# Supplementary material for: Environmental DNA illuminates the darkness of mesophotic assemblages of fishes from West Indian Ocean
Source: PLoS One. 2025 May 22;20(5):e0322870. doi: 10.1371/journal.pone.0322870 (PMC12097626; doi:10.1371/journal.pone.0322870)
Supplement: S5 Datasets — Sheet1 = “ZOTU table” corresponded to the ZOTU table where each line corresponded to a unique ZOTU characterized by an ID (ZOTU shared by the two islands had two IDs, one for each island data) and columns corresponded to sample for which ZOTU reads proportion per sample were indicated. For each ZOTU, we added information on ZOTU clusters membership, details of taxonomic assignment procedure (automatized assignment; results of additional phylogenetical analysis; final taxonomic assignment and its taxonomic level and taxonomy), details of functional traits acquisition followed by trait values and functional entities membership; sheet 2 = ”Rawdata La Réunion”; sheet 3 = “Rawdata Mayotte” corresponded to the DNA sequence and the reads numbers per sample associated to each ZOTU and sheet 4 = “Customized MiFish Sequence dataset” corresponded of the customized MiFish sequence dataset served to assess the genetic distance threshold for the ZOTU clustering. (XLSX) [file pone.0322870.s005.xlsx]

## Sheet: ZOTU table
ID_ZOTU	ZOTU shared by the two rawdata	Cluster	Automatized_Taxonomic_Assignment	Similarity_of_best_macth	Phylogenetical_assignment	Final_Taxonomic_Assignment	Final_taxonomic_Assignment level	Kingdom	Phylum	Class	Order	Family	Genus	Species	Source of functional data (A=Taxa available or computed from the Functional database of Parravicini et al. 2021 ; B=Unavailable or incompleted in the Functional database and completed with Fishbase; NA= functional data irrelevant for the taxonomic level)	Mobility	Activity	Schooling	Position	Diet	BodyShape	Functional_entities	MesoMay01	MesoMay02	MesoMay03	MesoMay04	MesoMay05	MesoMay06	MesoMay07	MesoMay08	MesoMay09	MesoMay10	MesoRun305	MesoRun306	MesoRun307	MesoRun308	MesoRun309	MesoRun310	MesoRun311	MesoRun312
IM-0016LN	No	Cluster_19	Paralepididae	NA		Paralepididae	Family	Animalia	Chordata	Actinopterygii	Aulopiformes	Paralepididae	NA	NA	B	mobile_between_reefs	both_diurnal_and_nocturnal	NA	Meso-Bathypelagic	piscivorous	elongated	NA	0	0	0	1.56	0	0	0	0	0	0	0	0	0	0	0	0	0	0
IM-007O6C	MesoRun_ZOTU122	Cluster_87	Caranx ignobilis	100		Caranx ignobilis	species	Animalia	Chordata	Actinopterygii	Perciformes	Carangidae	Caranx	Caranx ignobilis	A	mobile_between_reefs	both_diurnal_and_nocturnal	solitary	pelagic	piscivorous	fusiform/normal	fe_32	0	0	0	0	0	0.06	0	0	0	0	0.140044	0	0	0	0	0	0	0
IM-00HG70	No	Cluster_245	Scorpaenopsis	NA		Scorpaenopsis	Genus	Animalia	Chordata	Actinopterygii	Scorpaeniformes	Scorpaenidae	Scorpaenopsis	NA	A	sedentary	nocturnal	solitary	benthic	piscivorous	fusiform/normal	fe_33	0	0	0	0	0	0	0.53	0	0	0	0	0	0	0	0	0	0	0
IM-02A1T1	No	Cluster_120	Gobiidae	NA		Gobiidae	Family	Animalia	Chordata	Actinopterygii	Perciformes	Gobiidae	NA	NA	A	sedentary	diurnal	solitary	benthic	invertivorous-targeting-mobile-invertebrate	fusiform/normal	fe_3	0	0	0.22	0	0	0	0	0	0	0	0	0	0	0	0	0	0	0
IM-02Y02Q	MesoRun_ZOTU114	Cluster_79	Pterocaesio tile	100		Pterocaesio tile	species	Animalia	Chordata	Actinopterygii	Perciformes	Caesionidae	Pterocaesio	Pterocaesio tile	A	mobile_between_reefs	diurnal	>50	pelagic	planktivorous	fusiform/normal	fe_6	0.28	4.7	0.98	0	0	0	0	0	0	0	0.11582	0	9.31799	0	0	0.220542	0.0518871	0.173013
IM-04FG0R	No	Cluster_238	Perciformes	NA		Perciformes	Order or above	Animalia	Chordata	Actinopterygii	Perciformes	NA	NA	NA	NA	NA	NA	NA	NA	NA	NA	NA	0	0	0	0	0	0	0	0.77	0	0	0	0	0	0	0	0	0	0
IM-04U7N1	MesoRun_ZOTU108	Cluster_65	Pristiapogon kallopterus	100		Pristiapogon kallopterus	species	Animalia	Chordata	Actinopterygii	Perciformes	Apogonidae	Pristiapogon	Pristiapogon kallopterus	B	mobile_within_a_reef	nocturnal	solitary	bentho-pelagic	invertivorous-targeting-mobile-invertebrate	short_and/or_deep	fe_34	0	0	0	0	3.25	0	0.74	0	0	0	0.17638	0.69566	0.401579	1.32478	0	0	0.326249	0
IM-057MIE	No	Cluster_103	Chaetodon trifascialis	100		Chaetodon trifascialis	species	Animalia	Chordata	Actinopterygii	Perciformes	Chaetodontidae	Chaetodon	Chaetodon trifascialis	A	sedentary	diurnal	pairing	benthic	invertivorous-targeting-sessile-invertebrates	short_and/or_deep	fe_21	0	1.35	0	0	0	0	0	0	0	0	0	0	0	0	0	0	0	0
IM-05NS75	No	Cluster_116	Gobiidae	NA		Gobiidae	Family	Animalia	Chordata	Actinopterygii	Perciformes	Gobiidae	NA	NA	A	sedentary	diurnal	solitary	benthic	invertivorous-targeting-mobile-invertebrate	fusiform/normal	fe_3	0	0.55	0	0	0	0	0	0	0	1.43	0	0	0	0	0	0	0	0
IM-07XQQW	No	Cluster_115	Valenciennea	NA		Valenciennea	Genus	Animalia	Chordata	Actinopterygii	Perciformes	Gobiidae	Valenciennea	NA	A	sedentary	diurnal	pairing	benthic	invertivorous-targeting-mobile-invertebrate	fusiform/normal	fe_44	0	0	0	0.63	0	0	0	0	0	0	0	0	0	0	0	0	0	0
IM-080DP5	No	Cluster_213	Serranidae	NA	Anthiinae	Anthiinae	Sub-family	Animalia	Chordata	Actinopterygii	Perciformes	Serranidae	NA	NA	B	sedentary	diurnal	3_20	bentho-pelagic	planktivorous	fusiform/normal	fe_2	0.34	0	0	0	0	0	0	0.3	0.22	0	0	0	0	0	0	0	0	0
IM-08VYPO	No	Cluster_265	Actinopterygii	NA		Actinopterygii	Order or above	Animalia	Chordata	Actinopterygii	NA	NA	NA	NA	NA	NA	NA	NA	NA	NA	NA	NA	0	0.14	0	0	0	0	0	0	0	0.12	0	0	0	0	0	0	0	0
IM-0936EP	MesoRun_ZOTU170	Cluster_164	Mulloidichthys flavolineatus	100		Mulloidichthys flavolineatus	species	Animalia	Chordata	Actinopterygii	Perciformes	Mullidae	Mulloidichthys	Mulloidichthys flavolineatus	A	mobile_within_a_reef	diurnal	20_50	benthic	invertivorous-targeting-mobile-invertebrate	fusiform/normal	fe_59	0	0.89	0	0	0	0	0	0	0	0	0	0	0	0.108227	0	0	0	0
IM-0B9QWX	No	Cluster_110	Gempylidae	NA		Gempylidae	Family	Animalia	Chordata	Actinopterygii	Perciformes	Gempylidae	NA	NA	B	mobile_between_reefs	both_diurnal_and_nocturnal	NA	Meso-Bathypelagic	piscivorous	elongated	NA	0	0	0	0	0	0	0	0	0.13	0	0	0	0	0	0	0	0	0
IM-0D7O84	MesoRun_ZOTU171	Cluster_165	Mulloidichthys pfluegeri	100		Mulloidichthys pfluegeri	species	Animalia	Chordata	Actinopterygii	Perciformes	Mullidae	Mulloidichthys	Mulloidichthys pfluegeri	B	mobile_within_a_reef	diurnal	20_50	benthic	omnivorous	fusiform/normal	fe_45	0	0	0	0	0	0	0	0.63	0	0	0	3.50127	0	0	0	0.341203	0	0.348559
IM-0K27TK	No	Cluster_155	Lutjanidae	NA		Lutjanidae	Family	Animalia	Chordata	Actinopterygii	Perciformes	Lutjanidae	NA	NA	A	mobile_within_a_reef	nocturnal	3_20	bentho-pelagic	piscivorous	fusiform/normal	fe_25	0	0.16	0.05	0	0	0	0	0	0.37	0	0	0	0	0	0	0	0	0
IM-0K8TB3	No	Cluster_171	Parupeneus	NA		Parupeneus	Genus	Animalia	Chordata	Actinopterygii	Perciformes	Mullidae	Parupeneus	NA	A	mobile_within_a_reef	diurnal	3_20	benthic	invertivorous-targeting-mobile-invertebrate	fusiform/normal	fe_13	0	0.19	5.88	0.69	0	0	0	0	0	0	0	0	0	0	0	0	0	0
IM-0KEI0L	No	Cluster_7	Gymnothorax	NA		Gymnothorax	Genus	Animalia	Chordata	Actinopterygii	Anguilliformes	Muraenidae	Gymnothorax	NA	A	sedentary	nocturnal	solitary	benthic	piscivorous	eel-like	fe_1	0	0	0	0	0.59	0	0	0	0	0	0	0	0	0	0	0	0	0
IM-0L5IR4	No	Cluster_154	Lutjanidae	NA		Lutjanidae	Family	Animalia	Chordata	Actinopterygii	Perciformes	Lutjanidae	NA	NA	A	mobile_within_a_reef	nocturnal	3_20	bentho-pelagic	piscivorous	fusiform/normal	fe_25	0.05	0.25	0.14	0	0.13	0	0	0	0.45	0	0	0	0	0	0	0	0	0
IM-0PE920	MesoRun_ZOTU202	Cluster_192	Gymnosarda unicolor	100		Gymnosarda unicolor	species	Animalia	Chordata	Actinopterygii	Perciformes	Scombridae	Gymnosarda	Gymnosarda unicolor	A	mobile_between_reefs	both_diurnal_and_nocturnal	solitary	pelagic	piscivorous	fusiform/normal	fe_32	0.74	0	0	0	0	0	2.44	0	0	0	0.84935	0	0.0288215	0.813709	0	0.73	0	0
IM-0UO094	No	Cluster_31	Holocentridae	NA	Myripristinae	Myripristinae	Sub-family	Animalia	Chordata	Actinopterygii	Beryciformes	Holocentridae	NA	NA	A	mobile_within_a_reef	nocturnal	3_20	bentho-pelagic	planktivorous	fusiform/normal	fe_5	0.05	0	0	0	0.06	0	0	0	0	0	0	0	0	0	0	0	0	0
IM-10D9Y4	No	Cluster_186	Scarus	NA		Scarus	Genus	Animalia	Chordata	Actinopterygii	Perciformes	Scaridae	Scarus	NA	A	mobile_within_a_reef	diurnal	solitary	benthic	omnivorous	fusiform/normal	fe_14	0	0.09	0	0	0	0	0	0	0	0	0	0	0	0	0	0	0	0
IM-1231OG	No	Cluster_23	Tylosurus	NA		Tylosurus	Genus	Animalia	Chordata	Actinopterygii	Beloniformes	Belonidae	Tylosurus	NA	A	mobile_between_reefs	both_diurnal_and_nocturnal	3_20	pelagic	piscivorous	elongated	fe_46	0	0	0	0	0	0.03	0	0	0	0	0	0	0	0	0	0	0	0
IM-13DG64	No	Cluster_197	Cephalopholis sexmaculata	100		Cephalopholis sexmaculata	species	Animalia	Chordata	Actinopterygii	Perciformes	Serranidae	Cephalopholis	Cephalopholis sexmaculata	A	sedentary	both_diurnal_and_nocturnal	solitary	benthic	piscivorous	fusiform/normal	fe_4	0.1	0	0	0	0	0.16	0.24	0	0	0.39	0	0	0	0	0	0	0	0
IM-14MROL	No	Cluster_48	Myctophidae	NA		Myctophidae	Family	Animalia	Chordata	Actinopterygii	Myctophiformes	Myctophidae	NA	NA	B	mobile_between_reefs	both_diurnal_and_nocturnal	NA	Meso-Bathypelagic	planktivorous	fusiform/normal	NA	0.13	0	0	0	0	0	0	0	0	0	0	0	0	0	0	0	0	0
IM-15LADS	No	Cluster_241	Perciformes	NA		Perciformes	Order or above	Animalia	Chordata	Actinopterygii	Perciformes	NA	NA	NA	NA	NA	NA	NA	NA	NA	NA	NA	0	0	0	0	2.92	0	0.87	0	0.21	0	0	0	0	0	0	0	0	0
IM-16OIDV	No	Cluster_151	Lutjanus	NA		Lutjanus	Genus	Animalia	Chordata	Actinopterygii	Perciformes	Lutjanidae	Lutjanus	NA	A	mobile_within_a_reef	nocturnal	20_50	bentho-pelagic	piscivorous	fusiform/normal	fe_17	0	0.06	0	0	0	0	0	0	0	0	0	0	0	0	0	0	0	0
IM-176TH6	MesoRun_ZOTU164	Cluster_153	Lutjanidae	100		Lutjanidae	Family	Animalia	Chordata	Actinopterygii	Perciformes	Lutjanidae	NA	NA	A	mobile_within_a_reef	nocturnal	3_20	bentho-pelagic	piscivorous	fusiform/normal	fe_25	0	0	0	0	0.69	0	0.42	0	0	0.43	0.180165	0	0	0.0300631	0	0.0120661	0.0234558	0
IM-189Q6K	MesoRun_ZOTU84	Cluster_55	Acanthurus nigricauda/Acanthurus mata	100		Acanthurus	Genus	Animalia	Chordata	Actinopterygii	Perciformes	Acanthuridae	Acanthurus	NA	A	mobile_within_a_reef	diurnal	3_20	benthic	herbivorous-detritivorous	short_and/or_deep	fe_7	0	0.37	0	0	0.11	0	0	0.88	0	0	0.472366	0.861918	0.0163322	0.949995	0	1.46469	0	0
IM-1FY084	No	Cluster_217	Serranidae	NA	Luzonichthys	Luzonichthys	Genus	Animalia	Chordata	Actinopterygii	Perciformes	Serranidae	Luzonichthys	NA	B	sedentary	diurnal	20_50	bentho-pelagic	planktivorous	fusiform/normal	fe_8	0.87	0	1.04	3.37	0	0.96	2.78	0	0.69	2.2	0	0	0	0	0	0	0	0
IM-1G4Z81	No	Cluster_60	Acanthuridae	NA	Naso	Naso	Genus	Animalia	Chordata	Actinopterygii	Perciformes	Acanthuridae	Naso	NA	A	mobile_between_reefs	diurnal	20_50	pelagic	planktivorous	fusiform/normal	fe_22	0	1.98	1.37	0	0.67	0	0	0	0	0.27	0	0	0	0	0	0	0	0
IM-1N25P5	MesoRun_ZOTU174	Cluster_173	Mullidae	NA		Mullidae	Family	Animalia	Chordata	Actinopterygii	Perciformes	Mullidae	NA	NA	A	mobile_within_a_reef	diurnal	3_20	benthic	invertivorous-targeting-mobile-invertebrate	fusiform/normal	fe_13	0	0.45	0	0	0	0	0	0	0	0	0	0	0	0.124261	0	0	0.483332	0
IM-1PT7UQ	No	Cluster_21	Synodus variegatus	99.41		Synodus variegatus	species	Animalia	Chordata	Actinopterygii	Aulopiformes	Synodontidae	Synodus	Synodus variegatus	A	mobile_within_a_reef	both_diurnal_and_nocturnal	pairing	benthic	piscivorous	elongated	fe_35	0	0	0	0	0	0.25	0	0	0	0	0	0	0	0	0	0	0	0
IM-1T099C	No	Cluster_61	Acanthuridae	NA	Ctenochaetus	Ctenochaetus	Genus	Animalia	Chordata	Actinopterygii	Perciformes	Acanthuridae	Ctenochaetus	NA	A	sedentary	diurnal	3_20	benthic	omnivorous	short_and/or_deep	fe_26	0	0.53	0	0	0	0	0	0	0	0	0	0	0	0	0	0	0	0
IM-1Z4A04	MesoRun_ZOTU228	Cluster_207	Pseudanthias	100	Pseudanthias	Pseudanthias	Genus	Animalia	Chordata	Actinopterygii	Perciformes	Serranidae	Pseudanthias	NA	A	sedentary	diurnal	3_20	bentho-pelagic	planktivorous	fusiform/normal	fe_2	0.12	0	0.57	1.05	0.42	0.05	0.3	0	0	0	0	0	0	0	0.0254971	0.0120661	0	0.0320708
IM-2056PU	No	Cluster_15	Anguilliformes	NA		Anguilliformes	Order or above	Animalia	Chordata	Actinopterygii	Anguilliformes	NA	NA	NA	NA	NA	NA	NA	NA	NA	NA	NA	0	0	0	0	0	0.38	0	0	0	0.84	0	0	0	0	0	0	0	0
IM-20YL64	MesoRun_ZOTU61	Cluster_27	Holocentridae	NA	Holocentrinae	Holocentrinae	Sub-family	Animalia	Chordata	Actinopterygii	Beryciformes	Holocentridae	NA	NA	A	mobile_within_a_reef	nocturnal	solitary	bentho-pelagic	invertivorous-targeting-mobile-invertebrate	fusiform/normal	fe_16	0	0	0	0	0	0.24	0.4	0	0	0	0	0.195791	0	0	0.179564	0.0288246	0	0
IM-21P7C8	MesoRun_ZOTU155	Cluster_135	Gnathodentex aureolineatus	100		Gnathodentex aureolineatus	species	Animalia	Chordata	Actinopterygii	Perciformes	Lethrinidae	Gnathodentex	Gnathodentex aureolineatus	A	mobile_within_a_reef	nocturnal	>50	benthic	invertivorous-targeting-mobile-invertebrate	fusiform/normal	fe_60	0	1.22	0.14	0	0	0.03	0	0	0	0	0.632849	0	0.0816609	0	0	0	0	0.175545
IM-23A06U	MesoRun_ZOTU140	Cluster_114	Valenciennea helsdingenii	100		Valenciennea helsdingenii	species	Animalia	Chordata	Actinopterygii	Perciformes	Gobiidae	Valenciennea	Valenciennea helsdingenii	A	sedentary	diurnal	pairing	benthic	invertivorous-targeting-mobile-invertebrate	fusiform/normal	fe_44	0	0	0	0	0	0	0.97	0	0	0	0	0	0	0	0	0	0	0.779826
IM-246TYO	No	Cluster_132	Thalassoma amblycephalum	100		Thalassoma amblycephalum	species	Animalia	Chordata	Actinopterygii	Perciformes	Labridae	Thalassoma	Thalassoma amblycephalum	A	mobile_within_a_reef	diurnal	3_20	bentho-pelagic	planktivorous	fusiform/normal	fe_2	0	0	0	0	0	0	0	0	0	0.45	0	0	0	0	0	0	0	0
IM-25Z2AE	No	Cluster_39	Diaphus	NA		Diaphus	Genus	Animalia	Chordata	Actinopterygii	Myctophiformes	Myctophidae	Diaphus	NA	B	mobile_between_reefs	both_diurnal_and_nocturnal	NA	Meso-Bathypelagic	planktivorous	fusiform/normal	NA	0	0	0	1.43	0.81	0	0	0	0	0	0	0	0	0	0	0	0	0
IM-26O90H	No	Cluster_219	Serranidae	NA	Anthiinae	Anthiinae	Sub-family	Animalia	Chordata	Actinopterygii	Perciformes	Serranidae	NA	NA	B	sedentary	diurnal	3_20	bentho-pelagic	planktivorous	fusiform/normal	fe_2	0	0	0.34	0.2	0.04	0	0.1	0.05	0.05	0.16	0	0	0	0	0	0	0	0
IM-26VBQX	No	Cluster_141	Lethrinidae	NA		Lethrinidae	Family	Animalia	Chordata	Actinopterygii	Perciformes	Lethrinidae	NA	NA	A	mobile_between_reefs	nocturnal	solitary	benthic	invertivorous-targeting-mobile-invertebrate	fusiform/normal	fe_18	0	0	0	0	0	0	0	0	0.67	0	0	0	0	0	0	0	0	0
IM-274L4J	No	Cluster_73	Apogonidae	NA	Apogoninae	Apogoninae	Sub-family	Animalia	Chordata	Actinopterygii	Perciformes	Apogonidae	NA	NA	A	sedentary	nocturnal	20_50	bentho-pelagic	planktivorous	short_and/or_deep	fe_11	0.22	0	0	0	0	0.07	0	0	0	0	0	0	0	0	0	0	0	0
IM-28P56M	No	Cluster_260	Amanses scopas	99.41		Amanses scopas	species	Animalia	Chordata	Actinopterygii	Tetraodontiformes	Monacanthidae	Amanses	Amanses scopas	A	mobile_within_a_reef	diurnal	solitary	benthic	invertivorous-targeting-mobile-invertebrate	short_and/or_deep	fe_9	0	2.82	0	0	0	0	0	0	0	0	0	0	0	0	0	0	0	0
IM-29TZ35	No	Cluster_84	Caesionidae	NA	Pterocaesio	Pterocaesio	Genus	Animalia	Chordata	Actinopterygii	Perciformes	Caesionidae	Pterocaesio	NA	A	mobile_between_reefs	diurnal	>50	pelagic	planktivorous	fusiform/normal	fe_6	0	0.32	0	0	0	0	0	0	0	0	0	0	0	0	0	0	0	0
IM-2C962S	MesoRun_ZOTU162	Cluster_147	Lutjanus kasmira	100		Lutjanus kasmira	species	Animalia	Chordata	Actinopterygii	Perciformes	Lutjanidae	Lutjanus	Lutjanus kasmira	A	mobile_within_a_reef	nocturnal	>50	bentho-pelagic	invertivorous-targeting-mobile-invertebrate	fusiform/normal	fe_61	0.62	0.99	1.44	0	0.59	0	0.77	0	3.78	0	0.87963	0.182665	0	1.34683	0.26365	0.480634	0.322695	1.08112
IM-2DH253	MesoRun_ZOTU249	Cluster_243	Pterois miles	100		Pterois miles	species	Animalia	Chordata	Actinopterygii	Scorpaeniformes	Scorpaenidae	Pterois	Pterois miles	A	sedentary	nocturnal	solitary	bentho-pelagic	piscivorous	fusiform/normal	fe_62	0	0	0	0.87	0.15	0.08	0	0	0.86	0	0	0	0	0.428901	0	0.106584	0.802474	0
IM-2F7UXK	No	Cluster_225	Serranidae	NA	Anthiinae	Anthiinae	Sub-family	Animalia	Chordata	Actinopterygii	Perciformes	Serranidae	NA	NA	B	sedentary	diurnal	3_20	bentho-pelagic	planktivorous	fusiform/normal	fe_2	1.27	0	0	0	0	0	0	1.55	1.29	0	0	0	0	0	0	0	0	0
IM-2F9XWM	No	Cluster_161	Ptereleotris	NA		Ptereleotris	Genus	Animalia	Chordata	Actinopterygii	Perciformes	Microdesmidae	Ptereleotris	NA	A	sedentary	diurnal	20_50	bentho-pelagic	planktivorous	elongated	fe_47	0	0	2.83	1.88	0	1.46	2.71	0	1.23	1.55	0	0	0	0	0	0	0	0
IM-2GI832	No	Cluster_69	Apogonidae	NA	Rhabdamia	Rhabdamia	Genus	Animalia	Chordata	Actinopterygii	Perciformes	Apogonidae	Rhabdamia	NA	B	sedentary	nocturnal	20_50	bentho-pelagic	planktivorous	fusiform/normal	fe_48	0	0.57	0	0	0	0	0	0	0	0	0	0	0	0	0	0	0	0
IM-2GT7L6	No	Cluster_186	Chlorurus	NA		Chlorurus	Genus	Animalia	Chordata	Actinopterygii	Perciformes	Scaridae	Chlorurus	NA	A	mobile_within_a_reef	diurnal	3_20	benthic	omnivorous	fusiform/normal	fe_19	0	0.04	0	0	0	0	0	0	0	0	0	0	0	0	0	0	0	0
IM-2M0XS1	No	Cluster_80	Pterocaesio	NA		Pterocaesio	Genus	Animalia	Chordata	Actinopterygii	Perciformes	Caesionidae	Pterocaesio	NA	A	mobile_between_reefs	diurnal	>50	pelagic	planktivorous	fusiform/normal	fe_6	0	4.84	0	0	0	0	0	0	0	0	0	0	0	0	0	0	0	0
IM-2M61O8	No	Cluster_9	Muraenidae	NA	Gymnothorax nudivomer	Gymnothorax nudivomer	species	Animalia	Chordata	Actinopterygii	Anguilliformes	Muraenidae	Gymnothorax	Gymnothorax nudivomer	B	sedentary	nocturnal	solitary	benthic	piscivorous	eel-like	fe_1	0	0	0	0	0	0.07	0	0	0.03	0.39	0	0	0	0	0	0	0	0
IM-2Q5WWX	No	Cluster_72	Apogonidae	NA	Apogoninae	Apogoninae	Sub-family	Animalia	Chordata	Actinopterygii	Perciformes	Apogonidae	NA	NA	A	sedentary	nocturnal	20_50	bentho-pelagic	planktivorous	short_and/or_deep	fe_11	0.07	0	0	0	0	0.06	0	0	0	0	0	0	0	0	0	0	0	0
IM-2W74N9	No	Cluster_191	Euthynnus	NA		Euthynnus	Genus	Animalia	Chordata	Actinopterygii	Perciformes	Scombridae	Euthynnus	NA	B	mobile_between_reefs	diurnal	>50	pelagic	piscivorous	fusiform/normal	fe_36	0.11	0	0	0	0.09	0.26	0	0	0	0	0	0	0	0	0	0	0	0
IM-30OCO0	No	Cluster_35	Beryciformes	NA		Beryciformes	Order or above	Animalia	Chordata	Actinopterygii	Beryciformes	NA	NA	NA	NA	NA	NA	NA	NA	NA	NA	NA	0.13	0	0	0	0	0	0	0	0	0	0	0	0	0	0	0	0	0
IM-31HP46	MesoRun_ZOTU127	Cluster_91	Seriola rivoliana	100		Seriola rivoliana	species	Animalia	Chordata	Actinopterygii	Perciformes	Carangidae	Seriola	Seriola rivoliana	A	mobile_between_reefs	both_diurnal_and_nocturnal	3_20	pelagic	piscivorous	short_and/or_deep	fe_63	0.46	0	0	0	0	0	0	0	0	0	0	0.442991	0	0	1.09203	0	0.194754	1.1267
IM-32FH99	MesoRun_ZOTU160	Cluster_144	Aphareus rutilans	100		Aphareus rutilans	species	Animalia	Chordata	Actinopterygii	Perciformes	Lutjanidae	Aphareus	Aphareus rutilans	A	mobile_between_reefs	both_diurnal_and_nocturnal	3_20	bentho-pelagic	piscivorous	fusiform/normal	fe_49	0	0	0	0	0.73	0	0	0	0.57	0	0	0	0	0	0	0.0120661	0	0
IM-32LP42	MesoRun_ZOTU121	Cluster_93	Carangidae	100	Carangidae	Carangidae	Family	Animalia	Chordata	Actinopterygii	Perciformes	Carangidae	NA	NA	A	mobile_between_reefs	both_diurnal_and_nocturnal	3_20	pelagic	piscivorous	fusiform/normal	fe_10	0	0	0	0	0.32	0	0	0	0	0.38	0	0	0	0	0	0.372039	0	0
IM-332IP4	MesoRun_ZOTU218	Cluster_202	Epinephelus	NA		Epinephelus	Genus	Animalia	Chordata	Actinopterygii	Perciformes	Serranidae	Epinephelus	NA	A	mobile_within_a_reef	both_diurnal_and_nocturnal	solitary	benthic	piscivorous	fusiform/normal	fe_4	0	0.75	0	0	0	0	0	0	0	0	0	0	0	0.561178	0	0	0	0
IM-33Q45C	MesoRun_ZOTU158	Cluster_139	Lethrinus rubrioperculatus	99.41		Lethrinus rubrioperculatus	species	Animalia	Chordata	Actinopterygii	Perciformes	Lethrinidae	Lethrinus	Lethrinus rubrioperculatus	A	mobile_between_reefs	both_diurnal_and_nocturnal	20_50	benthic	invertivorous-targeting-mobile-invertebrate	fusiform/normal	fe_27	0	0.6	0	0	0	0	0	1.19	0	0	0.255865	1.51273	0	0	0	0	0	0
IM-35RG7V	No	Cluster_56	Acanthurus xanthopterus/Acanthurus blochii	100		Acanthurus	Genus	Animalia	Chordata	Actinopterygii	Perciformes	Acanthuridae	Acanthurus	NA	A	mobile_within_a_reef	diurnal	3_20	benthic	herbivorous-detritivorous	short_and/or_deep	fe_7	0	0.44	0	0	0	0	0	0	0	0	0	0	0	0	0	0	0	0
IM-364ZJ8	No	Cluster_160	Ptereleotris heteroptera	100		Ptereleotris heteroptera	species	Animalia	Chordata	Actinopterygii	Perciformes	Microdesmidae	Ptereleotris	Ptereleotris heteroptera	A	sedentary	diurnal	20_50	bentho-pelagic	planktivorous	elongated	fe_47	0	0	0	1.76	0	0	0	3.78	0	0	0	0	0	0	0	0	0	0
IM-36FR4R	No	Cluster_25	Myripristis berndti/Myripristis adusta	99.405	Myripristis	Myripristis	Genus	Animalia	Chordata	Actinopterygii	Beryciformes	Holocentridae	Myripristis	NA	A	mobile_within_a_reef	nocturnal	3_20	bentho-pelagic	planktivorous	fusiform/normal	fe_5	0	0.57	0	0	0	0	0	0	0	0	0	0	0	0	0	0	0	0
IM-371EK8	No	Cluster_222	Serranidae	NA	Luzonichthys	Luzonichthys	Genus	Animalia	Chordata	Actinopterygii	Perciformes	Serranidae	Luzonichthys	NA	B	sedentary	diurnal	20_50	bentho-pelagic	planktivorous	fusiform/normal	fe_8	0.05	0	0.13	0.09	0.05	0.03	0.09	0	0	0	0	0	0	0	0	0	0	0
IM-3777ZA	MesoRun_ZOTU264	Cluster_257	Xanthichthys auromarginatus	100		Xanthichthys auromarginatus	species	Animalia	Chordata	Actinopterygii	Tetraodontiformes	Balistidae	Xanthichthys	Xanthichthys auromarginatus	A	mobile_between_reefs	diurnal	20_50	bentho-pelagic	planktivorous	short_and/or_deep	fe_12	0	0	1.1	0.39	0	0	0	1.16	1.52	0.9	0.0787276	0	0	0	0	0.239982	0.910512	0
IM-3872YJ	No	Cluster_29	Neoniphon sammara	99.42		Neoniphon sammara	species	Animalia	Chordata	Actinopterygii	Beryciformes	Holocentridae	Neoniphon	Neoniphon sammara	A	mobile_within_a_reef	nocturnal	3_20	bentho-pelagic	planktivorous	fusiform/normal	fe_5	0.06	0	0	0	0	0	0	0	0	0	0	0	0	0	0	0	0	0
IM-39IL03	No	Cluster_106	Heniochus monoceros	99.41		Heniochus monoceros	species	Animalia	Chordata	Actinopterygii	Perciformes	Chaetodontidae	Heniochus	Heniochus monoceros	A	sedentary	diurnal	pairing	benthic	invertivorous-targeting-mobile-invertebrate	short_and/or_deep	fe_20	0	0	0	0	1.09	0	0	0	0	0	0	0	0	0	0	0	0	0
IM-39KZFG	No	Cluster_195	Aethaloperca rogaa	100		Aethaloperca rogaa	species	Animalia	Chordata	Actinopterygii	Perciformes	Serranidae	Aethaloperca	Aethaloperca rogaa	A	mobile_within_a_reef	both_diurnal_and_nocturnal	solitary	benthic	piscivorous	short_and/or_deep	fe_23	0	0	0	0	0	0.28	0	0	0	0	0	0	0	0	0	0	0	0
IM-39W48A	MesoRun_ZOTU206	Cluster_193	Thunnus obesus/Thunnus albacares	100		Thunnus	Genus	Animalia	Chordata	Actinopterygii	Perciformes	Scombridae	Thunnus	NA	B	mobile_between_reefs	diurnal	20_50	pelagic	piscivorous	fusiform/normal	fe_28	0	0	0	1.81	0	0	0	11.56	0	0	0	0	0	0	1.09529	0	0	0
IM-3E57X1	No	Cluster_211	Serranidae	NA	Luzonichthys	Luzonichthys	Genus	Animalia	Chordata	Actinopterygii	Perciformes	Serranidae	Luzonichthys	NA	B	sedentary	diurnal	20_50	bentho-pelagic	planktivorous	fusiform/normal	fe_8	0.44	0	0.59	0.25	0.1	0	0.17	0.39	0.33	0.33	0	0	0	0	0	0	0	0
IM-3F3EN9	No	Cluster_34	Beryciformes	NA		Beryciformes	Order or above	Animalia	Chordata	Actinopterygii	Beryciformes	NA	NA	NA	NA	NA	NA	NA	NA	NA	NA	NA	0	0	0	0	0	0	0	1.15	0	0	0	0	0	0	0	0	0	0
IM-3I3T27	MesoRun_ZOTU107	Cluster_64	Pristiapogon fraenatus	100		Pristiapogon fraenatus	species	Animalia	Chordata	Actinopterygii	Perciformes	Apogonidae	Pristiapogon	Pristiapogon fraenatus	B	mobile_within_a_reef	diurnal	solitary	bentho-pelagic	invertivorous-targeting-mobile-invertebrate	short_and/or_deep	fe_50	0.12	1.22	0	0	0	0	1.07	0	0	0	0	0	0	0.322678	0	0	0	0
IM-3IA0ZW	No	Cluster_13	Myrichthys	NA		Myrichthys	Genus	Animalia	Chordata	Actinopterygii	Anguilliformes	Ophichthidae	Myrichthys	NA	A	sedentary	nocturnal	solitary	benthic	invertivorous-targeting-mobile-invertebrate	eel-like	fe_15	0.17	0	0	0	0	0	0	0	0	0	0	0	0	0	0	0	0	0
IM-3J769L	MesoRun_ZOTU276	Cluster_262	Arothron hispidus/Arothron meleagris	100		Arothron	Genus	Animalia	Chordata	Actinopterygii	Tetraodontiformes	Tetraodontidae	Arothron	NA	A	mobile_within_a_reef	diurnal	solitary	benthic	invertivorous-targeting-mobile-invertebrate	short_and/or_deep	fe_9	0	0	0	0	0	0.08	0	0	0	0	0	0	0	0.956008	0	0	0	0
IM-3JG70W	No	Cluster_194	Thunnus	NA		Thunnus	Genus	Animalia	Chordata	Actinopterygii	Perciformes	Scombridae	Thunnus	NA	B	mobile_between_reefs	diurnal	20_50	pelagic	piscivorous	fusiform/normal	fe_28	0	0	0	0	0	0	0	0.08	0	0	0	0	0	0	0	0	0	0
IM-3KIB27	No	Cluster_190	Scaridae	NA		Scaridae	Family	Animalia	Chordata	Actinopterygii	Perciformes	Scaridae	NA	NA	A	mobile_within_a_reef	diurnal	3_20	benthic	omnivorous	fusiform/normal	fe_19	0	0.16	0	0	0	0	0	0	0	0	0	0	0	0	0	0	0	0
IM-403H9P	No	Cluster_117	Gobiidae	NA		Gobiidae	Family	Animalia	Chordata	Actinopterygii	Perciformes	Gobiidae	NA	NA	A	sedentary	diurnal	solitary	benthic	invertivorous-targeting-mobile-invertebrate	fusiform/normal	fe_3	0	0.2	0	0	0	0	0	0	0	0	0	0	0	0	0	0	0	0
IM-409K3J	No	Cluster_212	Serranidae	NA	Anthiinae	Anthiinae	Sub-family	Animalia	Chordata	Actinopterygii	Perciformes	Serranidae	NA	NA	B	sedentary	diurnal	3_20	bentho-pelagic	planktivorous	fusiform/normal	fe_2	0.28	0	0	0	0	0	0	0.27	0.19	0	0	0	0	0	0	0	0	0
IM-41IR52	MesoRun_ZOTU82	Cluster_54	Acanthurus dussumieri	100		Acanthurus dussumieri	species	Animalia	Chordata	Actinopterygii	Perciformes	Acanthuridae	Acanthurus	Acanthurus dussumieri	A	mobile_within_a_reef	diurnal	3_20	benthic	herbivorous-detritivorous	short_and/or_deep	fe_7	0	0	0.37	0	0.22	0.11	0	0	0.63	0	0.283117	0	0	0	0	0.0992103	0.678087	0
IM-42V2J9	No	Cluster_100	Carangidae	NA	Caranx	Caranx	Genus	Animalia	Chordata	Actinopterygii	Perciformes	Carangidae	Caranx	NA	A	mobile_between_reefs	both_diurnal_and_nocturnal	3_20	pelagic	piscivorous	fusiform/normal	fe_10	0.2	0	0	0	0	0.11	0.09	0	0.06	0.21	0	0	0	0	0	0	0	0
IM-43J7FD	No	Cluster_57	Acanthurus	NA		Acanthurus	Genus	Animalia	Chordata	Actinopterygii	Perciformes	Acanthuridae	Acanthurus	NA	A	mobile_within_a_reef	diurnal	3_20	benthic	herbivorous-detritivorous	short_and/or_deep	fe_7	0	0.32	0	0	0.16	0	0	0	0	0	0	0	0	0	0	0	0	0
IM-49NM78	No	Cluster_121	Plectorhinchus	NA		Plectorhinchus	Genus	Animalia	Chordata	Actinopterygii	Perciformes	Haemulidae	Plectorhinchus	NA	A	mobile_within_a_reef	diurnal	solitary	benthic	invertivorous-targeting-mobile-invertebrate	fusiform/normal	fe_3	0.42	0.34	0	0	0	1.68	0	0	1.21	0	0	0	0	0	0	0	0	0
IM-4B292K	No	Cluster_16	Anguilliformes	NA		Anguilliformes	Order or above	Animalia	Chordata	Actinopterygii	Anguilliformes	NA	NA	NA	NA	NA	NA	NA	NA	NA	NA	NA	0	0.24	0	0	0	0.19	0	0	0	0	0	0	0	0	0	0	0	0
IM-4D5R72	MesoRun_ZOTU168	Cluster_159	Nemateleotris	100		Nemateleotris	Genus	Animalia	Chordata	Actinopterygii	Perciformes	Microdesmidae	Nemateleotris	NA	A	sedentary	diurnal	pairing	bentho-pelagic	planktivorous	elongated	fe_29	0.5	0	0	0	0	0.5	0.46	0	0	0	0	0.643157	0	0	1.46147	0	0	0
IM-4KO745	MesoRun_ZOTU159	Cluster_143	Aphareus furca	100		Aphareus furca	species	Animalia	Chordata	Actinopterygii	Perciformes	Lutjanidae	Aphareus	Aphareus furca	A	mobile_between_reefs	both_diurnal_and_nocturnal	3_20	bentho-pelagic	piscivorous	fusiform/normal	fe_49	0.32	0	0.53	0.77	0	0.69	0.91	0	0	0	0	0.3708	0	0	0	0.0576493	0	0
IM-4LBD17	No	Cluster_224	Serranidae	NA	Luzonichthys	Luzonichthys	Genus	Animalia	Chordata	Actinopterygii	Perciformes	Serranidae	Luzonichthys	NA	B	sedentary	diurnal	20_50	bentho-pelagic	planktivorous	fusiform/normal	fe_8	0	0	0	0	0	0.08	0.05	0	0	0.03	0	0	0	0	0	0	0	0
IM-4M8B78	No	Cluster_209	Serranidae	NA	Pseudanthias	Pseudanthias	Genus	Animalia	Chordata	Actinopterygii	Perciformes	Serranidae	Pseudanthias	NA	A	sedentary	diurnal	3_20	bentho-pelagic	planktivorous	fusiform/normal	fe_2	0.14	0	0.43	0.17	0.79	0.71	0.4	0.37	0.61	0.93	0	0	0	0	0	0	0	0
IM-4Q3M37	MesoRun_ZOTU225	Cluster_230	Serranidae	NA	Anthiinae	Anthiinae	Sub-family	Animalia	Chordata	Actinopterygii	Perciformes	Serranidae	NA	NA	B	sedentary	diurnal	3_20	bentho-pelagic	planktivorous	fusiform/normal	fe_2	0	0	0.47	0	0	0.61	0.64	0	0	0	1.66993	0	0	0	0	0.507447	0.461298	0.205928
IM-4R8X68	No	Cluster_78	Caesio	NA		Caesio	Genus	Animalia	Chordata	Actinopterygii	Perciformes	Caesionidae	Caesio	NA	A	mobile_between_reefs	diurnal	>50	pelagic	planktivorous	fusiform/normal	fe_6	0.23	1.26	0.59	0	0	0	0	0	4.17	0.37	0	0	0	0	0	0	0	0
IM-4WBSY7	No	Cluster_108	Cirrhitidae	NA		Cirrhitidae	Family	Animalia	Chordata	Actinopterygii	Perciformes	Cirrhitidae	NA	NA	A	sedentary	diurnal	solitary	benthic	invertivorous-targeting-mobile-invertebrate	fusiform/normal	fe_3	0	0	0	0	0	0	0	0	0	0.52	0	0	0	0	0	0	0	0
IM-4X3LRK	No	Cluster_38	Diaphus	NA		Diaphus	Genus	Animalia	Chordata	Actinopterygii	Myctophiformes	Myctophidae	Diaphus	NA	B	mobile_between_reefs	both_diurnal_and_nocturnal	NA	Meso-Bathypelagic	planktivorous	fusiform/normal	NA	0	0	0	0	0	0	0	1.39	0	0	0	0	0	0	0	0	0	0
IM-4ZX2CA	No	Cluster_85	Caesionidae	NA	Pterocaesio	Pterocaesio	Genus	Animalia	Chordata	Actinopterygii	Perciformes	Caesionidae	Pterocaesio	NA	A	mobile_between_reefs	diurnal	>50	pelagic	planktivorous	fusiform/normal	fe_6	0	0	0	0	0.2	0	0	0	0	0	0	0	0	0	0	0	0	0
IM-50ON10	MesoRun_ZOTU21	Cluster_11	Muraenidae	NA	Gymnothorax	Gymnothorax	Genus	Animalia	Chordata	Actinopterygii	Anguilliformes	Muraenidae	Gymnothorax	NA	A	sedentary	nocturnal	solitary	benthic	piscivorous	eel-like	fe_1	0.35	0	0	0	0	0	0	0	0	0	0	0	0	0	0.0678113	0	0.445661	0
IM-5142HV	No	Cluster_264	Canthigaster	NA		Canthigaster	Genus	Animalia	Chordata	Actinopterygii	Tetraodontiformes	Tetraodontidae	Canthigaster	NA	A	sedentary	diurnal	solitary	benthic	omnivorous	short_and/or_deep	fe_30	0	0	0	0	0.58	0	0	0	0	0	0	0	0	0	0	0	0	0
IM-51EU60	No	Cluster_217	Serranidae	NA	Anthiinae	Anthiinae	Sub-family	Animalia	Chordata	Actinopterygii	Perciformes	Serranidae	NA	NA	B	sedentary	diurnal	3_20	bentho-pelagic	planktivorous	fusiform/normal	fe_2	0	0	0.09	0.04	0.09	0.11	0.13	0.07	0.1	0.17	0	0	0	0	0	0	0	0
IM-51JKQ5	No	Cluster_189	Scaridae	NA		Scaridae	Family	Animalia	Chordata	Actinopterygii	Perciformes	Scaridae	NA	NA	A	mobile_within_a_reef	diurnal	3_20	benthic	omnivorous	fusiform/normal	fe_19	0	0.05	0	0	0	0	0	0	0	0	0	0	0	0	0	0	0	0
IM-5257ZA	No	Cluster_250	Balistapus undulatus	100		Balistapus undulatus	species	Animalia	Chordata	Actinopterygii	Tetraodontiformes	Balistidae	Balistapus	Balistapus undulatus	A	mobile_within_a_reef	diurnal	solitary	benthic	invertivorous-targeting-mobile-invertebrate	short_and/or_deep	fe_9	0.06	0	0	2.4	0.78	0	0.47	0	0	0	0	0	0	0	0	0	0	0
IM-5339FX	MesoRun_ZOTU204	Cluster_193	Katsuwonus pelamis	100		Katsuwonus pelamis	species	Animalia	Chordata	Actinopterygii	Perciformes	Scombridae	Katsuwonus	Katsuwonus pelamis	B	mobile_between_reefs	diurnal	3_20	pelagic	piscivorous	fusiform/normal	fe_64	0	0	0	0	0.53	0	0	0	0	0	0	3.3372	0	0	0.711748	0.559734	3.83823	1.01107
IM-54Q8LP	No	Cluster_177	Pomacanthus imperator	100		Pomacanthus imperator	species	Animalia	Chordata	Actinopterygii	Perciformes	Pomacanthidae	Pomacanthus	Pomacanthus imperator	A	sedentary	diurnal	solitary	benthic	invertivorous-targeting-sessile-invertebrates	short_and/or_deep	fe_37	0	0	1.08	0	0.17	0	0.27	0	0.36	0.14	0	0	0	0	0	0	0	0
IM-54U3T6	No	Cluster_156	Malacanthus brevirostris	100		Malacanthus brevirostris	species	Animalia	Chordata	Actinopterygii	Perciformes	Malacanthidae	Malacanthus	Malacanthus brevirostris	A	sedentary	diurnal	pairing	bentho-pelagic	invertivorous-targeting-mobile-invertebrate	elongated	fe_38	0	0	0.05	0.28	0	0	0	0	0	0	0	0	0	0	0	0	0	0
IM-5650ZU	MesoRun_ZOTU66	Cluster_46	Bolinichthys longipes	NA		Bolinichthys longipes	species	Animalia	Chordata	Actinopterygii	Myctophiformes	Myctophidae	Bolinichthys	Bolinichthys longipes	B	mobile_between_reefs	both_diurnal_and_nocturnal	NA	Meso-Bathypelagic	planktivorous	fusiform/normal	NA	1.47	0	4.29	2.8	0	0.26	0.62	0	1.16	1.95	0	10.9741	0	0.186391	1.83796	0.857365	4.27394	6.1272
IM-5865LB	No	Cluster_208	Pseudanthias	NA		Pseudanthias	Genus	Animalia	Chordata	Actinopterygii	Perciformes	Serranidae	Pseudanthias	NA	A	sedentary	diurnal	3_20	bentho-pelagic	planktivorous	fusiform/normal	fe_2	0	0	0	0	0.63	0	0	0	0	0	0	0	0	0	0	0	0	0
IM-58C06E	MesoRun_ZOTU262	Cluster_254	Sufflamen bursa	100		Sufflamen bursa	species	Animalia	Chordata	Actinopterygii	Tetraodontiformes	Balistidae	Sufflamen	Sufflamen bursa	A	sedentary	diurnal	solitary	benthic	invertivorous-targeting-mobile-invertebrate	short_and/or_deep	fe_9	0	0	0	0.98	1.59	0.31	0.76	0	0.93	1.51	0.734287	0	2.38642	0	0	0.361313	0.145	0
IM-59GV07	No	Cluster_240	Perciformes	NA		Perciformes	Order or above	Animalia	Chordata	Actinopterygii	Perciformes	NA	NA	NA	NA	NA	NA	NA	NA	NA	NA	NA	0	0	0	0	0	0.09	0	0	0	0	0	0	0	0	0	0	0	0
IM-59MS8S	No	Cluster_58	Naso brachycentron	99.41		Naso brachycentron	species	Animalia	Chordata	Actinopterygii	Perciformes	Acanthuridae	Naso	Naso brachycentron	A	mobile_between_reefs	diurnal	20_50	benthic	macroalgal-herbivorous	fusiform/normal	fe_51	0	0.35	0	0	0	0	0	0	0	0	0	0	0	0	0	0	0	0
IM-59U6QI	No	Cluster_113	Gnatholepis cauerensis	100		Gnatholepis cauerensis	species	Animalia	Chordata	Actinopterygii	Perciformes	Gobiidae	Gnatholepis	Gnatholepis cauerensis	A	sedentary	diurnal	solitary	benthic	omnivorous	fusiform/normal	fe_14	0	0	0.56	0.6	0	0	0	0	0	0	0	0	0	0	0	0	0	0
IM-5GF5Z1	No	Cluster_235	Sphyraenidae	NA		Sphyraenidae	Family	Animalia	Chordata	Actinopterygii	Perciformes	Sphyraenidae	NA	NA	A	mobile_between_reefs	nocturnal	20_50	pelagic	piscivorous	elongated	fe_39	0.2	0	0	0	0	0.04	0	0	0	0	0	0	0	0	0	0	0	0
IM-5GSC21	No	Cluster_33	Holocentridae	NA	Holocentrinae	Holocentrinae	Sub-family	Animalia	Chordata	Actinopterygii	Beryciformes	Holocentridae	NA	NA	A	mobile_within_a_reef	nocturnal	solitary	bentho-pelagic	invertivorous-targeting-mobile-invertebrate	fusiform/normal	fe_16	0	0	0	0	0	0	0.05	0	0	0	0	0	0	0	0	0	0	0
IM-5JR67C	No	Cluster_178	Pygoplites diacanthus	100		Pygoplites diacanthus	species	Animalia	Chordata	Actinopterygii	Perciformes	Pomacanthidae	Pygoplites	Pygoplites diacanthus	A	sedentary	diurnal	solitary	benthic	invertivorous-targeting-sessile-invertebrates	short_and/or_deep	fe_37	0	0.42	0	0	0	0	0	0	0	0	0	0	0	0	0	0	0	0
IM-5LRDU4	No	Cluster_237	Perciformes	NA		Perciformes	Order or above	Animalia	Chordata	Actinopterygii	Perciformes	NA	NA	NA	NA	NA	NA	NA	NA	NA	NA	NA	0	0	0	0	0	0	0	0.25	0	0	0	0	0	0	0	0	0	0
IM-5MT567	No	Cluster_17	Anguilliformes	NA		Anguilliformes	Order or above	Animalia	Chordata	Actinopterygii	Anguilliformes	NA	NA	NA	NA	NA	NA	NA	NA	NA	NA	NA	0.18	0	0	0	0	0	0	0	0	0	0	0	0	0	0	0	0	0
IM-5O600H	MesoRun_ZOTU15	Cluster_6	Gymnothorax	NA		Gymnothorax	Genus	Animalia	Chordata	Actinopterygii	Anguilliformes	Muraenidae	Gymnothorax	NA	A	sedentary	nocturnal	solitary	benthic	piscivorous	eel-like	fe_1	0	0	0.43	2.46	0	0.36	0	0	0	0	0	0	0	0	0.0216996	0	0	0
IM-5Q147B	No	Cluster_70	Apogonidae	NA	Apogoninae	Apogoninae	Sub-family	Animalia	Chordata	Actinopterygii	Perciformes	Apogonidae	NA	NA	A	sedentary	nocturnal	20_50	bentho-pelagic	planktivorous	short_and/or_deep	fe_11	0	0	2.12	0	0	0	0	0	0	2.24	0	0	0	0	0	0	0	0
IM-5Q1UC4	No	Cluster_66	Pristiapogon	NA		Pristiapogon	Genus	Animalia	Chordata	Actinopterygii	Perciformes	Apogonidae	Pristiapogon	NA	A	sedentary	nocturnal	20_50	bentho-pelagic	invertivorous-targeting-mobile-invertebrate	short_and/or_deep	fe_65	0	0	0.62	0	0	0.03	0	0	0	0	0	0	0	0	0	0	0	0
IM-5QJY3Y	No	Cluster_232	Serranidae	NA	Anthiinae	Anthiinae	Sub-family	Animalia	Chordata	Actinopterygii	Perciformes	Serranidae	NA	NA	B	sedentary	diurnal	3_20	bentho-pelagic	planktivorous	fusiform/normal	fe_2	0	0	0	0	0	0.04	0.05	0	0	0	0	0	0	0	0	0	0	0
IM-5W5MY8	No	Cluster_186	Scarus tricolor	100		Scarus tricolor	species	Animalia	Chordata	Actinopterygii	Perciformes	Scaridae	Scarus	Scarus tricolor	A	mobile_within_a_reef	diurnal	solitary	benthic	omnivorous	fusiform/normal	fe_14	0	0.15	0	0	0	0	0	0	0	0	0	0	0	0	0	0	0	0
IM-5WR938	No	Cluster_98	Carangidae	NA	Scomberoides	Scomberoides	Genus	Animalia	Chordata	Actinopterygii	Perciformes	Carangidae	Scomberoides	NA	A	mobile_between_reefs	both_diurnal_and_nocturnal	3_20	pelagic	piscivorous	fusiform/normal	fe_10	0.15	0	0	0	0	0	0	0	0	0	0	0	0	0	0	0	0	0
IM-617CB8	No	Cluster_76	Caesio teres	100		Caesio teres	species	Animalia	Chordata	Actinopterygii	Perciformes	Caesionidae	Caesio	Caesio teres	A	mobile_between_reefs	diurnal	>50	pelagic	planktivorous	fusiform/normal	fe_6	0	0.92	0	0	0.04	0	1.47	0	0.47	0.64	0	0	0	0	0	0	0	0
IM-62T6EQ	No	Cluster_228	Serranidae	NA	Epinephiliinae	Epinephiliinae	Sub-family	Animalia	Chordata	Actinopterygii	Perciformes	Serranidae	NA	NA	A	mobile_within_a_reef	both_diurnal_and_nocturnal	solitary	benthic	piscivorous	fusiform/normal	fe_4	0	0.08	0	0	0	0	0	0	0	0	0	0	0	0	0	0	0	0
IM-635ZZ8	No	Cluster_26	Myripristis chryseres	100		Myripristis	Genus	Animalia	Chordata	Actinopterygii	Beryciformes	Holocentridae	Myripristis	NA	A	mobile_within_a_reef	nocturnal	3_20	bentho-pelagic	planktivorous	fusiform/normal	fe_5	0.49	0	0	0	4.22	1.08	0.37	0	0.87	1.69	0	0	0	0	0	0	0	0
IM-655Q0X	No	Cluster_102	Chaetodon kleinii	100		Chaetodon kleinii	species	Animalia	Chordata	Actinopterygii	Perciformes	Chaetodontidae	Chaetodon	Chaetodon kleinii	A	sedentary	diurnal	pairing	bentho-pelagic	planktivorous	short_and/or_deep	fe_66	0	0.5	0	0	0	0	0	0	0	0	0	0	0	0	0	0	0	0
IM-6630AS	MesoRun_ZOTU42	Cluster_24	Beloniformes	NA		Beloniformes	Order or above	Animalia	Chordata	Actinopterygii	Beloniformes	NA	NA	NA	NA	NA	NA	NA	NA	NA	NA	NA	0.2	0	0	0	0	0	0	0	0	0	0.110521	0	0	0	0	0	0	0
IM-664P7G	No	Cluster_233	Sphyraena acutipinnis	100		Sphyraena acutipinnis	species	Animalia	Chordata	Actinopterygii	Perciformes	Sphyraenidae	Sphyraena	Sphyraena acutipinnis	B	mobile_between_reefs	nocturnal	20_50	pelagic	piscivorous	elongated	fe_39	0	0	0	0	0	0	0	0	0.46	0	0	0	0	0	0	0	0	0
IM-66HD8Z	No	Cluster_239	Perciformes	NA		Perciformes	Order or above	Animalia	Chordata	Actinopterygii	Perciformes	NA	NA	NA	NA	NA	NA	NA	NA	NA	NA	NA	0	0	0	0	0	0.06	0	0	0	0	0	0	0	0	0	0	0	0
IM-682FS8	MesoRun_ZOTU80	Cluster_53	Brotula multibarbata	99.41		Brotula multibarbata	species	Animalia	Chordata	Actinopterygii	Ophidiiformes	Ophidiidae	Brotula	Brotula multibarbata	B	sedentary	nocturnal	solitary	bentho-pelagic	piscivorous	eel-like	fe_40	0	0.74	0	0	0.16	0.58	0	0	0	0	0	0	0	1.02816	0	0.294279	0.643969	0
IM-6C91WJ	No	Cluster_101	Carangidae	NA	Caranx	Caranx	Genus	Animalia	Chordata	Actinopterygii	Perciformes	Carangidae	Caranx	NA	A	mobile_between_reefs	both_diurnal_and_nocturnal	3_20	pelagic	piscivorous	fusiform/normal	fe_10	0	0	0	0	0	0	0	0	0	0.07	0	0	0	0	0	0	0	0
IM-6H0L68	MesoRun_ZOTU129	Cluster_104	Chaetodon	100		Chaetodon	Genus	Animalia	Chordata	Actinopterygii	Perciformes	Chaetodontidae	Chaetodon	NA	A	sedentary	diurnal	pairing	benthic	invertivorous-targeting-sessile-invertebrates	short_and/or_deep	fe_21	0	0.56	0	0	0	0	0	0	0	0	0	0	0.126815	0	0	0	0	0
IM-6Q30F8	No	Cluster_244	Scorpaenopsis	NA		Scorpaenopsis	Genus	Animalia	Chordata	Actinopterygii	Scorpaeniformes	Scorpaenidae	Scorpaenopsis	NA	A	sedentary	nocturnal	solitary	benthic	piscivorous	fusiform/normal	fe_33	0	0.48	0	0	0	0	0	0	0	0	0	0	0	0	0	0	0	0
IM-6QUX8R	No	Cluster_168	Parupeneus pleurostigma	99.41		Parupeneus pleurostigma	species	Animalia	Chordata	Actinopterygii	Perciformes	Mullidae	Parupeneus	Parupeneus pleurostigma	A	mobile_within_a_reef	diurnal	3_20	benthic	invertivorous-targeting-mobile-invertebrate	fusiform/normal	fe_13	0	0.09	0	0	0.2	0	0	0	0	0	0	0	0	0	0	0	0	0
IM-6S615I	MesoRun_ZOTU47	Cluster_26	Myripristis pralinia/Myripristis kuntee	100	Myripristis	Myripristis	Genus	Animalia	Chordata	Actinopterygii	Beryciformes	Holocentridae	Myripristis	NA	A	mobile_within_a_reef	nocturnal	3_20	bentho-pelagic	planktivorous	fusiform/normal	fe_5	0	0.66	0	0	0	0	0	0	0	0.42	1.12263	0	0	0	0	0	0	0
IM-6WL876	MesoRun_ZOTU229	Cluster_209	Pseudanthias	100		Pseudanthias	Genus	Animalia	Chordata	Actinopterygii	Perciformes	Serranidae	Pseudanthias	NA	A	sedentary	diurnal	3_20	bentho-pelagic	planktivorous	fusiform/normal	fe_2	0.09	0.15	0.52	0.41	0.53	0.41	0.68	0.37	0.69	1.06	0.83421	1.9076	0.408304	1.20854	0.701983	0.222553	9.27856	1.11994
IM-6Y1H12	No	Cluster_249	Syngnathidae	NA		Syngnathidae	Family	Animalia	Chordata	Actinopterygii	Syngnathiformes	Syngnathidae	NA	NA	A	sedentary	diurnal	solitary	benthic	invertivorous-targeting-mobile-invertebrate	eel-like	fe_67	0	0	0	0	0	0.13	0	0	0	0	0	0	0	0	0	0	0	0
IM-6Z94E2	MesoRun_ZOTU85	Cluster_54	Acanthurus nigrofuscus	100		Acanthurus nigrofuscus	species	Animalia	Chordata	Actinopterygii	Perciformes	Acanthuridae	Acanthurus	Acanthurus nigrofuscus	A	sedentary	diurnal	3_20	benthic	herbivorous-detritivorous	short_and/or_deep	fe_7	0	2.45	0	0	0	0	0	0	0	0	1.73352	0	0	0.36677	0	0.104573	0	0
IM-70Y75H	No	Cluster_105	Chaetodon	NA		Chaetodon	Genus	Animalia	Chordata	Actinopterygii	Perciformes	Chaetodontidae	Chaetodon	NA	A	sedentary	diurnal	pairing	benthic	invertivorous-targeting-sessile-invertebrates	short_and/or_deep	fe_21	0	0	0	0	0	0	0	0	0	0.52	0	0	0	0	0	0	0	0
IM-7340GC	MesoRun_ZOTU201	Cluster_191	Euthynnus affinis	100		Euthynnus affinis	species	Animalia	Chordata	Actinopterygii	Perciformes	Scombridae	Euthynnus	Euthynnus affinis	B	mobile_between_reefs	diurnal	>50	pelagic	piscivorous	fusiform/normal	fe_36	0.45	0	0	0	0	0.88	0	0	0	0	0.525356	0	0	0.507065	0.584805	0.508118	0	0
IM-743ROJ	No	Cluster_14	Ophichthidae	NA		Ophichthidae	Family	Animalia	Chordata	Actinopterygii	Anguilliformes	Ophichthidae	NA	NA	A	sedentary	nocturnal	solitary	benthic	invertivorous-targeting-mobile-invertebrate	eel-like	fe_15	0	0	0	0	0	0	0	0.83	0	0	0	0	0	0	0	0	0	0
IM-7490UT	No	Cluster_162	Microdesmidae	NA		Microdesmidae	Family	Animalia	Chordata	Actinopterygii	Perciformes	Microdesmidae	NA	NA	A	sedentary	diurnal	pairing	bentho-pelagic	planktivorous	elongated	fe_29	0	0	0	0	0	0	0	1.12	0	0	0	0	0	0	0	0	0	0
IM-75J1F6	No	Cluster_107	Cirrhitichthys oxycephalus	100		Cirrhitichthys oxycephalus	species	Animalia	Chordata	Actinopterygii	Perciformes	Cirrhitidae	Cirrhitichthys	Cirrhitichthys oxycephalus	A	sedentary	diurnal	solitary	benthic	invertivorous-targeting-mobile-invertebrate	short_and/or_deep	fe_9	0	0	0.62	0	0	0	0	0	0	0	0	0	0	0	0	0	0	0
IM-763Z6K	No	Cluster_127	Halichoeres	NA		Halichoeres	Genus	Animalia	Chordata	Actinopterygii	Perciformes	Labridae	Halichoeres	NA	A	mobile_within_a_reef	diurnal	solitary	benthic	invertivorous-targeting-mobile-invertebrate	fusiform/normal	fe_3	0	0	0	1.21	0	0	0	0	0	0	0	0	0	0	0	0	0	0
IM-78T1M0	MesoRun_ZOTU124	Cluster_89	Caranx melampygus/Caranx sexfasciatus	100		Caranx	Genus	Animalia	Chordata	Actinopterygii	Perciformes	Carangidae	Caranx	NA	A	mobile_between_reefs	both_diurnal_and_nocturnal	3_20	pelagic	piscivorous	fusiform/normal	fe_10	1.96	0.65	0	0	0	0.65	1.06	0	0.64	2.43	1.16956	2.91171	0.0211358	0	0.550628	0.427677	2.82891	0
IM-79M30I	No	Cluster_255	Sufflamen chrysopterum	100		Sufflamen chrysopterum	species	Animalia	Chordata	Actinopterygii	Tetraodontiformes	Balistidae	Sufflamen	Sufflamen chrysopterum	A	sedentary	diurnal	solitary	benthic	invertivorous-targeting-mobile-invertebrate	short_and/or_deep	fe_9	0	1.41	0	0	0	0	0	0	0	0	0	0	0	0	0	0	0	0
IM-7I369Y	MesoRun_ZOTU263	Cluster_256	Sufflamen fraenatum	99.42		Sufflamen fraenatum	species	Animalia	Chordata	Actinopterygii	Tetraodontiformes	Balistidae	Sufflamen	Sufflamen fraenatum	A	sedentary	diurnal	solitary	benthic	invertivorous-targeting-mobile-invertebrate	short_and/or_deep	fe_9	0	0	0.76	0	0	0	0	0	0	0	0	2.28277	0	0	0	0	1.03845	0.819492
IM-7J56D2	No	Cluster_51	Myctophiformes	NA		Myctophiformes	Order or above	Animalia	Chordata	Actinopterygii	Myctophiformes	NA	NA	NA	NA	NA	NA	NA	NA	NA	NA	NA	0	0	0	0	0	0	0	0.42	0	0	0	0	0	0	0	0	0	0
IM-7JEN4W	No	Cluster_75	Petroscirtes	NA		Petroscirtes	Genus	Animalia	Chordata	Actinopterygii	Perciformes	Blenniidae	Petroscirtes	NA	A	sedentary	diurnal	solitary	benthic	omnivorous	elongated	fe_68	0	0	0	2.07	0	0	0	0	0	0	0	0	0	0	0	0	0	0
IM-7K6QHC	No	Cluster_118	Gobiidae	NA		Gobiidae	Family	Animalia	Chordata	Actinopterygii	Perciformes	Gobiidae	NA	NA	A	sedentary	diurnal	solitary	benthic	invertivorous-targeting-mobile-invertebrate	fusiform/normal	fe_3	0	0.68	0	0	0	0	0	0	0	0	0	0	0	0	0	0	0	0
IM-7O0ZSD	No	Cluster_253	Rhinecanthus rectangulus	100		Rhinecanthus rectangulus	species	Animalia	Chordata	Actinopterygii	Tetraodontiformes	Balistidae	Rhinecanthus	Rhinecanthus rectangulus	A	sedentary	diurnal	solitary	benthic	invertivorous-targeting-mobile-invertebrate	short_and/or_deep	fe_9	0	0	0	0	0.85	0	0	0	0	0	0	0	0	0	0	0	0	0
IM-7O4B1D	No	Cluster_125	Bodianus	NA		Bodianus	Genus	Animalia	Chordata	Actinopterygii	Perciformes	Labridae	Bodianus	NA	A	mobile_within_a_reef	diurnal	solitary	benthic	invertivorous-targeting-mobile-invertebrate	fusiform/normal	fe_3	0	0	0	0	0.15	0	0	0	0	0	0	0	0	0	0	0	0	0
IM-7Q0ET7	No	Cluster_131	Stethojulis albovittata	99.412		Stethojulis albovittata	species	Animalia	Chordata	Actinopterygii	Perciformes	Labridae	Stethojulis	Stethojulis albovittata	A	mobile_within_a_reef	diurnal	3_20	benthic	invertivorous-targeting-mobile-invertebrate	fusiform/normal	fe_13	0	0.04	0	0	0	0	0	0	0	0	0	0	0	0	0	0	0	0
IM-7V57X4	MesoRun_ZOTU150	Cluster_129	Oxycheilinus	NA		Oxycheilinus	Genus	Animalia	Chordata	Actinopterygii	Perciformes	Labridae	Oxycheilinus	NA	A	mobile_within_a_reef	diurnal	solitary	benthic	invertivorous-targeting-mobile-invertebrate	fusiform/normal	fe_3	0	0.35	1.3	1.19	0.05	0	0	0	0	0.21	0.208931	0	0	0	0	0	0	0
IM-7Z86R0	No	Cluster_82	Lutjanus argentimaculatus	99.41		Lutjanus argentimaculatus	species	Animalia	Chordata	Actinopterygii	Perciformes	Lutjanidae	Lutjanus	Lutjanus argentimaculatus	A	mobile_within_a_reef	nocturnal	20_50	bentho-pelagic	piscivorous	fusiform/normal	fe_17	0	0	0	0	0	0	0	0.79	0	0	0	0	0	0	0	0	0	0
IM-81JM6D	No	Cluster_210	Variola	NA		Variola	Genus	Animalia	Chordata	Actinopterygii	Perciformes	Serranidae	Variola	NA	A	mobile_within_a_reef	diurnal	solitary	benthic	piscivorous	fusiform/normal	fe_52	0	0	0.91	0.03	0.37	0	0.41	0.12	0	0.23	0	0	0	0	0	0	0	0
IM-82K2U9	No	Cluster_81	Pterocaesio	NA		Pterocaesio	Genus	Animalia	Chordata	Actinopterygii	Perciformes	Caesionidae	Pterocaesio	NA	A	mobile_between_reefs	diurnal	>50	pelagic	planktivorous	fusiform/normal	fe_6	0.56	0	0	0.46	11	0.05	0	0	0.79	0.49	0	0	0	0	0	0	0	0
IM-842C1U	No	Cluster_80	Caesionidae	NA	Caesioninae	Caesioninae	Sub-family	Animalia	Chordata	Actinopterygii	Perciformes	Caesionidae	NA	NA	B	mobile_between_reefs	diurnal	>50	pelagic	planktivorous	fusiform/normal	fe_6	0	0.49	0	0	0	0	0	0	0	0	0	0	0	0	0	0	0	0
IM-84T84R	MesoRun_ZOTU123	Cluster_89	Caranx melampygus/Caranx sexfasciatus	100		Caranx	Genus	Animalia	Chordata	Actinopterygii	Perciformes	Carangidae	Caranx	NA	A	mobile_between_reefs	both_diurnal_and_nocturnal	3_20	pelagic	piscivorous	fusiform/normal	fe_10	0	0	0	0	0	0.9	0.91	2.88	0	0	0	0	0	0.503056	0	0	2.92558	0
IM-861WMU	No	Cluster_191	Euthynnus	NA		Euthynnus	Genus	Animalia	Chordata	Actinopterygii	Perciformes	Scombridae	Euthynnus	NA	B	mobile_between_reefs	diurnal	>50	pelagic	piscivorous	fusiform/normal	fe_36	0.04	0	0	0	0	0.11	0	0	0	0	0	0	0	0	0	0	0	0
IM-865Z9H	No	Cluster_214	Serranidae	NA	Luzonichthys	Luzonichthys	Genus	Animalia	Chordata	Actinopterygii	Perciformes	Serranidae	Luzonichthys	NA	B	sedentary	diurnal	20_50	bentho-pelagic	planktivorous	fusiform/normal	fe_8	0.18	0	0.16	0.08	0	0.03	0.06	0	0.07	0.19	0	0	0	0	0	0	0	0
IM-87TB24	No	Cluster_25	Myripristis	NA	Myripristis	Myripristis	Genus	Animalia	Chordata	Actinopterygii	Beryciformes	Holocentridae	Myripristis	NA	A	mobile_within_a_reef	nocturnal	3_20	bentho-pelagic	planktivorous	fusiform/normal	fe_5	0	0.06	0	0	0	0	0	0	0	0	0	0	0	0	0	0	0	0
IM-8941TB	No	Cluster_63	Apogonidae	NA	Apogoninae	Apogoninae	Sub-family	Animalia	Chordata	Actinopterygii	Perciformes	Apogonidae	NA	NA	A	sedentary	nocturnal	20_50	bentho-pelagic	planktivorous	short_and/or_deep	fe_11	0.07	0	0	0	0	0	0	0	0	0	0	0	0	0	0	0	0	0
IM-8D4O14	No	Cluster_259	Balistidae	NA		Balistidae	Family	Animalia	Chordata	Actinopterygii	Tetraodontiformes	Balistidae	NA	NA	A	sedentary	diurnal	solitary	benthic	invertivorous-targeting-mobile-invertebrate	short_and/or_deep	fe_9	0.29	0.35	0	0	0	0	0	0	0.95	0	0	0	0	0	0	0	0	0
IM-8H66QT	No	Cluster_221	Serranidae	NA	Luzonichthys	Luzonichthys	Genus	Animalia	Chordata	Actinopterygii	Perciformes	Serranidae	Luzonichthys	NA	B	sedentary	diurnal	20_50	bentho-pelagic	planktivorous	fusiform/normal	fe_8	0	0	0	0.07	0	0	0	0	0.08	0	0	0	0	0	0	0	0	0
IM-8O2G18	No	Cluster_179	Abudefduf sexfasciatus/Abudefduf vaigiensis	100		Abudefduf	Genus	Animalia	Chordata	Actinopterygii	Perciformes	Pomacentridae	Abudefduf	NA	A	sedentary	diurnal	20_50	bentho-pelagic	omnivorous	short_and/or_deep	fe_69	0	0.48	0	0	0	0	0	0	0	0	0	0	0	0	0	0	0	0
IM-8PGJ9E	No	Cluster_142	Lethrinidae	NA		Lethrinidae	Family	Animalia	Chordata	Actinopterygii	Perciformes	Lethrinidae	NA	NA	A	mobile_between_reefs	nocturnal	solitary	benthic	invertivorous-targeting-mobile-invertebrate	fusiform/normal	fe_18	0	0	0	0	0	0	0	0	0.06	0	0	0	0	0	0	0	0	0
IM-8RH9XU	No	Cluster_137	Gymnocranius	NA		Gymnocranius	Genus	Animalia	Chordata	Actinopterygii	Perciformes	Lethrinidae	Gymnocranius	NA	A	mobile_within_a_reef	nocturnal	solitary	benthic	invertivorous-targeting-mobile-invertebrate	fusiform/normal	fe_18	0	0	0	0	0	0.07	0	0	0	0.06	0	0	0	0	0	0	0	0
IM-8YSS07	No	Cluster_41	Diaphus	NA		Diaphus	Genus	Animalia	Chordata	Actinopterygii	Myctophiformes	Myctophidae	Diaphus	NA	B	mobile_between_reefs	both_diurnal_and_nocturnal	NA	Meso-Bathypelagic	planktivorous	fusiform/normal	NA	0.73	0	0	0	0	0	0	0	0	0	0	0	0	0	0	0	0	0
IM-90Q05T	No	Cluster_124	Bodianus bilunulatus	100		Bodianus bilunulatus	species	Animalia	Chordata	Actinopterygii	Perciformes	Labridae	Bodianus	Bodianus bilunulatus	A	mobile_within_a_reef	diurnal	solitary	benthic	invertivorous-targeting-mobile-invertebrate	fusiform/normal	fe_3	0	0	0	0	0	0	0	0	0.75	0	0	0	0	0	0	0	0	0
IM-925VC9	MesoRun_ZOTU233	Cluster_206	Pseudanthias	NA		Pseudanthias	Genus	Animalia	Chordata	Actinopterygii	Perciformes	Serranidae	Pseudanthias	NA	A	sedentary	diurnal	3_20	bentho-pelagic	planktivorous	fusiform/normal	fe_2	0.16	2.16	3.56	2.52	0.55	0	0.91	0.59	0.58	1.14	0	0	0	0	0	0	0.016348	0
IM-96HG19	MesoRun_ZOTU256	Cluster_248	Fistularia commersonii	100		Fistularia commersonii	species	Animalia	Chordata	Actinopterygii	Syngnathiformes	Fistulariidae	Fistularia	Fistularia commersonii	A	mobile_between_reefs	diurnal	3_20	pelagic	piscivorous	elongated	fe_31	0	0.89	0	0	0	0.31	1.67	0	0	0	0	0	0	1.04219	0	0	0	0
IM-97KHUE	No	Cluster_183	Plectroglyphidodon dickii	100		Plectroglyphidodon dickii	species	Animalia	Chordata	Actinopterygii	Perciformes	Pomacentridae	Plectroglyphidodon	Plectroglyphidodon dickii	A	sedentary	diurnal	solitary	benthic	omnivorous	short_and/or_deep	fe_30	0	0.59	0	0	0	0	0	0	0	0	0	0	0	0	0	0	0	0
IM-97ML98	No	Cluster_218	Serranidae	NA	Pseudanthias	Pseudanthias	Genus	Animalia	Chordata	Actinopterygii	Perciformes	Serranidae	Pseudanthias	NA	A	sedentary	diurnal	3_20	bentho-pelagic	planktivorous	fusiform/normal	fe_2	0	0.16	0.59	0.25	0.06	0	0.17	0.07	0.1	0.23	0	0	0	0	0	0	0	0
IM-986SX4	No	Cluster_145	Lutjanus fulviflamma	100		Lutjanus fulviflamma	species	Animalia	Chordata	Actinopterygii	Perciformes	Lutjanidae	Lutjanus	Lutjanus fulviflamma	A	mobile_within_a_reef	both_diurnal_and_nocturnal	20_50	bentho-pelagic	invertivorous-targeting-mobile-invertebrate	fusiform/normal	fe_70	0	0	0	0	0	0	0	0	0	0.38	0	0	0	0	0	0	0	0
IM-98H4E8	No	Cluster_4	Gymnothorax javanicus	100		Gymnothorax javanicus	species	Animalia	Chordata	Actinopterygii	Anguilliformes	Muraenidae	Gymnothorax	Gymnothorax javanicus	B	sedentary	nocturnal	solitary	benthic	piscivorous	eel-like	fe_1	0	0.11	0	0	0	0	0	0	0.22	0	0	0	0	0	0	0	0	0
IM-994AEG	No	Cluster_52	Brotula multibarbata	99.41		Brotula multibarbata	species	Animalia	Chordata	Actinopterygii	Ophidiiformes	Ophidiidae	Brotula	Brotula multibarbata	B	sedentary	nocturnal	solitary	bentho-pelagic	piscivorous	eel-like	fe_40	0	0	0	0	0	0	0	0	1.8	0	0	0	0	0	0	0	0	0
IM-9C29O6	MesoRun_ZOTU213	Cluster_201	Cephalopholis	NA		Cephalopholis	Genus	Animalia	Chordata	Actinopterygii	Perciformes	Serranidae	Cephalopholis	NA	A	sedentary	both_diurnal_and_nocturnal	solitary	benthic	piscivorous	fusiform/normal	fe_4	2.21	0.47	0.53	2.31	1.63	3.13	0.8	0.96	1.06	5.81	0.267977	1.5882	2.85429	0	2.79111	1.60613	0.121544	0
IM-9DPGG6	No	Cluster_54	Acanthuridae	NA	Acanthurinae	Acanthurinae	Sub-family	Animalia	Chordata	Actinopterygii	Perciformes	Acanthuridae	NA	NA	A	mobile_within_a_reef	diurnal	3_20	benthic	herbivorous-detritivorous	short_and/or_deep	fe_7	0	0.07	0	0	0	0	0	0	0	0	0	0	0	0	0	0	0	0
IM-9E8T3N	No	Cluster_92	Uraspis secunda/Uraspis uraspis	100		Uraspis	Genus	Animalia	Chordata	Actinopterygii	Perciformes	Carangidae	Uraspis	NA	B	mobile_between_reefs	both_diurnal_and_nocturnal	20_50	bentho-pelagic	invertivorous-targeting-mobile-invertebrate	short_and/or_deep	fe_71	0	0	0	0	0	0.28	0.86	0	0	0	0	0	0	0	0	0	0	0
IM-9F04Z5	No	Cluster_150	Lutjanus	NA		Lutjanus	Genus	Animalia	Chordata	Actinopterygii	Perciformes	Lutjanidae	Lutjanus	NA	A	mobile_within_a_reef	nocturnal	20_50	bentho-pelagic	piscivorous	fusiform/normal	fe_17	0	0.1	0	0	0	0	0	0	0	0	0	0	0	0	0	0	0	0
IM-9F31B6	No	Cluster_193	Thunnus	NA		Thunnus	Genus	Animalia	Chordata	Actinopterygii	Perciformes	Scombridae	Thunnus	NA	B	mobile_between_reefs	diurnal	20_50	pelagic	piscivorous	fusiform/normal	fe_28	0	0	0	0.14	0	0	0	1.83	0	0	0	0	0	0	0	0	0	0
IM-9HT185	MesoRun_ZOTU173	Cluster_170	Parupeneus	NA		Parupeneus	Genus	Animalia	Chordata	Actinopterygii	Perciformes	Mullidae	Parupeneus	NA	A	mobile_within_a_reef	diurnal	3_20	benthic	invertivorous-targeting-mobile-invertebrate	fusiform/normal	fe_13	0	0.42	0	0	0.37	0	0	0	0	0.24	0.570775	0	0.0979931	0.172362	0	0.0154178	0.179117	0
IM-9K1H68	MesoRun_ZOTU277	Cluster_263	Arothron	NA		Arothron	Genus	Animalia	Chordata	Actinopterygii	Tetraodontiformes	Tetraodontidae	Arothron	NA	A	mobile_within_a_reef	diurnal	solitary	benthic	invertivorous-targeting-mobile-invertebrate	short_and/or_deep	fe_9	0	0.24	0	0	0.75	0.18	0	0	0	0	0	0	0	0.294619	0	0	0	0
IM-9M790Y	MesoRun_ZOTU74	Cluster_40	Diaphus	NA		Diaphus	Genus	Animalia	Chordata	Actinopterygii	Myctophiformes	Myctophidae	Diaphus	NA	B	mobile_between_reefs	both_diurnal_and_nocturnal	NA	Meso-Bathypelagic	planktivorous	fusiform/normal	NA	0.5	0	0	0	0	0.33	2.18	0	0	0	0	0	0	0	0	0.0837925	0	0.786578
IM-9OA152	No	Cluster_95	Carangidae	NA	Caranx	Caranx	Genus	Animalia	Chordata	Actinopterygii	Perciformes	Carangidae	Caranx	NA	A	mobile_between_reefs	both_diurnal_and_nocturnal	3_20	pelagic	piscivorous	fusiform/normal	fe_10	0	0	0.53	0.81	0	0.18	0	0	0.69	0.47	0	0	0	0	0	0	0	0
IM-9P1MZA	No	Cluster_130	Paracheilinus	NA		Paracheilinus	Genus	Animalia	Chordata	Actinopterygii	Perciformes	Labridae	Paracheilinus	NA	B	mobile_within_a_reef	diurnal	20_50	benthic	planktivorous	fusiform/normal	fe_72	0.29	0	1.03	1.02	0	0.68	0.3	2.87	3.26	2.75	0	0	0	0	0	0	0	0
IM-9T12K2	MesoRun_ZOTU215	Cluster_203	Epinephelus	NA		Epinephelus	Genus	Animalia	Chordata	Actinopterygii	Perciformes	Serranidae	Epinephelus	NA	A	mobile_within_a_reef	both_diurnal_and_nocturnal	solitary	benthic	piscivorous	fusiform/normal	fe_4	0	0	0	0	0.82	0	0	0	0	0	0	0	0	0	0.0726937	0	0	0
IM-9V3J04	No	Cluster_188	Scarus	NA		Scarus	Genus	Animalia	Chordata	Actinopterygii	Perciformes	Scaridae	Scarus	NA	A	mobile_within_a_reef	diurnal	solitary	benthic	omnivorous	fusiform/normal	fe_14	0	0	0	0	0	0.08	0.14	0	0	0	0	0	0	0	0	0	0	0
IM-9V759N	MesoRun_ZOTU46	Cluster_26	Myripristis	NA	Myripristis	Myripristis	Genus	Animalia	Chordata	Actinopterygii	Beryciformes	Holocentridae	Myripristis	NA	A	mobile_within_a_reef	nocturnal	3_20	bentho-pelagic	planktivorous	fusiform/normal	fe_5	0	2.6	0	0	0	0	0	0	0	0.87	5.69034	0	0	0.0240505	0	0.142782	0	0
IM-9W0HQ6	No	Cluster_109	Cirrhitidae	NA		Cirrhitidae	Family	Animalia	Chordata	Actinopterygii	Perciformes	Cirrhitidae	NA	NA	A	sedentary	diurnal	solitary	benthic	invertivorous-targeting-mobile-invertebrate	fusiform/normal	fe_3	0	0	0	0	0	0	0.15	0	0	0	0	0	0	0	0	0	0	0
IM-A02J3I	No	Cluster_56	Ctenochaetus	NA		Ctenochaetus	Genus	Animalia	Chordata	Actinopterygii	Perciformes	Acanthuridae	Ctenochaetus	NA	A	sedentary	diurnal	3_20	benthic	omnivorous	short_and/or_deep	fe_26	0	0.08	0	0	0	0	0	0	0	0	0	0	0	0	0	0	0	0
IM-A5F6V7	No	Cluster_247	Phosichthyidae	NA		Phosichthyidae	Family	Animalia	Chordata	Actinopterygii	Stomiiformes	Phosichthyidae	NA	NA	B	mobile_between_reefs	both_diurnal_and_nocturnal	NA	Meso-Bathypelagic	planktivorous	elongated	NA	0.25	0	0	2.47	1.19	0.37	0.71	0	0.47	0	0	0	0	0	0	0	0	0
IM-A844M6	MesoRun_ZOTU145	Cluster_123	Kyphosus cinerascens	100		Kyphosus cinerascens	species	Animalia	Chordata	Actinopterygii	Perciformes	Kyphosidae	Kyphosus	Kyphosus cinerascens	A	mobile_between_reefs	diurnal	20_50	bentho-pelagic	macroalgal-herbivorous	fusiform/normal	fe_73	0	0	0	0	0	0.13	0	0	0	0	0.231641	0.747069	0.0230572	0	0.225676	0.27551	0	0
IM-B5IH1Z	No	Cluster_182	Chromis	100		Chromis	Genus	Animalia	Chordata	Actinopterygii	Perciformes	Pomacentridae	Chromis	NA	A	sedentary	diurnal	20_50	bentho-pelagic	planktivorous	short_and/or_deep	fe_12	0	0	0.55	1.86	0.46	0.05	0	0	0.49	0	0	0	0	0	0	0	0	0
IM-B861E7	No	Cluster_77	Caesio lunaris	100		Caesio lunaris	species	Animalia	Chordata	Actinopterygii	Perciformes	Caesionidae	Caesio	Caesio lunaris	A	mobile_between_reefs	diurnal	>50	pelagic	planktivorous	fusiform/normal	fe_6	0	1.52	0	0	1.05	0	0	0	0	0	0	0	0	0	0	0	0	0
IM-B8999R	MesoRun_ZOTU161	Cluster_149	Lutjanus	99.408		Lutjanus	Genus	Animalia	Chordata	Actinopterygii	Perciformes	Lutjanidae	Lutjanus	NA	A	mobile_within_a_reef	nocturnal	20_50	bentho-pelagic	piscivorous	fusiform/normal	fe_17	0.28	0	0	0	0	0	0	0	0	0	0	0	0	0	0	0.0154178	0	0
IM-BA1470	MesoRun_ZOTU104	Cluster_63	Ostorhinchus apogonoides	100		Ostorhinchus apogonoides	species	Animalia	Chordata	Actinopterygii	Perciformes	Apogonidae	Ostorhinchus	Ostorhinchus apogonoides	B	mobile_within_a_reef	nocturnal	pairing	bentho-pelagic	invertivorous-targeting-mobile-invertebrate	elongated	fe_74	7.77	5.53	0	1.77	1.1	3.95	1.35	1.37	12	4.06	1.4065	1.41101	0	2.68364	0.915724	5.37009	39.0874	0
IM-BH0473	No	Cluster_180	Amblyglyphidodon	NA		Amblyglyphidodon	Genus	Animalia	Chordata	Actinopterygii	Perciformes	Pomacentridae	Amblyglyphidodon	NA	A	sedentary	diurnal	3_20	bentho-pelagic	planktivorous	short_and/or_deep	fe_75	0	0.45	0	0	0	0	0	0	0	0	0	0	0	0	0	0	0	0
IM-BST463	No	Cluster_229	Serranidae	NA	Epinephiliinae	Epinephiliinae	Sub-family	Animalia	Chordata	Actinopterygii	Perciformes	Serranidae	NA	NA	A	mobile_within_a_reef	both_diurnal_and_nocturnal	solitary	benthic	piscivorous	fusiform/normal	fe_4	0	0	0.04	0	0	0	0.03	0	0	0	0	0	0	0	0	0	0	0
IM-C0580S	MesoRun_ZOTU54	Cluster_30	Holocentridae	NA	Myripristinae	Myripristinae	Sub-family	Animalia	Chordata	Actinopterygii	Beryciformes	Holocentridae	NA	NA	A	mobile_within_a_reef	nocturnal	3_20	bentho-pelagic	planktivorous	fusiform/normal	fe_5	0.21	0	0	0	0.29	0	0	0	0	0	0	0	0	0.795671	0	0.214509	0.282891	0
IM-C0H720	No	Cluster_267	Actinopterygii	NA		Actinopterygii	Order or above	Animalia	Chordata	Actinopterygii	NA	NA	NA	NA	NA	NA	NA	NA	NA	NA	NA	NA	0	0.37	0	0	0	0	0	0	0	0	0	0	0	0	0	0	0	0
IM-C1C0PO	No	Cluster_261	Cantherhines pardalis	100		Cantherhines pardalis	species	Animalia	Chordata	Actinopterygii	Tetraodontiformes	Monacanthidae	Cantherhines	Cantherhines pardalis	A	mobile_within_a_reef	diurnal	solitary	benthic	omnivorous	short_and/or_deep	fe_30	0	0	0	0	0	0	0	0	0	0.12	0	0	0	0	0	0	0	0
IM-C34KX4	No	Cluster_167	Parupeneus cyclostomus	100		Parupeneus cyclostomus	species	Animalia	Chordata	Actinopterygii	Perciformes	Mullidae	Parupeneus	Parupeneus cyclostomus	A	mobile_within_a_reef	diurnal	solitary	benthic	piscivorous	fusiform/normal	fe_52	0	0	0.12	0	0.04	0	0	0	0	0	0	0	0	0	0	0	0	0
IM-C4SLH7	No	Cluster_258	Xanthichthys	NA		Xanthichthys	Genus	Animalia	Chordata	Actinopterygii	Tetraodontiformes	Balistidae	Xanthichthys	NA	A	mobile_between_reefs	diurnal	20_50	bentho-pelagic	planktivorous	short_and/or_deep	fe_12	0	0	0	0	0	0	0.87	0	0	0	0	0	0	0	0	0	0	0
IM-C8RAM4	No	Cluster_74	Apogonidae	NA	Apogoninae	Apogoninae	Sub-family	Animalia	Chordata	Actinopterygii	Perciformes	Apogonidae	NA	NA	A	sedentary	nocturnal	20_50	bentho-pelagic	planktivorous	short_and/or_deep	fe_11	0	0	0	0	0	0.22	0	0	0	0	0	0	0	0	0	0	0	0
IM-COB49G	No	Cluster_94	Carangidae	NA	Carangidae	Carangidae	Family	Animalia	Chordata	Actinopterygii	Perciformes	Carangidae	NA	NA	A	mobile_between_reefs	both_diurnal_and_nocturnal	3_20	pelagic	piscivorous	fusiform/normal	fe_10	0	0	0	0	0	0.22	0	0	0	0	0	0	0	0	0	0	0	0
IM-D2718Y	No	Cluster_187	Scarus	NA		Scarus	Genus	Animalia	Chordata	Actinopterygii	Perciformes	Scaridae	Scarus	NA	A	mobile_within_a_reef	diurnal	solitary	benthic	omnivorous	fusiform/normal	fe_14	0	0.61	0	0	0	0	0	0	0	0	0	0	0	0	0	0	0	0
IM-D3P055	No	Cluster_266	Actinopterygii	NA		Actinopterygii	Order or above	Animalia	Chordata	Actinopterygii	NA	NA	NA	NA	NA	NA	NA	NA	NA	NA	NA	NA	0	0	0.17	0	0	0	0	0	0	0	0	0	0	0	0	0	0	0
IM-D5K2RX	No	Cluster_112	Eviota	NA		Eviota	Genus	Animalia	Chordata	Actinopterygii	Perciformes	Gobiidae	Eviota	NA	B	mobile_within_a_reef	diurnal	solitary	benthic	invertivorous-targeting-mobile-invertebrate	fusiform/normal	fe_3	0	0.21	0	0	0	0	0	0	0	0	0	0	0	0	0	0	0	0
IM-D7Y272	No	Cluster_97	Carangidae	NA	Trachinotus	Trachinotus	Genus	Animalia	Chordata	Actinopterygii	Perciformes	Carangidae	Trachinotus	NA	A	mobile_between_reefs	both_diurnal_and_nocturnal	3_20	pelagic	invertivorous-targeting-mobile-invertebrate	fusiform/normal	fe_76	0.22	0	0	0	0	0	0	0	0	0	0	0	0	0	0	0	0	0
IM-D833P5	MesoRun_ZOTU185	Cluster_176	Genicanthus	99.412		Genicanthus	Genus	Animalia	Chordata	Actinopterygii	Perciformes	Pomacanthidae	Genicanthus	NA	A	sedentary	diurnal	3_20	bentho-pelagic	planktivorous	fusiform/normal	fe_2	0	0	0	0.88	0.18	0	0	0	0	0.26	0.285388	0.58081	1.97523	0	0	0.0469238	0	0
IM-D94D61	MesoRun_ZOTU154	Cluster_128	Oxycheilinus	NA		Oxycheilinus	Genus	Animalia	Chordata	Actinopterygii	Perciformes	Labridae	Oxycheilinus	NA	A	mobile_within_a_reef	diurnal	solitary	benthic	invertivorous-targeting-mobile-invertebrate	fusiform/normal	fe_3	0	0.89	0.24	0	0	0	1.08	0	0	0	0	0	0	0	0	0	0.241666	0
IM-EBU9V3	No	Cluster_90	Decapterus macarellus	99.41		Decapterus macarellus	species	Animalia	Chordata	Actinopterygii	Perciformes	Carangidae	Decapterus	Decapterus macarellus	B	mobile_between_reefs	both_diurnal_and_nocturnal	20_50	Meso-Bathypelagic	piscivorous	fusiform/normal	fe_53	0.49	0	1.4	17.87	0.89	0.15	0	0	0	0	0	0	0	0	0	0	0	0
IM-ED7HJ9	No	Cluster_140	Lethrinus	NA		Lethrinus	Genus	Animalia	Chordata	Actinopterygii	Perciformes	Lethrinidae	Lethrinus	NA	A	mobile_between_reefs	nocturnal	3_20	benthic	invertivorous-targeting-mobile-invertebrate	fusiform/normal	fe_77	0	0	0	0	0	0	0	0.76	0.17	0	0	0	0	0	0	0	0	0
IM-EH6332	No	Cluster_72	Apogonidae	NA	Apogoninae	Apogoninae	Sub-family	Animalia	Chordata	Actinopterygii	Perciformes	Apogonidae	NA	NA	A	sedentary	nocturnal	20_50	bentho-pelagic	planktivorous	short_and/or_deep	fe_11	0.47	0	0	0	0	0	0	0	0	0	0	0	0	0	0	0	0	0
IM-EK0437	No	Cluster_76	Caesio caerulaurea	100		Caesio caerulaurea	species	Animalia	Chordata	Actinopterygii	Perciformes	Caesionidae	Caesio	Caesio caerulaurea	A	mobile_between_reefs	diurnal	>50	pelagic	planktivorous	fusiform/normal	fe_6	0	0.17	0	0	0	0	0	0	0.18	0.03	0	0	0	0	0	0	0	0
IM-F7SBI9	No	Cluster_138	Lethrinus erythracanthus	99.41		Lethrinus erythracanthus	species	Animalia	Chordata	Actinopterygii	Perciformes	Lethrinidae	Lethrinus	Lethrinus erythracanthus	A	mobile_between_reefs	nocturnal	solitary	benthic	invertivorous-targeting-mobile-invertebrate	fusiform/normal	fe_18	0	0.75	0	0	0	0	0	0	0	0	0	0	0	0	0	0	0	0
IM-FA4FX6	No	Cluster_172	Mullidae	NA		Mullidae	Family	Animalia	Chordata	Actinopterygii	Perciformes	Mullidae	NA	NA	A	mobile_within_a_reef	diurnal	3_20	benthic	invertivorous-targeting-mobile-invertebrate	fusiform/normal	fe_13	0	0.32	0	0	0	0	0	0	0	0	0	0	0	0	0	0	0	0
IM-FF1546	No	Cluster_44	Myctophidae	NA		Myctophidae	Family	Animalia	Chordata	Actinopterygii	Myctophiformes	Myctophidae	NA	NA	B	mobile_between_reefs	both_diurnal_and_nocturnal	NA	Meso-Bathypelagic	planktivorous	fusiform/normal	NA	0	0	5.24	4.88	0	0	0	0	0	0	0	0	0	0	0	0	0	0
IM-FTPS16	No	Cluster_174	Pempheris	NA		Pempheris	Genus	Animalia	Chordata	Actinopterygii	Perciformes	Pempheridae	Pempheris	NA	A	sedentary	nocturnal	20_50	bentho-pelagic	planktivorous	short_and/or_deep	fe_11	0	0.32	0	0	0	0	0	0	0	0	0	0	0	0	0	0	0	0
IM-G678E4	No	Cluster_18	Atherinidae	NA		Atherinidae	Family	Animalia	Chordata	Actinopterygii	Atheriniformes	Atherinidae	NA	NA	A	mobile_between_reefs	diurnal	>50	pelagic	planktivorous	elongated	fe_78	0	0.59	0	0	0	0	0	0	0	0	0	0	0	0	0	0	0	0
IM-G87ME7	No	Cluster_10	Muraenidae	NA		Muraenidae	Family	Animalia	Chordata	Actinopterygii	Anguilliformes	Muraenidae	NA	NA	A	sedentary	nocturnal	solitary	benthic	piscivorous	eel-like	fe_1	0.03	0	0	0	0	0	0	0	0	0	0	0	0	0	0	0	0	0
IM-H2777R	MesoRun_ZOTU260	Cluster_252	Odonus niger	100		Odonus niger	species	Animalia	Chordata	Actinopterygii	Tetraodontiformes	Balistidae	Odonus	Odonus niger	A	mobile_between_reefs	diurnal	20_50	pelagic	planktivorous	short_and/or_deep	fe_79	0	0	0	0	0.66	0	0	0	0	0	0.246781	0	0	0	0	0	0	0
IM-H4HNQ2	No	Cluster_88	Caranx lugubris	100		Caranx lugubris	species	Animalia	Chordata	Actinopterygii	Perciformes	Carangidae	Caranx	Caranx lugubris	A	mobile_between_reefs	both_diurnal_and_nocturnal	3_20	pelagic	piscivorous	fusiform/normal	fe_10	0	0	0	0	0.2	0.06	0	0	0	0	0	0	0	0	0	0	0	0
IM-H6S487	MesoRun_ZOTU221	Cluster_217	Serranidae	NA		Luzonichthys	Genus	Animalia	Chordata	Actinopterygii	Perciformes	Serranidae	Luzonichthys	NA	B	sedentary	diurnal	20_50	bentho-pelagic	planktivorous	fusiform/normal	fe_8	66.83	0.99	43.42	17.31	48.05	70.77	57	54.49	45.72	53.64	25.6463	24.8184	24.0227	41.0883	51.2475	55.6168	6.81072	26.4288
IM-H804XG	No	Cluster_3	Gymnothorax buroensis	100		Gymnothorax buroensis	species	Animalia	Chordata	Actinopterygii	Anguilliformes	Muraenidae	Gymnothorax	Gymnothorax buroensis	B	sedentary	nocturnal	solitary	benthic	piscivorous	eel-like	fe_1	0	0.86	0	0	0	0	0	0	0	0	0	0	0	0	0	0	0	0
IM-HM90NR	No	Cluster_227	Serranidae	NA	Anthiinae	Anthiinae	Sub-family	Animalia	Chordata	Actinopterygii	Perciformes	Serranidae	NA	NA	B	sedentary	diurnal	3_20	bentho-pelagic	planktivorous	fusiform/normal	fe_2	0	0	0	0	0.12	0	0	0	0	0	0	0	0	0	0	0	0	0
IM-I2749K	No	Cluster_187	Scarus	NA		Scarus	Genus	Animalia	Chordata	Actinopterygii	Perciformes	Scaridae	Scarus	NA	A	mobile_within_a_reef	diurnal	solitary	benthic	omnivorous	fusiform/normal	fe_14	0	0.25	0.16	0	0	0	0	0	0.19	0	0	0	0	0	0	0	0	0
IM-I355N9	No	Cluster_184	Pomacentrus sulfureus	100		Pomacentrus sulfureus	species	Animalia	Chordata	Actinopterygii	Perciformes	Pomacentridae	Pomacentrus	Pomacentrus sulfureus	A	sedentary	diurnal	3_20	benthic	omnivorous	fusiform/normal	fe_19	0	0	0	0	0	0.19	0	0	0	0	0	0	0	0	0	0	0	0
IM-IN8066	No	Cluster_68	Apogonidae	NA	Rhabdamia	Rhabdamia	Genus	Animalia	Chordata	Actinopterygii	Perciformes	Apogonidae	Rhabdamia	NA	B	sedentary	nocturnal	20_50	bentho-pelagic	planktivorous	fusiform/normal	fe_48	0	0.41	0	0	0	0	0	0	0	0	0	0	0	0	0	0	0	0
IM-J31M3Q	No	Cluster_220	Serranidae	NA	Luzonichthys	Luzonichthys	Genus	Animalia	Chordata	Actinopterygii	Perciformes	Serranidae	Luzonichthys	NA	B	sedentary	diurnal	20_50	bentho-pelagic	planktivorous	fusiform/normal	fe_8	0	0	0.05	0	0	0	0	0	0	0.1	0	0	0	0	0	0	0	0
IM-J7D651	MesoRun_ZOTU172	Cluster_166	Mulloidichthys vanicolensis	100		Mulloidichthys vanicolensis	species	Animalia	Chordata	Actinopterygii	Perciformes	Mullidae	Mulloidichthys	Mulloidichthys vanicolensis	A	mobile_within_a_reef	nocturnal	3_20	bentho-pelagic	invertivorous-targeting-mobile-invertebrate	fusiform/normal	fe_80	0	0.31	0	0	0	0	0	0	0	0	0.414077	0.055784	0.484201	0	0	0.0462535	0	0
IM-J7IT31	No	Cluster_247	Stomiiformes	NA		Stomiiformes	Order or above	Animalia	Chordata	Actinopterygii	Stomiiformes	NA	NA	NA	NA	NA	NA	NA	NA	NA	NA	NA	0.03	0	0	0.04	0.09	0.06	0.11	0	0.05	0	0	0	0	0	0	0	0	0
IM-J967O8	MesoRun_ZOTU50	Cluster_28	Neoniphon aurolineatus	100		Neoniphon aurolineatus	species	Animalia	Chordata	Actinopterygii	Beryciformes	Holocentridae	Neoniphon	Neoniphon aurolineatus	A	mobile_within_a_reef	nocturnal	3_20	bentho-pelagic	planktivorous	fusiform/normal	fe_5	0.44	0.19	0	1.23	0.55	0.09	2.59	0	0.63	0.13	0	0.0995362	1.28832	0.282593	0.174682	0.0569789	0.465563	0
IM-JTP817	No	Cluster_1	Congridae	NA		Congridae	Family	Animalia	Chordata	Actinopterygii	Anguilliformes	Congridae	NA	NA	A	mobile_within_a_reef	nocturnal	solitary	benthic	piscivorous	eel-like	fe_1	0	0	0	0	0	0	0	0	1.19	0	0	0	0	0	0	0	0	0
IM-JVAR36	No	Cluster_226	Serranidae	NA	Epinephiliinae	Epinephiliinae	Sub-family	Animalia	Chordata	Actinopterygii	Perciformes	Serranidae	NA	NA	A	mobile_within_a_reef	both_diurnal_and_nocturnal	solitary	benthic	piscivorous	fusiform/normal	fe_4	0	0	0	0	0.07	0	0	0	0	0	0	0	0	0	0	0	0	0
IM-K66R1I	No	Cluster_12	Muraenidae	NA	Gymnothorax	Gymnothorax	Genus	Animalia	Chordata	Actinopterygii	Anguilliformes	Muraenidae	Gymnothorax	NA	A	sedentary	nocturnal	solitary	benthic	piscivorous	eel-like	fe_1	0.2	0	0	0	0	0	0	0	0	0	0	0	0	0	0	0	0	0
IM-K914AX	No	Cluster_186	Scarus psittacus	100		Scarus psittacus	species	Animalia	Chordata	Actinopterygii	Perciformes	Scaridae	Scarus	Scarus psittacus	A	mobile_within_a_reef	diurnal	20_50	benthic	omnivorous	fusiform/normal	fe_45	0	0.07	0	0	0	0	0	0	0	0	0	0	0	0	0	0	0	0
IM-KO8416	MesoRun_ZOTU76	Cluster_47	Hygophum	NA		Hygophum	Genus	Animalia	Chordata	Actinopterygii	Myctophiformes	Myctophidae	Hygophum	NA	A	mobile_between_reefs	both_diurnal_and_nocturnal	NA	Meso-Bathypelagic	planktivorous	fusiform/normal	NA	0.17	0	0	0	0	0	0	0	0	0	0	0	0.236336	0	0	0	0	0
IM-KW1Y61	No	Cluster_223	Serranidae	NA	Luzonichthys	Luzonichthys	Genus	Animalia	Chordata	Actinopterygii	Perciformes	Serranidae	Luzonichthys	NA	B	sedentary	diurnal	20_50	bentho-pelagic	planktivorous	fusiform/normal	fe_8	0	0	0.08	0.04	0.07	0	0.03	0.1	0.09	0.05	0	0	0	0	0	0	0	0
IM-M07D51	No	Cluster_158	Malacanthidae	NA		Malacanthidae	Family	Animalia	Chordata	Actinopterygii	Perciformes	Malacanthidae	NA	NA	A	sedentary	diurnal	pairing	bentho-pelagic	invertivorous-targeting-mobile-invertebrate	elongated	fe_38	0.22	0	0	0	0	0	0.25	0	0	0	0	0	0	0	0	0	0	0
IM-M1ZI2R	No	Cluster_26	Myripristis violacea	100	Myripristis violacea	Myripristis	Genus	Animalia	Chordata	Actinopterygii	Beryciformes	Holocentridae	Myripristis	NA	A	mobile_within_a_reef	nocturnal	3_20	bentho-pelagic	planktivorous	fusiform/normal	fe_5	0	3.77	0	0	0	0	0	0	0	0	0	0	0	0	0	0	0	0
IM-N282WP	No	Cluster_83	Caesionidae	NA	Pterocaesio	Pterocaesio	Genus	Animalia	Chordata	Actinopterygii	Perciformes	Caesionidae	Caesio	NA	A	mobile_between_reefs	diurnal	>50	pelagic	planktivorous	fusiform/normal	fe_6	0	0.47	0	0	0	0	0	0	0	0	0	0	0	0	0	0	0	0
IM-N4S541	MesoRun_ZOTU208	Cluster_200	Cephalopholis	NA		Cephalopholis	Genus	Animalia	Chordata	Actinopterygii	Perciformes	Serranidae	Cephalopholis	NA	A	sedentary	both_diurnal_and_nocturnal	solitary	benthic	piscivorous	fusiform/normal	fe_4	0.06	0	0	0	0	0.16	0	0.35	0	0	0.2975	0.0853168	0	0.0400842	0	0	0	0
IM-N598I1	MesoRun_ZOTU203	Cluster_192	Gymnosarda	NA		Gymnosarda	Genus	Animalia	Chordata	Actinopterygii	Perciformes	Scombridae	Gymnosarda	NA	A	mobile_between_reefs	both_diurnal_and_nocturnal	solitary	pelagic	piscivorous	fusiform/normal	fe_32	0.11	0	0	0	0	0	0.19	0	0	0	0.0953816	0	0	0.0781641	0	0.156189	0	0
IM-NA2769	No	Cluster_20	Saurida gracilis	100		Saurida gracilis	species	Animalia	Chordata	Actinopterygii	Aulopiformes	Synodontidae	Saurida	Saurida gracilis	A	mobile_within_a_reef	both_diurnal_and_nocturnal	solitary	benthic	piscivorous	elongated	fe_24	0.18	1.65	0	0	0	0.08	0	0	0	0	0	0	0	0	0	0	0	0
IM-NVE24O	No	Cluster_32	Holocentridae	NA	Neoniphon aurolineatus	Neoniphon aurolineatus	species	Animalia	Chordata	Actinopterygii	Beryciformes	Holocentridae	Myripristis	Neoniphon aurolineatus	A	mobile_within_a_reef	nocturnal	3_20	bentho-pelagic	planktivorous	fusiform/normal	fe_5	0	0	0	0	0	0	0.08	0	0	0	0	0	0	0	0	0	0	0
IM-O0G2MU	No	Cluster_136	Gymnocranius	NA		Gymnocranius	Genus	Animalia	Chordata	Actinopterygii	Perciformes	Lethrinidae	Gymnocranius	NA	A	mobile_within_a_reef	nocturnal	solitary	benthic	invertivorous-targeting-mobile-invertebrate	fusiform/normal	fe_18	0	0	0	0	0	0	0	0	0.1	0	0	0	0	0	0	0	0	0
IM-O328X1	No	Cluster_26	Myripristis pralinia	100	Myripristis	Myripristis	Genus	Animalia	Chordata	Actinopterygii	Beryciformes	Holocentridae	Myripristis	NA	A	mobile_within_a_reef	nocturnal	3_20	bentho-pelagic	planktivorous	fusiform/normal	fe_5	0	3.96	0	0.28	0.07	0	0	0	0	0	0	0	0	0	0	0	0	0
IM-O9DJF1	No	Cluster_227	Serranidae	NA	Luzonichthys	Luzonichthys	Genus	Animalia	Chordata	Actinopterygii	Perciformes	Serranidae	Luzonichthys	NA	B	sedentary	diurnal	20_50	bentho-pelagic	planktivorous	fusiform/normal	fe_8	0.35	0	0.32	0.16	0.25	0	0.17	0.32	0.29	0.21	0	0	0	0	0	0	0	0
IM-OD7TF0	No	Cluster_67	Apogonidae	NA	Apogoninae	Apogoninae	Sub-family	Animalia	Chordata	Actinopterygii	Perciformes	Apogonidae	NA	NA	A	sedentary	nocturnal	20_50	bentho-pelagic	planktivorous	short_and/or_deep	fe_11	0	0	0	0	0	0.09	0	0	0	0	0	0	0	0	0	0	0	0
IM-OSZP41	No	Cluster_122	Haemulidae	NA		Haemulidae	Family	Animalia	Chordata	Actinopterygii	Perciformes	Haemulidae	NA	NA	A	mobile_within_a_reef	diurnal	solitary	benthic	invertivorous-targeting-mobile-invertebrate	fusiform/normal	fe_3	0.09	0	0	0	0	0	0	0	0	0	0	0	0	0	0	0	0	0
IM-OY0NV4	No	Cluster_37	Antennatus nummifer	100		Antennatus nummifer	species	Animalia	Chordata	Actinopterygii	Lophiiformes	Antennariidae	Antennatus	Antennatus nummifer	B	sedentary	both_diurnal_and_nocturnal	solitary	benthic	piscivorous	short_and/or_deep	fe_23	0	0	0	0	0	0	0	0	0.1	0	0	0	0	0	0	0	0	0
IM-PE8RN0	No	Cluster_133	Labridae	NA		Oxycheilinus	Genus	Animalia	Chordata	Actinopterygii	Perciformes	Labridae	Oxycheilinus	NA	A	mobile_within_a_reef	diurnal	solitary	benthic	invertivorous-targeting-mobile-invertebrate	fusiform/normal	fe_3	0	0	0	0	0	0	0	0	0	0.55	0	0	0	0	0	0	0	0
IM-PJ5T58	No	Cluster_198	Cephalopholis sonnerati	99.41		Cephalopholis sonnerati	species	Animalia	Chordata	Actinopterygii	Perciformes	Serranidae	Cephalopholis	Cephalopholis sonnerati	A	mobile_within_a_reef	both_diurnal_and_nocturnal	solitary	benthic	piscivorous	fusiform/normal	fe_4	0	0	0	0	0	0	0.03	0	0	0.05	0	0	0	0	0	0	0	0
IM-PT4875	No	Cluster_111	Amblyeleotris	NA		Amblyeleotris	Genus	Animalia	Chordata	Actinopterygii	Perciformes	Gobiidae	Amblyeleotris	NA	A	sedentary	diurnal	solitary	benthic	invertivorous-targeting-mobile-invertebrate	elongated	fe_54	0.36	0	2.73	1.05	0	0.22	0	0.47	0	0	0	0	0	0	0	0	0	0
IM-PU4C7S	No	Cluster_45	Myctophidae	NA		Myctophidae	Family	Animalia	Chordata	Actinopterygii	Myctophiformes	Myctophidae	NA	NA	B	mobile_between_reefs	both_diurnal_and_nocturnal	NA	Meso-Bathypelagic	planktivorous	fusiform/normal	NA	0.17	0	0.3	0.06	0	0.04	0.06	0	0.08	0.16	0	0	0	0	0	0	0	0
IM-PW6277	No	Cluster_205	Pseudanthias squamipinnis	100		Pseudanthias squamipinnis	species	Animalia	Chordata	Actinopterygii	Perciformes	Serranidae	Pseudanthias	Pseudanthias squamipinnis	A	sedentary	diurnal	>50	bentho-pelagic	planktivorous	fusiform/normal	fe_81	0	16.25	0	0	0	0.22	0	0	0	0	0	0	0	0	0	0	0	0
IM-PZ5422	No	Cluster_148	Lutjanus	NA		Lutjanus	Genus	Animalia	Chordata	Actinopterygii	Perciformes	Lutjanidae	Lutjanus	NA	A	mobile_within_a_reef	nocturnal	20_50	bentho-pelagic	piscivorous	fusiform/normal	fe_17	0	0.16	0	0	0	0	0	0	0	0	0	0	0	0	0	0	0	0
IM-Q054YZ	No	Cluster_42	Diaphus	NA		Diaphus	Genus	Animalia	Chordata	Actinopterygii	Myctophiformes	Myctophidae	Diaphus	NA	B	mobile_between_reefs	both_diurnal_and_nocturnal	NA	Meso-Bathypelagic	planktivorous	fusiform/normal	NA	0	0	0	0	0	0.06	0	1.21	0	0	0	0	0	0	0	0	0	0
IM-Q2R78F	No	Cluster_NA	Lutjanidae	NA		Lutjanidae	Family	Animalia	Chordata	Actinopterygii	Perciformes	Lutjanidae	NA	NA	A	mobile_within_a_reef	nocturnal	3_20	bentho-pelagic	piscivorous	fusiform/normal	fe_25	0	0	1.43	0	0	0	0	0	0	0	0	0	0	0	0	0	0	0
IM-Q4KI5U	No	Cluster_199	Cephalopholis spiloparaea	100		Cephalopholis spiloparaea	species	Animalia	Chordata	Actinopterygii	Perciformes	Serranidae	Cephalopholis	Cephalopholis spiloparaea	A	sedentary	both_diurnal_and_nocturnal	solitary	benthic	piscivorous	fusiform/normal	fe_4	0	0	0	0	0.64	0.18	0	0.77	0	0	0	0	0	0	0	0	0	0
IM-Q80CLB	No	Cluster_251	Balistoides conspicillum	99.41		Balistoides conspicillum	species	Animalia	Chordata	Actinopterygii	Tetraodontiformes	Balistidae	Balistoides	Balistoides conspicillum	A	mobile_within_a_reef	diurnal	solitary	benthic	invertivorous-targeting-mobile-invertebrate	short_and/or_deep	fe_9	0	0	0.74	0.83	0	0.06	0	0	0	0	0	0	0	0	0	0	0	0
IM-QD91DN	No	Cluster_27	Myripristis	NA		Myripristis	Genus	Animalia	Chordata	Actinopterygii	Beryciformes	Holocentridae	Myripristis	NA	A	mobile_within_a_reef	nocturnal	3_20	bentho-pelagic	planktivorous	fusiform/normal	fe_5	0	0	0	0	0	0.04	0	0	0	0	0	0	0	0	0	0	0	0
IM-QURA23	No	Cluster_215	Serranidae	NA	Luzonichthys	Luzonichthys	Genus	Animalia	Chordata	Actinopterygii	Perciformes	Serranidae	Luzonichthys	NA	B	sedentary	diurnal	20_50	bentho-pelagic	planktivorous	fusiform/normal	fe_8	0.1	0	0.05	0.04	0.14	0.17	0.2	0.38	0.11	0.11	0	0	0	0	0	0	0	0
IM-R908U6	No	Cluster_175	Plesiops coeruleolineatus	99.41		Plesiops coeruleolineatus	species	Animalia	Chordata	Actinopterygii	Perciformes	Plesiopidae	Plesiops	Plesiops coeruleolineatus	B	sedentary	diurnal	NA	benthic	invertivorous-targeting-mobile-invertebrate	short_and/or_deep	NA	0	0.08	0	0	0	0	0	0	0	0	0	0	0	0	0	0	0	0
IM-R98L81	No	Cluster_62	Acanthuridae	NA	Naso	Naso	Genus	Animalia	Chordata	Actinopterygii	Perciformes	Acanthuridae	Naso	NA	A	mobile_between_reefs	diurnal	20_50	pelagic	planktivorous	fusiform/normal	fe_22	0	0.12	0	0	0.05	0	0	0	0	0	0	0	0	0	0	0	0	0
IM-RO0926	No	Cluster_22	Synodus	NA		Synodus	Genus	Animalia	Chordata	Actinopterygii	Aulopiformes	Synodontidae	Synodus	NA	A	mobile_within_a_reef	both_diurnal_and_nocturnal	pairing	benthic	piscivorous	elongated	fe_35	0	0	0.51	9.38	0	0	0	0	1.04	0.94	0	0	0	0	0	0	0	0
IM-S40QKW	No	Cluster_204	Epinephelus	NA		Epinephelus	Genus	Animalia	Chordata	Actinopterygii	Perciformes	Serranidae	Epinephelus	NA	A	mobile_within_a_reef	both_diurnal_and_nocturnal	solitary	benthic	piscivorous	fusiform/normal	fe_4	0	0	0	0	0.08	0	0	0	0	0	0	0	0	0	0	0	0	0
IM-S8S61G	No	Cluster_86	Caesionidae	NA	Pterocaesio	Pterocaesio	Genus	Animalia	Chordata	Actinopterygii	Perciformes	Lutjanidae	Lutjanus	NA	A	mobile_between_reefs	diurnal	>50	pelagic	planktivorous	fusiform/normal	fe_6	0	0.07	0	0	0	0	0	0	0	0	0	0	0	0	0	0	0	0
IM-S973Y9	No	Cluster_25	Sargocentron caudimaculatum/Sargocentron spiniferum	100	Sargocentron	Sargocentron	Genus	Animalia	Chordata	Actinopterygii	Beryciformes	Holocentridae	Sargocentron	NA	A	mobile_within_a_reef	nocturnal	solitary	bentho-pelagic	invertivorous-targeting-mobile-invertebrate	fusiform/normal	fe_16	0	3.08	0	0	0.52	0	0.38	0	0	0	0	0	0	0	0	0	0	0
IM-SJ3GJ1	No	Cluster_49	Myctophidae	NA		Myctophidae	Family	Animalia	Chordata	Actinopterygii	Myctophiformes	Myctophidae	NA	NA	B	mobile_between_reefs	both_diurnal_and_nocturnal	NA	Meso-Bathypelagic	planktivorous	fusiform/normal	NA	0.44	0	0	0	0	0	0	0	0	0	0	0	0	0	0	0	0	0
IM-T1P326	No	Cluster_100	Carangidae	NA	Caranx	Caranx	Genus	Animalia	Chordata	Actinopterygii	Perciformes	Carangidae	Caranx	NA	A	mobile_between_reefs	both_diurnal_and_nocturnal	3_20	pelagic	piscivorous	fusiform/normal	fe_10	0	0	0	0	0	0.1	0.04	0.15	0	0	0	0	0	0	0	0	0	0
IM-T2X137	No	Cluster_54	Acanthurus triostegus	99.41		Acanthurus triostegus	species	Animalia	Chordata	Actinopterygii	Perciformes	Acanthuridae	Acanthurus	Acanthurus triostegus	A	mobile_between_reefs	diurnal	>50	benthic	herbivorous-detritivorous	short_and/or_deep	fe_55	0	0	1.14	0	0	0	0	0	0	0	0	0	0	0	0	0	0	0
IM-T40F34	No	Cluster_126	Bodianus	NA		Bodianus	Genus	Animalia	Chordata	Actinopterygii	Perciformes	Labridae	Bodianus	NA	A	mobile_within_a_reef	diurnal	solitary	benthic	invertivorous-targeting-mobile-invertebrate	fusiform/normal	fe_3	0	0	0	0	0	0	0	0	0	0.2	0	0	0	0	0	0	0	0
IM-THX522	No	Cluster_216	Serranidae	NA	Pseudanthias	Pseudanthias	Family	Animalia	Chordata	Actinopterygii	Perciformes	Serranidae	NA	NA	A	sedentary	diurnal	3_20	bentho-pelagic	planktivorous	fusiform/normal	fe_2	0.04	0	0.76	0.36	0.04	0	0.23	0.12	0.14	0.29	0	0	0	0	0	0	0	0
IM-TU4RA9	No	Cluster_8	Gymnothorax	NA		Gymnothorax	Genus	Animalia	Chordata	Actinopterygii	Anguilliformes	Muraenidae	Gymnothorax	NA	A	sedentary	nocturnal	solitary	benthic	piscivorous	eel-like	fe_1	0	0.56	0.36	0.32	0	0	0	0	0	0	0	0	0	0	0	0	0	0
IM-U75B58	MesoRun_ZOTU196	Cluster_185	Chlorurus sordidus	99.42		Chlorurus sordidus	species	Animalia	Chordata	Actinopterygii	Perciformes	Scaridae	Chlorurus	Chlorurus sordidus	A	mobile_within_a_reef	diurnal	3_20	benthic	omnivorous	fusiform/normal	fe_19	0	0.93	0	0	0	0	0	0	0	0	0.0219529	0	0.0163322	0	0	0	0	0
IM-U8S2QY	No	Cluster_231	Serranidae	NA	Anthiinae	Anthiinae	Sub-family	Animalia	Chordata	Actinopterygii	Perciformes	Serranidae	NA	NA	B	sedentary	diurnal	3_20	bentho-pelagic	planktivorous	fusiform/normal	fe_2	0	0	0	0	0	0	0	0	0.14	0	0	0	0	0	0	0	0	0
IM-UDKX97	No	Cluster_82	Caesionidae	NA	Dipterygonotus	Dipterygonotus	Genus	Animalia	Chordata	Actinopterygii	Perciformes	Lutjanidae	Lutjanus	NA	B	mobile_within_a_reef	nocturnal	20_50	bentho-pelagic	piscivorous	fusiform/normal	fe_17	0	0.5	0	0	0	0	0	0	0	0	0	0	0	0	0	0	0	0
IM-UL28DU	No	Cluster_50	Myctophidae	NA		Myctophidae	Family	Animalia	Chordata	Actinopterygii	Myctophiformes	Myctophidae	NA	NA	B	mobile_between_reefs	both_diurnal_and_nocturnal	NA	Meso-Bathypelagic	planktivorous	fusiform/normal	NA	0	0	0	0	0	0.15	0.72	0	0	0	0	0	0	0	0	0	0	0
IM-URY1D5	No	Cluster_119	Gobiidae	NA		Gobiidae	Family	Animalia	Chordata	Actinopterygii	Perciformes	Gobiidae	NA	NA	A	sedentary	diurnal	solitary	benthic	invertivorous-targeting-mobile-invertebrate	fusiform/normal	fe_3	0	0	0	0	0.05	0	0	0	0	0	0	0	0	0	0	0	0	0
IM-V17A7A	No	Cluster_246	Plotosus	NA		Plotosus	Genus	Animalia	Chordata	Actinopterygii	Siluriformes	Plotosidae	Plotosus	NA	A	mobile_within_a_reef	nocturnal	20_50	benthic	invertivorous-targeting-mobile-invertebrate	fusiform/normal	fe_56	0	0	0	0	0.32	0	0	0	0	0	0	0	0	0	0	0	0	0
IM-V62PV6	No	Cluster_43	Diaphus	NA		Diaphus	Genus	Animalia	Chordata	Actinopterygii	Myctophiformes	Myctophidae	Diaphus	NA	B	mobile_between_reefs	both_diurnal_and_nocturnal	NA	Meso-Bathypelagic	planktivorous	fusiform/normal	NA	0	0	0	0	0	0	0	0	0.85	0	0	0	0	0	0	0	0	0
IM-VN4950	No	Cluster_163	Microdesmidae	NA		Microdesmidae	Family	Animalia	Chordata	Actinopterygii	Perciformes	Microdesmidae	NA	NA	A	sedentary	diurnal	pairing	bentho-pelagic	planktivorous	elongated	fe_29	0	0	0	0	0	0.09	0	0	0	0	0	0	0	0	0	0	0	0
IM-VSS8K2	No	Cluster_99	Carangidae	NA	Carangidae	Carangidae	Family	Animalia	Chordata	Actinopterygii	Perciformes	Carangidae	NA	NA	A	mobile_between_reefs	both_diurnal_and_nocturnal	3_20	pelagic	piscivorous	fusiform/normal	fe_10	0	1.57	0	0	0	0	0	0	0	0	0	0	0	0	0	0	0	0
IM-VZ36HB	No	Cluster_26	Sargocentron	NA	Sargocentron	Sargocentron	Genus	Animalia	Chordata	Actinopterygii	Beryciformes	Holocentridae	Myripristis	NA	A	mobile_within_a_reef	nocturnal	solitary	bentho-pelagic	invertivorous-targeting-mobile-invertebrate	fusiform/normal	fe_16	0	0.09	0	0	0	0	0	0	0	0	0	0	0	0	0	0	0	0
IM-W52X41	No	Cluster_134	Labridae	NA		Labridae	Family	Animalia	Chordata	Actinopterygii	Perciformes	Labridae	NA	NA	A	mobile_within_a_reef	diurnal	solitary	benthic	invertivorous-targeting-mobile-invertebrate	fusiform/normal	fe_3	0	0	0	0	0.25	0	0	0	0	0	0	0	0	0	0	0	0	0
IM-WL5XP4	No	Cluster_217	Serranidae	NA	Luzonichthys	Luzonichthys	Genus	Animalia	Chordata	Actinopterygii	Perciformes	Serranidae	Luzonichthys	NA	B	sedentary	diurnal	20_50	bentho-pelagic	planktivorous	fusiform/normal	fe_8	0.21	0	0.07	0.11	0.08	0.2	0.13	0.18	0.21	0.2	0	0	0	0	0	0	0	0
IM-X308PO	No	Cluster_234	Sphyraena	NA		Sphyraena	Genus	Animalia	Chordata	Actinopterygii	Perciformes	Sphyraenidae	Sphyraena	NA	A	mobile_between_reefs	nocturnal	20_50	pelagic	piscivorous	elongated	fe_39	0	0	0	0	0.39	0	0.95	0	0	0	0	0	0	0	0	0	0	0
IM-XO4I6S	No	Cluster_146	Lutjanus gibbus	100		Lutjanus gibbus	species	Animalia	Chordata	Actinopterygii	Perciformes	Lutjanidae	Lutjanus	Lutjanus gibbus	A	mobile_within_a_reef	both_diurnal_and_nocturnal	20_50	benthic	invertivorous-targeting-mobile-invertebrate	fusiform/normal	fe_27	0	0.28	0	0	0	0	0	0	0	0	0	0	0	0	0	0	0	0
IM-XP0085	No	Cluster_169	Parupeneus	NA		Parupeneus	Genus	Animalia	Chordata	Actinopterygii	Perciformes	Mullidae	Parupeneus	NA	A	mobile_within_a_reef	diurnal	3_20	benthic	invertivorous-targeting-mobile-invertebrate	fusiform/normal	fe_13	0	0.31	0	0	0	0	0	0	0	0	0	0	0	0	0	0	0	0
IM-XQ532X	No	Cluster_181	Chromis lepidolepis	100		Chromis lepidolepis	species	Animalia	Chordata	Actinopterygii	Perciformes	Pomacentridae	Chromis	Chromis lepidolepis	A	sedentary	diurnal	20_50	bentho-pelagic	planktivorous	fusiform/normal	fe_8	0	0.07	0	0	0	0	0	0	0	0	0	0	0	0	0	0	0	0
IM-YD9K41	No	Cluster_2	Enchelycore	NA		Enchelycore	Genus	Animalia	Chordata	Actinopterygii	Anguilliformes	Muraenidae	Enchelycore	NA	B	sedentary	both_diurnal_and_nocturnal	solitary	benthic	piscivorous	eel-like	fe_82	0.19	0	0	0	0	0	0	0	0	0	0	0	0	0	0	0	0	0
IM-YS3T58	No	Cluster_236	Zanclus cornutus	100		Zanclus cornutus	species	Animalia	Chordata	Actinopterygii	Perciformes	Zanclidae	Zanclus	Zanclus cornutus	A	mobile_within_a_reef	diurnal	3_20	benthic	omnivorous	short_and/or_deep	fe_26	0	0.76	0	0	0.37	0.76	0.58	0.16	0	0	0	0	0	0	0	0	0	0
IM-Z0968Y	MesoRun_ZOTU94	Cluster_54	Ctenochaetus striatus	100		Ctenochaetus striatus	species	Animalia	Chordata	Actinopterygii	Perciformes	Acanthuridae	Ctenochaetus	Ctenochaetus striatus	A	sedentary	diurnal	20_50	benthic	omnivorous	short_and/or_deep	fe_83	0	1.57	0	0	0	0	0	0	0	0	0.528384	0	0	0.258543	0	0	0.907669	0
IM-Z15S65	No	Cluster_242	Bothidae	NA		Bothidae	Family	Animalia	Chordata	Actinopterygii	Pleuronectiformes	Bothidae	NA	NA	A	mobile_within_a_reef	both_diurnal_and_nocturnal	solitary	benthic	piscivorous	short_and/or_deep	fe_23	0	0	0	0	0	0.05	0	0	0	0	0	0	0	0	0	0	0	0
IM-Z1T685	MesoRun_ZOTU167	Cluster_157	Malacanthidae	NA		Malacanthidae	Family	Animalia	Chordata	Actinopterygii	Perciformes	Malacanthidae	NA	NA	A	sedentary	diurnal	pairing	bentho-pelagic	invertivorous-targeting-mobile-invertebrate	elongated	fe_38	0.1	0	0.62	0	0	0	0	0.36	0.25	1.07	0	0	0	0	0.0629289	0	0	0
IM-Z33Y29	No	Cluster_96	Carangidae	NA	Selar	Selar	Genus	Animalia	Chordata	Actinopterygii	Perciformes	Carangidae	Selar	NA	B	mobile_between_reefs	both_diurnal_and_nocturnal	3_20	pelagic	piscivorous	fusiform/normal	fe_10	0	0.21	0	0	0	0	0.36	0	0	0	0	0	0	0	0	0	0	0
IM-Z5D0RQ	No	Cluster_71	Apogonidae	NA	Nectamia	Nectamia	Genus	Animalia	Chordata	Actinopterygii	Perciformes	Apogonidae	Nectamia	NA	B	sedentary	nocturnal	20_50	bentho-pelagic	planktivorous	short_and/or_deep	fe_11	0	0	0	0	0	0.5	0	0	0	0	0	0	0	0	0	0	0	0
IM-Z79L5H	No	Cluster_212	Serranidae	NA	Anthiinae	Anthiinae	Sub-family	Animalia	Chordata	Actinopterygii	Perciformes	Serranidae	NA	NA	B	sedentary	diurnal	3_20	bentho-pelagic	planktivorous	fusiform/normal	fe_2	0.3	0	0	0	0	0	0	0.14	0.13	0	0	0	0	0	0	0	0	0
IM-ZN99TP	No	Cluster_196	Cephalopholis argus	100		Cephalopholis argus	species	Animalia	Chordata	Actinopterygii	Perciformes	Serranidae	Cephalopholis	Cephalopholis argus	A	sedentary	both_diurnal_and_nocturnal	solitary	benthic	piscivorous	fusiform/normal	fe_4	0	0.1	0	0	0	0	0	0	0	0	0	0	0	0	0	0	0	0
IM-ZQ178S	No	Cluster_59	Naso unicornis	100		Naso unicornis	species	Animalia	Chordata	Actinopterygii	Perciformes	Acanthuridae	Naso	Naso unicornis	A	mobile_within_a_reef	diurnal	3_20	benthic	macroalgal-herbivorous	short_and/or_deep	fe_84	0	0	0.51	0	1.41	0	0	0	0	0	0	0	0	0	0	0	0	0
MesoRun_ZOTU1	No	Cluster_268	Chlopsidae	NA		Chlopsidae	Family	Animalia	Chordata	Actinopterygii	Anguilliformes	Chlopsidae	NA	NA	B	sedentary	nocturnal	solitary	benthic	invertivorous-targeting-mobile-invertebrate	eel-like	fe_15	0	0	0	0	0	0	0	0	0	0	0	0	0	0.376791	0	0	0.43571	0
MesoRun_ZOTU10	No	Cluster_276	Gymnothorax margaritophorus	100		Gymnothorax margaritophorus	species	Animalia	Chordata	Actinopterygii	Anguilliformes	Muraenidae	Gymnothorax	Gymnothorax margaritophorus	B	sedentary	nocturnal	solitary	benthic	piscivorous	eel-like	fe_1	0	0	0	0	0	0	0	0	0	0	0.570018	0	0	0	0	0	0	0
MesoRun_ZOTU100	No	Cluster_328	Zebrasoma	NA		Zebrasoma	Genus	Animalia	Chordata	Actinopterygii	Perciformes	Acanthuridae	Zebrasoma	NA	A	mobile_within_a_reef	diurnal	3_20	benthic	herbivorous-detritivorous	short_and/or_deep	fe_7	0	0	0	0	0	0	0	0	0	0	0.160483	0	0	0	0	0	0	0
MesoRun_ZOTU101	No	Cluster_54	Acanthuridae	NA	Acanthurus	Acanthurus	Genus	Animalia	Chordata	Actinopterygii	Perciformes	Acanthuridae	Acanthurus	NA	A	mobile_within_a_reef	diurnal	3_20	benthic	herbivorous-detritivorous	short_and/or_deep	fe_7	0	0	0	0	0	0	0	0	0	0	0	0	0.955913	0	0	0	0	0
MesoRun_ZOTU102	No	Cluster_55	Acanthuridae	NA	Ctenochaetus	Ctenochaetus	Genus	Animalia	Chordata	Actinopterygii	Perciformes	Acanthuridae	Ctenochaetus	NA	A	sedentary	diurnal	3_20	benthic	omnivorous	short_and/or_deep	fe_26	0	0	0	0	0	0	0	0	0	0	0.0840266	0	0	0.0360758	0	0	0	0
MesoRun_ZOTU103	No	Cluster_329	Amioides polyacanthus	100		Amioides polyacanthus	species	Animalia	Chordata	Actinopterygii	Perciformes	Apogonidae	Amioides	Amioides polyacanthus	B	sedentary	nocturnal	pairing	bentho-pelagic	planktivorous	short_and/or_deep	fe_85	0	0	0	0	0	0	0	0	0	0	0	0.275639	0	3.8561	0	0.227916	0	0
MesoRun_ZOTU105	No	Cluster_330	Ostorhinchus	NA		Ostorhinchus	Genus	Animalia	Chordata	Actinopterygii	Perciformes	Apogonidae	Ostorhinchus	NA	A	sedentary	nocturnal	20_50	bentho-pelagic	planktivorous	short_and/or_deep	fe_11	0	0	0	0	0	0	0	0	0	0	0	0	0	0.0721515	0.821873	0	0.132206	0
MesoRun_ZOTU106	No	Cluster_331	Ostorhinchus	NA		Ostorhinchus	Genus	Animalia	Chordata	Actinopterygii	Perciformes	Apogonidae	Ostorhinchus	NA	A	sedentary	nocturnal	20_50	bentho-pelagic	planktivorous	short_and/or_deep	fe_11	0	0	0	0	0	0	0	0	0	0	0	0	0	0	0	0	0.0476224	0
MesoRun_ZOTU109	No	Cluster_332	Cirripectes	NA		Cirripectes	Genus	Animalia	Chordata	Actinopterygii	Perciformes	Blenniidae	Cirripectes	NA	A	sedentary	diurnal	solitary	benthic	herbivorous-detritivorous	elongated	fe_86	0	0	0	0	0	0	0	0	0	0	0.170324	0	0	0	0	0	0	0
MesoRun_ZOTU11	No	Cluster_277	Gymnothorax meleagris	100		Gymnothorax meleagris	species	Animalia	Chordata	Actinopterygii	Anguilliformes	Muraenidae	Gymnothorax	Gymnothorax meleagris	B	sedentary	nocturnal	solitary	benthic	piscivorous	eel-like	fe_1	0	0	0	0	0	0	0	0	0	0	0	0	0	0	0	0.0858035	0	0
MesoRun_ZOTU110	No	Cluster_333	Mimoblennius	NA		Mimoblennius	Genus	Animalia	Chordata	Actinopterygii	Perciformes	Blenniidae	Mimoblennius	NA	B	sedentary	diurnal	solitary	benthic	herbivorous-detritivorous	fusiform/normal	fe_87	0	0	0	0	0	0	0	0	0	0	0	0	0	0.406854	0	0.0757484	0	0
MesoRun_ZOTU111	No	Cluster_334	Eumegistus illustris	100		Eumegistus illustris	species	Animalia	Chordata	Actinopterygii	Perciformes	Bramidae	Eumegistus	Eumegistus illustris	B	mobile_between_reefs	NA	3_20	Meso-Bathypelagic	piscivorous	short_and/or_deep	NA	0	0	0	0	0	0	0	0	0	0	0	0	0	0	0	0.160211	0	0
MesoRun_ZOTU112	No	Cluster_335	Eumegistus illustris	100		Eumegistus illustris	species	Animalia	Chordata	Actinopterygii	Perciformes	Bramidae	Eumegistus	Eumegistus illustris	B	mobile_between_reefs	NA	3_20	Meso-Bathypelagic	piscivorous	short_and/or_deep	NA	0	0	0	0	0	0	0	0	0	0	0	0	0	0	0	0.0221212	0	0
MesoRun_ZOTU113	No	Cluster_81	Pterocaesio marri	100		Pterocaesio marri	species	Animalia	Chordata	Actinopterygii	Perciformes	Caesionidae	Pterocaesio	Pterocaesio marri	A	mobile_between_reefs	diurnal	>50	pelagic	planktivorous	fusiform/normal	fe_6	0	0	0	0	0	0	0	0	0	0	0.0855406	0.561122	3.25587	0	0	0	0.188357	0.540139
MesoRun_ZOTU115	No	Cluster_336	Pterocaesio	NA		Pterocaesio	Genus	Animalia	Chordata	Actinopterygii	Perciformes	Caesionidae	Pterocaesio	NA	A	mobile_between_reefs	diurnal	>50	pelagic	planktivorous	fusiform/normal	fe_6	0	0	0	0	0	0	0	0	0	0	0	0	0.45634	0	0	0	0	0
MesoRun_ZOTU116	No	Cluster_337	Pterocaesio	NA		Pterocaesio	Genus	Animalia	Chordata	Actinopterygii	Perciformes	Caesionidae	Pterocaesio	NA	A	mobile_between_reefs	diurnal	>50	pelagic	planktivorous	fusiform/normal	fe_6	0	0	0	0	0	0	0	0	0	0	0	0	0.203672	0	0	0	0	0
MesoRun_ZOTU117	No	Cluster_338	Caesionidae	NA	Caesio	Caesio	Genus	Animalia	Chordata	Actinopterygii	Perciformes	Caesionidae	Caesio	NA	A	mobile_between_reefs	diurnal	>50	pelagic	planktivorous	fusiform/normal	fe_6	0	0	0	0	0	0	0	0	0	0	0	0	0.333369	0	0	0	0	0
MesoRun_ZOTU118	No	Cluster_83	Caesionidae	NA	Pterocaesio	Pterocaesio	Genus	Animalia	Chordata	Actinopterygii	Perciformes	Caesionidae	Pterocaesio	NA	A	mobile_between_reefs	diurnal	>50	pelagic	planktivorous	fusiform/normal	fe_6	0	0	0	0	0	0	0	0	0	0	0	0	0.326644	0	0	0	0	0
MesoRun_ZOTU119	No	Cluster_339	Callionymus	NA		Callionymus	Genus	Animalia	Chordata	Actinopterygii	Perciformes	Callionymidae	Callionymus	NA	B	sedentary	NA	solitary	benthic	invertivorous-targeting-mobile-invertebrate	elongated	NA	0	0	0	0	0	0	0	0	0	0	0	0	0	0	0.293487	0	0	0
MesoRun_ZOTU12	No	Cluster_278	Gymnothorax niphostigmus	99.425		Gymnothorax niphostigmus	species	Animalia	Chordata	Actinopterygii	Anguilliformes	Muraenidae	Gymnothorax	Gymnothorax niphostigmus	B	sedentary	nocturnal	solitary	benthic	piscivorous	eel-like	fe_1	0	0	0	0	0	0	0	0	0	0	0	1.78509	0	0	0	0	0	0
MesoRun_ZOTU120	No	Cluster_340	Eleutherochir	NA		Eleutherochir	Genus	Animalia	Chordata	Actinopterygii	Perciformes	Callionymidae	Eleutherochir	NA	B	mobile_within_a_reef	diurnal	NA	benthic	invertivorous-targeting-mobile-invertebrate	fusiform/normal	NA	0	0	0	0	0	0	0	0	0	0	0	0	0	0.0841768	0	0	0	0
MesoRun_ZOTU125	No	Cluster_90	Decapterus macarellus	100		Decapterus macarellus	species	Animalia	Chordata	Actinopterygii	Perciformes	Carangidae	Decapterus	Decapterus macarellus	B	mobile_between_reefs	both_diurnal_and_nocturnal	20_50	Meso-Bathypelagic	piscivorous	fusiform/normal	fe_53	0	0	0	0	0	0	0	0	0	0	0	0	0	0.104219	0	0	0	0
MesoRun_ZOTU126	No	Cluster_341	Decapterus	NA		Decapterus	Genus	Animalia	Chordata	Actinopterygii	Perciformes	Carangidae	Decapterus	NA	B	mobile_between_reefs	both_diurnal_and_nocturnal	>50	bentho-pelagic	planktivorous	fusiform/normal	fe_57	0	0	0	0	0	0	0	0	0	0	0	0	0	0	0	0.136749	0	0
MesoRun_ZOTU128	No	Cluster_341	Carangidae	NA	Decapterus	Decapterus	Genus	Animalia	Chordata	Actinopterygii	Perciformes	Carangidae	Decapterus	NA	B	mobile_between_reefs	both_diurnal_and_nocturnal	>50	bentho-pelagic	planktivorous	fusiform/normal	fe_57	0	0	0	0	0	0	0	0	0	0	0	0	0	0	0	0.0154178	0	0
MesoRun_ZOTU13	No	Cluster_279	Gymnothorax nudivomer	100		Gymnothorax nudivomer	species	Animalia	Chordata	Actinopterygii	Anguilliformes	Muraenidae	Gymnothorax	Gymnothorax nudivomer	B	sedentary	nocturnal	solitary	benthic	piscivorous	eel-like	fe_1	0	0	0	0	0	0	0	0	0	0	0	0.161883	0	0	0	0	0	0
MesoRun_ZOTU130	No	Cluster_342	Chaetodon vagabundus	100		Chaetodon vagabundus	species	Animalia	Chordata	Actinopterygii	Perciformes	Chaetodontidae	Chaetodon	Chaetodon vagabundus	A	sedentary	diurnal	pairing	benthic	invertivorous-targeting-mobile-invertebrate	short_and/or_deep	fe_20	0	0	0	0	0	0	0	0	0	0	0.0832696	0	0	0	0	0	0	0
MesoRun_ZOTU131	No	Cluster_343	Chaetodon xanthurus	100		Chaetodon xanthurus	species	Animalia	Chordata	Actinopterygii	Perciformes	Chaetodontidae	Chaetodon	Chaetodon xanthurus	B	sedentary	diurnal	pairing	benthic	invertivorous-targeting-sessile-invertebrates	short_and/or_deep	fe_21	0	0	0	0	0	0	0	0	0	0	0.578345	0	0	0.096202	0	0.029495	0.0277205	0
MesoRun_ZOTU132	No	Cluster_344	Forcipiger longirostris	99.408		Forcipiger longirostris	species	Animalia	Chordata	Actinopterygii	Perciformes	Chaetodontidae	Forcipiger	Forcipiger longirostris	A	sedentary	diurnal	pairing	benthic	invertivorous-targeting-mobile-invertebrate	short_and/or_deep	fe_20	0	0	0	0	0	0	0	0	0	0	0	0.0623469	0.0144107	0.282593	0	0	0	0
MesoRun_ZOTU133	No	Cluster_108	Cyprinocirrhites	NA		Cyprinocirrhites	Genus	Animalia	Chordata	Actinopterygii	Perciformes	Cirrhitidae	Cyprinocirrhites	NA	A	sedentary	NA	solitary	bentho-pelagic	planktivorous	fusiform/normal	NA	0	0	0	0	0	0	0	0	0	0	0.173352	2.4184	0	0	0	0	0	0
MesoRun_ZOTU134	No	Cluster_108	Cyprinocirrhites	NA		Cyprinocirrhites	Genus	Animalia	Chordata	Actinopterygii	Perciformes	Cirrhitidae	Cyprinocirrhites	NA	A	sedentary	NA	solitary	bentho-pelagic	planktivorous	fusiform/normal	NA	0	0	0	0	0	0	0	0	0	0	0	0.413458	0	0	0	0	0	0
MesoRun_ZOTU135	No	Cluster_345	Coryphaena hippurus	99.405		Coryphaena hippurus	species	Animalia	Chordata	Actinopterygii	Perciformes	Coryphaenidae	Coryphaena	Coryphaena hippurus	B	mobile_between_reefs	both_diurnal_and_nocturnal	3_20	Meso-Bathypelagic	piscivorous	elongated	fe_88	0	0	0	0	0	0	0	0	0	0	0	0	0.0278608	0	0	0	0	0
MesoRun_ZOTU136	No	Cluster_346	Emmelichthys karnellai	100		Emmelichthys karnellai	species	Animalia	Chordata	Actinopterygii	Perciformes	Emmelichthyidae	Emmelichthys	Emmelichthys karnellai	B	mobile_between_reefs	nocturnal	NA	bentho-pelagic	planktivorous	fusiform/normal	NA	0	0	0	0	0	0	0	0	0	0	0.245267	0	0	0.216455	0	0	0	0
MesoRun_ZOTU137	No	Cluster_347	Nealotus tripes	99.412		Nealotus tripes	species	Animalia	Chordata	Actinopterygii	Perciformes	Gempylidae	Nealotus	Nealotus tripes	B	mobile_between_reefs	nocturnal	NA	Meso-Bathypelagic	piscivorous	elongated	NA	0	0	0	0	0	0	0	0	0	0	0	0.246106	0	0	0	0	0.374582	0
MesoRun_ZOTU138	No	Cluster_348	Amblyeleotris	NA		Amblyeleotris	Genus	Animalia	Chordata	Actinopterygii	Perciformes	Gobiidae	Amblyeleotris	NA	A	sedentary	diurnal	solitary	benthic	invertivorous-targeting-mobile-invertebrate	elongated	fe_54	0	0	0	0	0	0	0	0	0	0	0	0.323766	0	0	0	0	0	0
MesoRun_ZOTU139	No	Cluster_118	Eviota	NA		Eviota	Genus	Animalia	Chordata	Actinopterygii	Perciformes	Gobiidae	Eviota	NA	B	mobile_within_a_reef	diurnal	solitary	benthic	invertivorous-targeting-mobile-invertebrate	fusiform/normal	fe_3	0	0	0	0	0	0	0	0	0	0	0	0.341267	0	0	0	0	0	0
MesoRun_ZOTU14	No	Cluster_280	Gymnothorax	NA		Gymnothorax	Genus	Animalia	Chordata	Actinopterygii	Anguilliformes	Muraenidae	Gymnothorax	NA	A	sedentary	nocturnal	solitary	benthic	piscivorous	eel-like	fe_1	0	0	0	0	0	0	0	0	0	0	0	0	0	3.42319	0	0	0	0
MesoRun_ZOTU141	No	Cluster_349	Gobiidae	NA		Gobiidae	Family	Animalia	Chordata	Actinopterygii	Perciformes	Gobiidae	NA	NA	A	sedentary	diurnal	solitary	benthic	invertivorous-targeting-mobile-invertebrate	fusiform/normal	fe_3	0	0	0	0	0	0	0	0	0	0	0	0.129069	0	0.663393	0	0.205794	1.681	0
MesoRun_ZOTU142	No	Cluster_350	Gobiidae	NA		Gobiidae	Family	Animalia	Chordata	Actinopterygii	Perciformes	Gobiidae	NA	NA	A	sedentary	diurnal	solitary	benthic	invertivorous-targeting-mobile-invertebrate	fusiform/normal	fe_3	0	0	0	0	0	0	0	0	0	0	0	0.476899	0	0	0	0	0	0
MesoRun_ZOTU143	No	Cluster_351	Istiophoridae	NA		Istiophoridae	Family	Animalia	Chordata	Actinopterygii	Perciformes	Xiphiidae	NA	NA	B	mobile_between_reefs	both_diurnal_and_nocturnal	solitary	pelagic	piscivorous	elongated	fe_41	0	0	0	0	0	0	0	0	0	0	0	0	0	0	0	0.0723967	0	0
MesoRun_ZOTU144	No	Cluster_351	Istiophoridae	NA		Istiophoridae	Family	Animalia	Chordata	Actinopterygii	Perciformes	Xiphiidae	NA	NA	B	mobile_between_reefs	both_diurnal_and_nocturnal	solitary	pelagic	piscivorous	elongated	fe_41	0	0	0	0	0	0	0	0	0	0	0	0	0	0	0	0.0127365	0	0
MesoRun_ZOTU146	No	Cluster_352	Kyphosus sectatrix	100		Kyphosus sectatrix	species	Animalia	Chordata	Actinopterygii	Perciformes	Kyphosidae	Kyphosus	Kyphosus sectatrix	B	mobile_within_a_reef	diurnal	20_50	bentho-pelagic	omnivorous	fusiform/normal	fe_89	0	0	0	0	0	0	0	0	0	0	0	0	0.261315	0	0	0	0	0
MesoRun_ZOTU147	No	Cluster_353	Bodianus	NA		Bodianus	Genus	Animalia	Chordata	Actinopterygii	Perciformes	Labridae	Bodianus	NA	A	mobile_within_a_reef	diurnal	solitary	benthic	invertivorous-targeting-mobile-invertebrate	fusiform/normal	fe_3	0	0	0	0	0	0	0	0	0	0	0	0	0	0	0.295657	0	0	0
MesoRun_ZOTU148	No	Cluster_126	Bodianus	NA		Bodianus	Genus	Animalia	Chordata	Actinopterygii	Perciformes	Labridae	Bodianus	NA	A	mobile_within_a_reef	diurnal	solitary	benthic	invertivorous-targeting-mobile-invertebrate	fusiform/normal	fe_3	0	0	0	0	0	0	0	0	0	0	0	0	0	0	0	0.0529569	0	0
MesoRun_ZOTU149	No	Cluster_354	Iniistius pavo	100		Iniistius pavo	species	Animalia	Chordata	Actinopterygii	Perciformes	Labridae	Iniistius	Iniistius pavo	A	mobile_within_a_reef	diurnal	solitary	benthic	invertivorous-targeting-mobile-invertebrate	fusiform/normal	fe_3	0	0	0	0	0	0	0	0	0	0	0.0174109	0.0546902	0	0	0.0216996	0	0	0
MesoRun_ZOTU151	No	Cluster_355	Pseudodax moluccanus	100		Pseudodax moluccanus	species	Animalia	Chordata	Actinopterygii	Perciformes	Labridae	Pseudodax	Pseudodax moluccanus	A	mobile_within_a_reef	diurnal	solitary	benthic	invertivorous-targeting-mobile-invertebrate	fusiform/normal	fe_3	0	0	0	0	0	0	0	0	0	0	0	0	0	0	0.506686	0	0	0
MesoRun_ZOTU152	No	Cluster_132	Labridae	NA		Labridae	Family	Animalia	Chordata	Actinopterygii	Perciformes	Labridae	NA	NA	B	mobile_within_a_reef	diurnal	3_20	bentho-pelagic	planktivorous	fusiform/normal	fe_2	0	0	0	0	0	0	0	0	0	0	0	0	0	0	0	0	0	1.38242
MesoRun_ZOTU153	No	Cluster_356	Labridae	NA		Labridae	Family	Animalia	Chordata	Actinopterygii	Perciformes	Labridae	NA	NA	A	mobile_within_a_reef	diurnal	solitary	benthic	invertivorous-targeting-mobile-invertebrate	fusiform/normal	fe_3	0	0	0	0	0	0	0	0	0	0	0	0	0	0.719511	0	0	0	0
MesoRun_ZOTU156	No	Cluster_357	Gymnocranius satoi	99.412		Gymnocranius satoi	species	Animalia	Chordata	Actinopterygii	Perciformes	Lethrinidae	Gymnocranius	Gymnocranius satoi	B	mobile_between_reefs	nocturnal	solitary	benthic	invertivorous-targeting-mobile-invertebrate	fusiform/normal	fe_18	0	0	0	0	0	0	0	0	0	0	0	0	0	0.106223	0	0	0	0
MesoRun_ZOTU157	No	Cluster_358	Lethrinus nebulosus	100		Lethrinus nebulosus	species	Animalia	Chordata	Actinopterygii	Perciformes	Lethrinidae	Lethrinus	Lethrinus nebulosus	A	mobile_between_reefs	nocturnal	20_50	benthic	invertivorous-targeting-mobile-invertebrate	fusiform/normal	fe_56	0	0	0	0	0	0	0	0	0	0	0	0	0	0	0	0	0.169877	0
MesoRun_ZOTU16	No	Cluster_281	Gymnothorax	NA		Gymnothorax	Genus	Animalia	Chordata	Actinopterygii	Anguilliformes	Muraenidae	Gymnothorax	NA	A	sedentary	nocturnal	solitary	benthic	piscivorous	eel-like	fe_1	0	0	0	0	0	0	0	0	0	0	0	0	1.5554	0	0	0.0268136	0	3.02731
MesoRun_ZOTU163	No	Cluster_147	Lutjanus	NA		Lutjanus	Genus	Animalia	Chordata	Actinopterygii	Perciformes	Lutjanidae	Lutjanus	NA	A	mobile_within_a_reef	nocturnal	20_50	bentho-pelagic	piscivorous	fusiform/normal	fe_17	0	0	0	0	0	0	0	0	0	0	0	0.29314	0	1.29071	0	0.209146	0	0
MesoRun_ZOTU165	No	Cluster_359	Paracaesio	NA		Paracaesio	Genus	Animalia	Chordata	Actinopterygii	Perciformes	Lutjanidae	Paracaesio	NA	A	mobile_between_reefs	nocturnal	20_50	pelagic	planktivorous	fusiform/normal	fe_90	0	0	0	0	0	0	0	0	0	0	0	0	0.0682109	0	0.404698	0	0.157083	0
MesoRun_ZOTU166	No	Cluster_360	Pristipomoides multidens	100		Pristipomoides multidens	species	Animalia	Chordata	Actinopterygii	Perciformes	Lutjanidae	Pristipomoides	Pristipomoides multidens	B	mobile_between_reefs	diurnal	3_20	pelagic	invertivorous-targeting-mobile-invertebrate	fusiform/normal	fe_91	0	0	0	0	0	0	0	0	0	0	0	0.275639	0	0.262551	0	0.0174288	0.412254	0
MesoRun_ZOTU169	No	Cluster_361	Nemateleotris magnifica	100		Nemateleotris magnifica	species	Animalia	Chordata	Actinopterygii	Perciformes	Microdesmidae	Nemateleotris	Nemateleotris magnifica	A	sedentary	diurnal	pairing	bentho-pelagic	planktivorous	elongated	fe_29	0	0	0	0	0	0	0	0	0	0	0	0	0	0.284598	0	0	0	0
MesoRun_ZOTU17	No	Cluster_282	Uropterygius	NA		Uropterygius	Genus	Animalia	Chordata	Actinopterygii	Anguilliformes	Muraenidae	Uropterygius	NA	B	sedentary	nocturnal	solitary	benthic	piscivorous	eel-like	fe_1	0	0	0	0	0	0	0	0	0	0	0	0	0	0.0320673	0	0	0	0
MesoRun_ZOTU175	No	Cluster_362	Parupeneus	NA		Parupeneus	Genus	Animalia	Chordata	Actinopterygii	Perciformes	Mullidae	Parupeneus	NA	A	mobile_within_a_reef	diurnal	3_20	benthic	invertivorous-targeting-mobile-invertebrate	fusiform/normal	fe_13	0	0	0	0	0	0	0	0	0	0	0	0	0.0960716	0	0	0	0	0
MesoRun_ZOTU176	No	Cluster_363	Parupeneus	NA		Parupeneus	Genus	Animalia	Chordata	Actinopterygii	Perciformes	Mullidae	Parupeneus	NA	A	mobile_within_a_reef	diurnal	3_20	benthic	invertivorous-targeting-mobile-invertebrate	fusiform/normal	fe_13	0	0	0	0	0	0	0	0	0	0	0.0492048	0	0.044193	0.0400842	0	0	0	0
MesoRun_ZOTU177	No	Cluster_364	Upeneus subvittatus	100		Upeneus subvittatus	species	Animalia	Chordata	Actinopterygii	Perciformes	Mullidae	Upeneus	Upeneus subvittatus	B	mobile_within_a_reef	both_diurnal_and_nocturnal	20_50	benthic	invertivorous-targeting-mobile-invertebrate	fusiform/normal	fe_27	0	0	0	0	0	0	0	0	0	0	0	0	0	0	0.226219	0	0	0
MesoRun_ZOTU178	No	Cluster_365	Upeneus	NA		Upeneus	Genus	Animalia	Chordata	Actinopterygii	Perciformes	Mullidae	Upeneus	NA	A	mobile_within_a_reef	both_diurnal_and_nocturnal	20_50	benthic	invertivorous-targeting-mobile-invertebrate	fusiform/normal	fe_27	0	0	0	0	0	0	0	0	0	0	0	0.113756	0	0.278585	0	0	0	0
MesoRun_ZOTU179	No	Cluster_366	Apolemichthys trimaculatus	100		Apolemichthys trimaculatus	species	Animalia	Chordata	Actinopterygii	Perciformes	Pomacanthidae	Apolemichthys	Apolemichthys trimaculatus	A	sedentary	diurnal	3_20	benthic	invertivorous-targeting-sessile-invertebrates	short_and/or_deep	fe_58	0	0	0	0	0	0	0	0	0	0	0.171838	0	0	0	0	0	0	0
MesoRun_ZOTU18	No	Cluster_283	Muraenidae	NA		Muraenidae	Family	Animalia	Chordata	Actinopterygii	Anguilliformes	Muraenidae	NA	NA	A	sedentary	nocturnal	solitary	benthic	piscivorous	eel-like	fe_1	0	0	0	0	0	0	0	0	0	0	1.88568	0	0	0	1.54176	0.0569789	0	0
MesoRun_ZOTU180	No	Cluster_367	Apolemichthys	NA		Apolemichthys	Genus	Animalia	Chordata	Actinopterygii	Perciformes	Pomacanthidae	Apolemichthys	NA	A	sedentary	diurnal	3_20	benthic	invertivorous-targeting-sessile-invertebrates	short_and/or_deep	fe_58	0	0	0	0	0	0	0	0	0	0	0.0181679	0	0	0	0	0	0	0
MesoRun_ZOTU181	No	Cluster_368	Centropyge acanthops	100		Centropyge acanthops	species	Animalia	Chordata	Actinopterygii	Perciformes	Pomacanthidae	Centropyge	Centropyge acanthops	A	sedentary	diurnal	3_20	benthic	herbivorous-detritivorous	short_and/or_deep	fe_7	0	0	0	0	0	0	0	0	0	0	0	2.74982	0	0	0	0	0	0
MesoRun_ZOTU182	No	Cluster_369	Centropyge bispinosa	100		Centropyge bispinosa	species	Animalia	Chordata	Actinopterygii	Perciformes	Pomacanthidae	Centropyge	Centropyge bispinosa	A	sedentary	diurnal	pairing	benthic	herbivorous-detritivorous	short_and/or_deep	fe_42	0	0	0	0	0	0	0	0	0	0	0.311126	0	4.84777	0.551157	0	0	0	0
MesoRun_ZOTU183	No	Cluster_370	Centropyge	NA		Centropyge	Genus	Animalia	Chordata	Actinopterygii	Perciformes	Pomacanthidae	Centropyge	NA	A	sedentary	diurnal	pairing	benthic	herbivorous-detritivorous	short_and/or_deep	fe_42	0	0	0	0	0	0	0	0	0	0	0	0.610343	0	0	0	0	0	0
MesoRun_ZOTU184	No	Cluster_370	Centropyge	NA		Centropyge	Genus	Animalia	Chordata	Actinopterygii	Perciformes	Pomacanthidae	Centropyge	NA	A	sedentary	diurnal	pairing	benthic	herbivorous-detritivorous	short_and/or_deep	fe_42	0	0	0	0	0	0	0	0	0	0	0	0.260326	0	0	0	0	0	0
MesoRun_ZOTU186	No	Cluster_371	Chromis chrysura	100		Chromis chrysura	species	Animalia	Chordata	Actinopterygii	Perciformes	Pomacentridae	Chromis	Chromis chrysura	A	sedentary	diurnal	20_50	bentho-pelagic	planktivorous	short_and/or_deep	fe_12	0	0	0	0	0	0	0	0	0	0	0	0	0.103757	0	0.0119348	0	0	0
MesoRun_ZOTU187	No	Cluster_372	Chromis nigrura	100		Chromis nigrura	species	Animalia	Chordata	Actinopterygii	Perciformes	Pomacentridae	Chromis	Chromis nigrura	A	sedentary	diurnal	20_50	bentho-pelagic	planktivorous	fusiform/normal	fe_8	0	0	0	0	0	0	0	0	0	0	0.341405	0.118131	0.298783	0	0	0	0	0
MesoRun_ZOTU188	No	Cluster_373	Chromis	NA		Chromis	Genus	Animalia	Chordata	Actinopterygii	Perciformes	Pomacentridae	Chromis	NA	A	sedentary	diurnal	20_50	bentho-pelagic	planktivorous	short_and/or_deep	fe_12	0	0	0	0	0	0	0	0	0	0	0	0.0185947	0.382365	0	0	0	0	0.242219
MesoRun_ZOTU189	No	Cluster_374	Chromis	NA		Chromis	Genus	Animalia	Chordata	Actinopterygii	Perciformes	Pomacentridae	Chromis	NA	A	sedentary	diurnal	20_50	bentho-pelagic	planktivorous	short_and/or_deep	fe_12	0	0	0	0	0	0	0	0	0	0	0	0	0.125854	0	0	0	0	0
MesoRun_ZOTU19	No	Cluster_284	Muraenidae	NA	Gymnothorax	Gymnothorax	Genus	Animalia	Chordata	Actinopterygii	Anguilliformes	Muraenidae	Gymnothorax	NA	A	sedentary	nocturnal	solitary	benthic	piscivorous	eel-like	fe_1	0	0	0	0	0	0	0	0	0	0	0.937162	0	0	0	0	0	0	0
MesoRun_ZOTU190	No	Cluster_371	Chromis	NA		Chromis	Genus	Animalia	Chordata	Actinopterygii	Perciformes	Pomacentridae	Chromis	NA	A	sedentary	diurnal	20_50	bentho-pelagic	planktivorous	short_and/or_deep	fe_12	0	0	0	0	0	0	0	0	0	0	0	0.0415646	0	0	0	0	0	0
MesoRun_ZOTU191	No	Cluster_375	Plectroglyphidodon imparipennis	100		Plectroglyphidodon imparipennis	species	Animalia	Chordata	Actinopterygii	Perciformes	Pomacentridae	Plectroglyphidodon	Plectroglyphidodon imparipennis	A	sedentary	diurnal	solitary	benthic	omnivorous	fusiform/normal	fe_14	0	0	0	0	0	0	0	0	0	0	0.386825	0.280014	0	0	0	0	0	0
MesoRun_ZOTU192	No	Cluster_376	Pomacentridae	NA		Pomacentridae	Family	Animalia	Chordata	Actinopterygii	Perciformes	Pomacentridae	NA	NA	A	sedentary	diurnal	20_50	bentho-pelagic	planktivorous	short_and/or_deep	fe_12	0	0	0	0	0	0	0	0	0	0	0	1.02271	0	0	0	0	0	0
MesoRun_ZOTU193	No	Cluster_377	Priacanthus hamrur	100		Priacanthus hamrur	species	Animalia	Chordata	Actinopterygii	Perciformes	Priacanthidae	Priacanthus	Priacanthus hamrur	A	mobile_within_a_reef	nocturnal	3_20	bentho-pelagic	invertivorous-targeting-mobile-invertebrate	short_and/or_deep	fe_43	0	0	0	0	0	0	0	0	0	0	0	0	0.467869	0	0	0	0.659606	0
MesoRun_ZOTU194	No	Cluster_378	Priacanthus sagittarius	99.425		Priacanthus sagittarius	species	Animalia	Chordata	Actinopterygii	Perciformes	Priacanthidae	Priacanthus	Priacanthus sagittarius	B	mobile_within_a_reef	nocturnal	3_20	bentho-pelagic	invertivorous-targeting-mobile-invertebrate	short_and/or_deep	fe_43	0	0	0	0	0	0	0	0	0	0	0	0	0	0	0.0151897	0	0.538062	0
MesoRun_ZOTU195	No	Cluster_379	Priacanthus	NA		Priacanthus	Genus	Animalia	Chordata	Actinopterygii	Perciformes	Priacanthidae	Priacanthus	NA	A	mobile_within_a_reef	nocturnal	3_20	bentho-pelagic	invertivorous-targeting-mobile-invertebrate	short_and/or_deep	fe_43	0	0	0	0	0	0	0	0	0	0	0	0.0207823	0	0	0	0	0	0
MesoRun_ZOTU197	No	Cluster_187	Scarus frenatus	100		Scarus frenatus	species	Animalia	Chordata	Actinopterygii	Perciformes	Scaridae	Scarus	Scarus frenatus	A	mobile_within_a_reef	diurnal	solitary	benthic	omnivorous	fusiform/normal	fe_14	0	0	0	0	0	0	0	0	0	0	0	0.0229699	0	0	0	0	0	0
MesoRun_ZOTU198	No	Cluster_187	Scarus rubroviolaceus	100		Scarus rubroviolaceus	species	Animalia	Chordata	Actinopterygii	Perciformes	Scaridae	Scarus	Scarus rubroviolaceus	A	mobile_within_a_reef	diurnal	3_20	benthic	omnivorous	fusiform/normal	fe_19	0	0	0	0	0	0	0	0	0	0	0.317939	0	0	0	0	0	0	0
MesoRun_ZOTU199	No	Cluster_187	Scarus	NA		Scarus	Genus	Animalia	Chordata	Actinopterygii	Perciformes	Scaridae	Scarus	NA	A	mobile_within_a_reef	diurnal	solitary	benthic	omnivorous	fusiform/normal	fe_14	0	0	0	0	0	0	0	0	0	0	0.0817556	0	0	0	0	0	0	0
MesoRun_ZOTU2	No	Cluster_269	Ariosoma	NA		Ariosoma	Genus	Animalia	Chordata	Actinopterygii	Anguilliformes	Congridae	Ariosoma	NA	B	sedentary	nocturnal	solitary	benthic	invertivorous-targeting-mobile-invertebrate	eel-like	fe_15	0	0	0	0	0	0	0	0	0	0	0.867518	0	0	0	0	0	0	0
MesoRun_ZOTU20	No	Cluster_285	Muraenidae	NA	Gymnothorax	Gymnothorax	Genus	Animalia	Chordata	Actinopterygii	Anguilliformes	Muraenidae	Gymnothorax	NA	A	sedentary	nocturnal	solitary	benthic	piscivorous	eel-like	fe_1	0	0	0	0	0	0	0	0	0	0	0	0	0	0	0.505601	0	0	0
MesoRun_ZOTU200	No	Cluster_193	Acanthocybium solandri	100		Acanthocybium solandri	species	Animalia	Chordata	Actinopterygii	Perciformes	Scombridae	Acanthocybium	Acanthocybium solandri	A	mobile_between_reefs	both_diurnal_and_nocturnal	3_20	pelagic	piscivorous	elongated	fe_46	0	0	0	0	0	0	0	0	0	0	0	0.149851	0	0	0	0	0	0
MesoRun_ZOTU205	No	Cluster_380	Scomber	NA		Scomber	Genus	Animalia	Chordata	Actinopterygii	Perciformes	Scombridae	Scomber	NA	B	mobile_between_reefs	nocturnal	20_50	bentho-pelagic	invertivorous-targeting-mobile-invertebrate	fusiform/normal	fe_92	0	0	0	0	0	0	0	0	0	0	0	0	0	0.350737	0	0	0	0
MesoRun_ZOTU207	No	Cluster_193	Thunnus	NA		Thunnus	Genus	Animalia	Chordata	Actinopterygii	Perciformes	Scombridae	Thunnus	NA	B	mobile_between_reefs	diurnal	20_50	pelagic	piscivorous	fusiform/normal	fe_28	0	0	0	0	0	0	0	0	0	0	0	0.78207	0	0	0	0	0	0
MesoRun_ZOTU209	No	Cluster_381	Cephalopholis spiloparaea	99.408		Cephalopholis spiloparaea	species	Animalia	Chordata	Actinopterygii	Perciformes	Serranidae	Cephalopholis	Cephalopholis spiloparaea	A	sedentary	both_diurnal_and_nocturnal	solitary	benthic	piscivorous	fusiform/normal	fe_4	0	0	0	0	0	0	0	0	0	0	0	0.490025	12.1886	0	0	0.654252	0	0.811053
MesoRun_ZOTU210	No	Cluster_382	Cephalopholis urodeta	100		Cephalopholis urodeta	species	Animalia	Chordata	Actinopterygii	Perciformes	Serranidae	Cephalopholis	Cephalopholis urodeta	B	sedentary	both_diurnal_and_nocturnal	solitary	benthic	piscivorous	fusiform/normal	fe_4	0	0	0	0	0	0	0	0	0	0	0.296743	0	0	0	0	0	0	0
MesoRun_ZOTU211	No	Cluster_199	Cephalopholis	NA		Cephalopholis	Genus	Animalia	Chordata	Actinopterygii	Perciformes	Serranidae	Cephalopholis	NA	A	sedentary	both_diurnal_and_nocturnal	solitary	benthic	piscivorous	fusiform/normal	fe_4	0	0	0	0	0	0	0	0	0	0	0	0.0382832	0.622544	0	0.0162747	0.0368687	0	0
MesoRun_ZOTU212	No	Cluster_383	Cephalopholis	NA		Cephalopholis	Genus	Animalia	Chordata	Actinopterygii	Perciformes	Serranidae	Cephalopholis	NA	A	sedentary	both_diurnal_and_nocturnal	solitary	benthic	piscivorous	fusiform/normal	fe_4	0	0	0	0	0	0	0	0	0	0	0	0	0.246904	0	0	0	0	0
MesoRun_ZOTU214	No	Cluster_381	Cephalopholis	NA		Cephalopholis	Genus	Animalia	Chordata	Actinopterygii	Perciformes	Serranidae	Cephalopholis	NA	A	sedentary	both_diurnal_and_nocturnal	solitary	benthic	piscivorous	fusiform/normal	fe_4	0	0	0	0	0	0	0	0	0	0	0	0	0.148911	0	0	0	0	0
MesoRun_ZOTU216	No	Cluster_384	Epinephelus cyanopodus	100		Epinephelus cyanopodus	species	Animalia	Chordata	Actinopterygii	Perciformes	Serranidae	Epinephelus	Epinephelus cyanopodus	B	mobile_within_a_reef	both_diurnal_and_nocturnal	solitary	benthic	piscivorous	fusiform/normal	fe_4	0	0	0	0	0	0	0	0	0	0	0	0	0	0	0	0.0824518	0	0
MesoRun_ZOTU217	No	Cluster_385	Epinephelus tukula	100		Epinephelus tukula	species	Animalia	Chordata	Actinopterygii	Perciformes	Serranidae	Epinephelus	Epinephelus tukula	A	mobile_within_a_reef	both_diurnal_and_nocturnal	solitary	benthic	piscivorous	fusiform/normal	fe_4	0	0	0	0	0	0	0	0	0	0	0	0	0	0	0.0124773	0	0	0
MesoRun_ZOTU219	No	Cluster_386	Liopropoma	NA		Liopropoma	Genus	Animalia	Chordata	Actinopterygii	Perciformes	Serranidae	Liopropoma	NA	B	mobile_within_a_reef	both_diurnal_and_nocturnal	solitary	benthic	piscivorous	fusiform/normal	fe_4	0	0	0	0	0	0	0	0	0	0	0	0	0	0.276581	0	0	0	0
MesoRun_ZOTU22	No	Cluster_286	Muraenidae	NA	Gymnothorax	Gymnothorax	Genus	Animalia	Chordata	Actinopterygii	Anguilliformes	Muraenidae	Gymnothorax	NA	A	sedentary	nocturnal	solitary	benthic	piscivorous	eel-like	fe_1	0	0	0	0	0	0	0	0	0	0	0	0	0	0	0.291317	0	0	0
MesoRun_ZOTU220	No	Cluster_387	Liopropoma	NA		Liopropoma	Genus	Animalia	Chordata	Actinopterygii	Perciformes	Serranidae	Liopropoma	NA	B	mobile_within_a_reef	both_diurnal_and_nocturnal	solitary	benthic	piscivorous	fusiform/normal	fe_4	0	0	0	0	0	0	0	0	0	0	0	0	0	0.0280589	0	0	0	0
MesoRun_ZOTU222	No	Cluster_217	Luzonichthys	NA		Luzonichthys	Genus	Animalia	Chordata	Actinopterygii	Perciformes	Serranidae	Luzonichthys	NA	B	sedentary	diurnal	20_50	bentho-pelagic	planktivorous	fusiform/normal	fe_8	0	0	0	0	0	0	0	0	0	0	21.6107	9.07749	5.16481	9.15923	20.2685	22.3914	3.56457	38.1271
MesoRun_ZOTU223	No	Cluster_388	Luzonichthys	NA		Luzonichthys	Genus	Animalia	Chordata	Actinopterygii	Perciformes	Serranidae	Luzonichthys	NA	B	sedentary	diurnal	20_50	bentho-pelagic	planktivorous	fusiform/normal	fe_8	0	0	0	0	0	0	0	0	0	0	0	0.0251575	0.0691716	0.112236	0.0515366	0.0569789	0	0
MesoRun_ZOTU224	No	Cluster_389	Odontanthias borbonius	100		Odontanthias borbonius	species	Animalia	Chordata	Actinopterygii	Perciformes	Serranidae	Odontanthias	Odontanthias borbonius	B	mobile_within_a_reef	both_diurnal_and_nocturnal	3_20	pelagic	planktivorous	short_and/or_deep	fe_93	0	0	0	0	0	0	0	0	0	0	0	0	0	0	0	0	0.344019	0
MesoRun_ZOTU226	No	Cluster_390	Pogonoperca	NA		Pogonoperca	Genus	Animalia	Chordata	Actinopterygii	Perciformes	Serranidae	Pogonoperca	NA	B	mobile_within_a_reef	both_diurnal_and_nocturnal	solitary	benthic	piscivorous	fusiform/normal	fe_4	0	0	0	0	0	0	0	0	0	0	0	0	0	0	0	0.363995	0.321274	0
MesoRun_ZOTU227	No	Cluster_391	Pseudanthias bicolor	100		Pseudanthias bicolor	species	Animalia	Chordata	Actinopterygii	Perciformes	Serranidae	Pseudanthias	Pseudanthias bicolor	B	sedentary	diurnal	3_20	bentho-pelagic	planktivorous	fusiform/normal	fe_2	0	0	0	0	0	0	0	0	0	0	0.0272519	0	0	0	0	0	0	0
MesoRun_ZOTU23	No	Cluster_285	Muraenidae	NA	Gymnothorax	Gymnothorax	Genus	Animalia	Chordata	Actinopterygii	Anguilliformes	Muraenidae	Gymnothorax	NA	A	sedentary	nocturnal	solitary	benthic	piscivorous	eel-like	fe_1	0	0	0	0	0	0	0	0	0	0	0	0	0	0	0.286435	0	0	0
MesoRun_ZOTU230	No	Cluster_209	Pseudanthias	NA		Pseudanthias	Genus	Animalia	Chordata	Actinopterygii	Perciformes	Serranidae	Pseudanthias	NA	A	sedentary	diurnal	3_20	bentho-pelagic	planktivorous	fusiform/normal	fe_2	0	0	0	0	0	0	0	0	0	0	0	0	0	0.32869	0	0	0.94463	0
MesoRun_ZOTU231	No	Cluster_209	Pseudanthias	NA		Pseudanthias	Genus	Animalia	Chordata	Actinopterygii	Perciformes	Serranidae	Pseudanthias	NA	A	sedentary	diurnal	3_20	bentho-pelagic	planktivorous	fusiform/normal	fe_2	0	0	0	0	0	0	0	0	0	0	0	0	0	0	0	0	0.179828	0
MesoRun_ZOTU232	No	Cluster_217	Pseudanthias	NA		Pseudanthias	Genus	Animalia	Chordata	Actinopterygii	Perciformes	Serranidae	Pseudanthias	NA	A	sedentary	diurnal	3_20	bentho-pelagic	planktivorous	fusiform/normal	fe_2	0	0	0	0	0	0	0	0	0	0	0.105223	0.164071	0.0278608	0.146307	0.0819161	0.0449128	0.31772	0.121531
MesoRun_ZOTU234	No	Cluster_392	Pseudanthias	NA		Pseudanthias	Genus	Animalia	Chordata	Actinopterygii	Perciformes	Serranidae	Pseudanthias	NA	A	sedentary	diurnal	3_20	bentho-pelagic	planktivorous	fusiform/normal	fe_2	0	0	0	0	0	0	0	0	0	0	0	0	0	0	0	0	0.159215	0
MesoRun_ZOTU235	No	Cluster_207	Pseudanthias	NA		Pseudanthias	Genus	Animalia	Chordata	Actinopterygii	Perciformes	Serranidae	Pseudanthias	NA	A	sedentary	diurnal	3_20	bentho-pelagic	planktivorous	fusiform/normal	fe_2	0	0	0	0	0	0	0	0	0	0	0	0	0	0	0	0	0	0.0126595
MesoRun_ZOTU236	No	Cluster_209	Pseudanthias	NA		Pseudanthias	Genus	Animalia	Chordata	Actinopterygii	Perciformes	Serranidae	Pseudanthias	NA	A	sedentary	diurnal	3_20	bentho-pelagic	planktivorous	fusiform/normal	fe_2	0	0	0	0	0	0	0	0	0	0	0.0484478	0.0579716	0.0153715	0.0701473	0.0710663	0.035528	0.116568	0.0810209
MesoRun_ZOTU237	No	Cluster_209	Serranidae	NA	Pseudanthias	Pseudanthias	Genus	Animalia	Chordata	Actinopterygii	Perciformes	Serranidae	Pseudanthias	NA	A	sedentary	diurnal	3_20	bentho-pelagic	planktivorous	fusiform/normal	fe_2	0	0	0	0	0	0	0	0	0	0	0.239968	0.217667	0.0403501	0.188396	0.136708	0.0971993	0.287867	0.487813
MesoRun_ZOTU238	No	Cluster_234	Sphyraena barracuda	100		Sphyraena barracuda	species	Animalia	Chordata	Actinopterygii	Perciformes	Sphyraenidae	Sphyraena	Sphyraena barracuda	A	mobile_between_reefs	nocturnal	3_20	pelagic	piscivorous	elongated	fe_94	0	0	0	0	0	0	0	0	0	0	0	0.213292	0	0	0	0	0	0
MesoRun_ZOTU239	No	Cluster_393	Enneapterygius	NA		Enneapterygius	Genus	Animalia	Chordata	Actinopterygii	Perciformes	Tripterygiidae	Enneapterygius	NA	B	mobile_within_a_reef	diurnal	solitary	benthic	planktivorous	fusiform/normal	fe_95	0	0	0	0	0	0	0	0	0	0	0.145343	0	0	0	0	0	0	0
MesoRun_ZOTU24	No	Cluster_287	Muraenidae	NA	Gymnothorax	Gymnothorax	Genus	Animalia	Chordata	Actinopterygii	Anguilliformes	Muraenidae	Gymnothorax	NA	A	sedentary	nocturnal	solitary	benthic	piscivorous	eel-like	fe_1	0	0	0	0	0	0	0	0	0	0	0	0	0	0.210442	0	0	0	0
MesoRun_ZOTU240	No	Cluster_394	Uranoscopus affinis	100		Uranoscopus affinis	species	Animalia	Chordata	Actinopterygii	Perciformes	Uranoscopidae	Uranoscopus	Uranoscopus affinis	B	NA	both_diurnal_and_nocturnal	solitary	benthic	piscivorous	short_and/or_deep	fe_23	0	0	0	0	0	0	0	0	0	0	0	0	0	0	0	0.0415611	0	0
MesoRun_ZOTU241	No	Cluster_351	Xiphias gladius	100		Xiphias gladius	species	Animalia	Chordata	Actinopterygii	Perciformes	Xiphiidae	Xiphias	Xiphias gladius	B	mobile_between_reefs	both_diurnal_and_nocturnal	solitary	pelagic	piscivorous	elongated	fe_41	0	0	0	0	0	0	0	0	0	0	0	0	0	0	0	0	0	1.09547
MesoRun_ZOTU242	No	Cluster_395	Perciformes	NA		Perciformes	Order or above	Animalia	Chordata	Actinopterygii	Perciformes	NA	NA	NA	NA	NA	NA	NA	NA	NA	NA	NA	0	0	0	0	0	0	0	0	0	0	0.732016	0.653001	0	0	0	0	0	0
MesoRun_ZOTU243	No	Cluster_396	Perciformes	NA		Perciformes	Order or above	Animalia	Chordata	Actinopterygii	Perciformes	NA	NA	NA	NA	NA	NA	NA	NA	NA	NA	NA	0	0	0	0	0	0	0	0	0	0	0.236183	0	0	0	0	0	0	0
MesoRun_ZOTU244	No	Cluster_397	Perciformes	NA		Perciformes	Order or above	Animalia	Chordata	Actinopterygii	Perciformes	NA	NA	NA	NA	NA	NA	NA	NA	NA	NA	NA	0	0	0	0	0	0	0	0	0	0	0	0	0	0.378795	0	0	0	0
MesoRun_ZOTU245	No	Cluster_398	Perciformes	NA		Perciformes	Order or above	Animalia	Chordata	Actinopterygii	Perciformes	NA	NA	NA	NA	NA	NA	NA	NA	NA	NA	NA	0	0	0	0	0	0	0	0	0	0	0	0.138913	0	0	0	0	0	0
MesoRun_ZOTU246	No	Cluster_399	Perciformes	NA		Perciformes	Order or above	Animalia	Chordata	Actinopterygii	Perciformes	NA	NA	NA	NA	NA	NA	NA	NA	NA	NA	NA	0	0	0	0	0	0	0	0	0	0	0	0	0	0.0521094	0	0	0	0
MesoRun_ZOTU247	No	Cluster_400	Perciformes	NA		Perciformes	Order or above	Animalia	Chordata	Actinopterygii	Perciformes	NA	NA	NA	NA	NA	NA	NA	NA	NA	NA	NA	0	0	0	0	0	0	0	0	0	0	0	0	0.194065	0	0	0	0	0
MesoRun_ZOTU248	No	Cluster_401	Bothus pantherinus	100		Bothus pantherinus	species	Animalia	Chordata	Actinopterygii	Pleuronectiformes	Bothidae	Bothus	Bothus pantherinus	A	mobile_within_a_reef	both_diurnal_and_nocturnal	solitary	benthic	piscivorous	short_and/or_deep	fe_23	0	0	0	0	0	0	0	0	0	0	0.722175	1.18897	0	0	0	0	0	0
MesoRun_ZOTU25	No	Cluster_12	Muraenidae	NA	Gymnothorax	Gymnothorax	Genus	Animalia	Chordata	Actinopterygii	Anguilliformes	Muraenidae	Gymnothorax	NA	A	sedentary	nocturnal	solitary	benthic	piscivorous	eel-like	fe_1	0	0	0	0	0	0	0	0	0	0	0.0242239	0	0	0	0.0759487	0	0	0.0126595
MesoRun_ZOTU250	No	Cluster_402	Scorpaenodes kelloggi	99.405		Scorpaenodes kelloggi	species	Animalia	Chordata	Actinopterygii	Scorpaeniformes	Scorpaenidae	Scorpaenodes	Scorpaenodes kelloggi	B	sedentary	both_diurnal_and_nocturnal	solitary	benthic	invertivorous-targeting-sessile-invertebrates	short_and/or_deep	fe_96	0	0	0	0	0	0	0	0	0	0	0.0378498	0	0	0	0	0	0	0
MesoRun_ZOTU251	No	Cluster_245	Scorpaenopsis	NA		Scorpaenopsis	Genus	Animalia	Chordata	Actinopterygii	Scorpaeniformes	Scorpaenidae	Scorpaenopsis	NA	A	sedentary	nocturnal	solitary	benthic	piscivorous	fusiform/normal	fe_33	0	0	0	0	0	0	0	0	0	0	0	0	0	0	0	0.0831222	0	0
MesoRun_ZOTU252	No	Cluster_403	Pollichthys	NA		Pollichthys	Genus	Animalia	Chordata	Actinopterygii	Stomiiformes	Phosichthyidae	Pollichthys	NA	B	mobile_between_reefs	both_diurnal_and_nocturnal	NA	Meso-Bathypelagic	invertivorous-targeting-sessile-invertebrates	elongated	NA	0	0	0	0	0	0	0	0	0	0	0	0	0	0	0	0.0274839	0.440685	0
MesoRun_ZOTU253	No	Cluster_404	Phosichthyidae	NA		Phosichthyidae	Family	Animalia	Chordata	Actinopterygii	Stomiiformes	Phosichthyidae	NA	NA	B	mobile_between_reefs	both_diurnal_and_nocturnal	NA	Meso-Bathypelagic	planktivorous	elongated	NA	0	0	0	0	0	0	0	0	0	0	0	0	0	0	0	0	0	0.327459
MesoRun_ZOTU254	No	Cluster_405	Astronesthes splendidus	100		Astronesthes splendidus	species	Animalia	Chordata	Actinopterygii	Stomiiformes	Stomiidae	Astronesthes	Astronesthes splendidus	B	mobile_between_reefs	both_diurnal_and_nocturnal	NA	Meso-Bathypelagic	invertivorous-targeting-sessile-invertebrates	elongated	NA	0	0	0	0	0	0	0	0	0	0	0	0.57206	0	0	0	0	0	0
MesoRun_ZOTU255	No	Cluster_406	Astronesthes trifibulatus	99.405		Astronesthes trifibulatus	species	Animalia	Chordata	Actinopterygii	Stomiiformes	Stomiidae	Astronesthes	Astronesthes trifibulatus	B	mobile_between_reefs	both_diurnal_and_nocturnal	NA	Meso-Bathypelagic	invertivorous-targeting-sessile-invertebrates	elongated	NA	0	0	0	0	0	0	0	0	0	0	0	0.335798	0	0	0	0	0	0
MesoRun_ZOTU257	No	Cluster_407	Fistularia	NA		Fistularia	Genus	Animalia	Chordata	Actinopterygii	Syngnathiformes	Fistulariidae	Fistularia	NA	A	mobile_between_reefs	diurnal	3_20	pelagic	piscivorous	elongated	fe_31	0	0	0	0	0	0	0	0	0	0	0	0	0	0.420884	0	0	0	0
MesoRun_ZOTU258	No	Cluster_408	Abalistes	NA		Abalistes	Genus	Animalia	Chordata	Actinopterygii	Tetraodontiformes	Balistidae	Abalistes	NA	A	sedentary	diurnal	solitary	benthic	invertivorous-targeting-mobile-invertebrate	short_and/or_deep	fe_9	0	0	0	0	0	0	0	0	0	0	0	1.77962	0	0	0	0	0	0
MesoRun_ZOTU259	No	Cluster_251	Balistoides conspicillum	100		Balistoides conspicillum	species	Animalia	Chordata	Actinopterygii	Tetraodontiformes	Balistidae	Balistoides	Balistoides conspicillum	A	mobile_within_a_reef	diurnal	solitary	benthic	invertivorous-targeting-mobile-invertebrate	short_and/or_deep	fe_9	0	0	0	0	0	0	0	0	0	0	0	0	0	0	0	0	0.370318	0
MesoRun_ZOTU26	No	Cluster_286	Muraenidae	NA	Gymnothorax	Gymnothorax	Genus	Animalia	Chordata	Actinopterygii	Anguilliformes	Muraenidae	Gymnothorax	NA	A	sedentary	nocturnal	solitary	benthic	piscivorous	eel-like	fe_1	0	0	0	0	0	0	0	0	0	0	1.11581	1.06099	0	3.35705	5.13576	0.357291	1.81534	4.17257
MesoRun_ZOTU261	No	Cluster_409	Rhinecanthus	NA		Rhinecanthus	Genus	Animalia	Chordata	Actinopterygii	Tetraodontiformes	Balistidae	Rhinecanthus	NA	A	sedentary	diurnal	solitary	benthic	invertivorous-targeting-mobile-invertebrate	short_and/or_deep	fe_9	0	0	0	0	0	0	0	0	0	0	0	0	0	0	0.390593	0	0	0
MesoRun_ZOTU265	No	Cluster_410	Xanthichthys lineopunctatus	100		Xanthichthys lineopunctatus	species	Animalia	Chordata	Actinopterygii	Tetraodontiformes	Balistidae	Xanthichthys	Xanthichthys lineopunctatus	B	mobile_between_reefs	diurnal	20_50	bentho-pelagic	planktivorous	short_and/or_deep	fe_12	0	0	0	0	0	0	0	0	0	0	0	0	0	0.284598	0	0	0.267965	0
MesoRun_ZOTU266	No	Cluster_257	Xanthichthys	NA		Xanthichthys	Genus	Animalia	Chordata	Actinopterygii	Tetraodontiformes	Balistidae	Xanthichthys	NA	A	mobile_between_reefs	diurnal	20_50	bentho-pelagic	planktivorous	short_and/or_deep	fe_12	0	0	0	0	0	0	0	0	0	0	0	0	0	0	0	0	0.456322	0
MesoRun_ZOTU267	No	Cluster_411	Cyclichthys spilostylus	100		Cyclichthys spilostylus	species	Animalia	Chordata	Actinopterygii	Tetraodontiformes	Diodontidae	Cyclichthys	Cyclichthys spilostylus	B	mobile_within_a_reef	nocturnal	solitary	benthic	herbivorous-detritivorous	short_and/or_deep	fe_97	0	0	0	0	0	0	0	0	0	0	0.137773	0	0	0	0	0.152838	0	0
MesoRun_ZOTU268	No	Cluster_412	Diodon hystrix	100		Diodon hystrix	species	Animalia	Chordata	Actinopterygii	Tetraodontiformes	Diodontidae	Diodon	Diodon hystrix	A	mobile_within_a_reef	both_diurnal_and_nocturnal	solitary	benthic	invertivorous-targeting-mobile-invertebrate	short_and/or_deep	fe_98	0	0	0	0	0	0	0	0	0	0	0.237697	0	0	0	0	0	0	0
MesoRun_ZOTU269	No	Cluster_413	Aluterus scriptus	100		Aluterus scriptus	species	Animalia	Chordata	Actinopterygii	Tetraodontiformes	Monacanthidae	Aluterus	Aluterus scriptus	A	mobile_between_reefs	both_diurnal_and_nocturnal	solitary	bentho-pelagic	planktivorous	short_and/or_deep	fe_99	0	0	0	0	0	0	0	0	0	0	0.765324	0	0	0	0	0	0	0
MesoRun_ZOTU27	No	Cluster_288	Muraenidae	NA	Gymnothorax	Gymnothorax	Genus	Animalia	Chordata	Actinopterygii	Anguilliformes	Muraenidae	Gymnothorax	NA	A	sedentary	nocturnal	solitary	benthic	piscivorous	eel-like	fe_1	0	0	0	0	0	0	0	0	0	0	0	0	1.32579	0	0	0.0878146	0	4.06708
MesoRun_ZOTU270	No	Cluster_414	Cantherhines dumerilii	100		Cantherhines dumerilii	species	Animalia	Chordata	Actinopterygii	Tetraodontiformes	Monacanthidae	Cantherhines	Cantherhines dumerilii	A	mobile_within_a_reef	diurnal	pairing	benthic	invertivorous-targeting-sessile-invertebrates	short_and/or_deep	fe_21	0	0	0	0	0	0	0	0	0	0	0	0	0.81757	0	0	0	0	0
MesoRun_ZOTU271	No	Cluster_415	Pervagor melanocephalus	100		Pervagor melanocephalus	species	Animalia	Chordata	Actinopterygii	Tetraodontiformes	Monacanthidae	Pervagor melanocephalus	Pervagor melanocephalus	B	mobile_within_a_reef	diurnal	pairing	benthic	invertivorous-targeting-mobile-invertebrate	short_and/or_deep	fe_20	0	0	0	0	0	0	0	0	0	0	0	0	0	0	0	0.359973	3.96688	0
MesoRun_ZOTU272	No	Cluster_416	Pervagor	NA		Pervagor	Genus	Animalia	Chordata	Actinopterygii	Tetraodontiformes	Monacanthidae	Pervagor	NA	B	mobile_within_a_reef	diurnal	pairing	benthic	invertivorous-targeting-mobile-invertebrate	short_and/or_deep	fe_20	0	0	0	0	0	0	0	0	0	0	0	0	0.53608	0	0	0	0	0
MesoRun_ZOTU273	No	Cluster_415	Pervagor	NA		Pervagor	Genus	Animalia	Chordata	Actinopterygii	Tetraodontiformes	Monacanthidae	Pervagor	NA	B	mobile_within_a_reef	diurnal	pairing	benthic	invertivorous-targeting-mobile-invertebrate	short_and/or_deep	fe_20	0	0	0	0	0	0	0	0	0	0	0	0	0	0	0	0	0.161348	0
MesoRun_ZOTU274	No	Cluster_417	Ostracion	NA		Ostracion	Genus	Animalia	Chordata	Actinopterygii	Tetraodontiformes	Ostraciidae	Ostracion	NA	A	mobile_within_a_reef	diurnal	solitary	benthic	invertivorous-targeting-sessile-invertebrates	short_and/or_deep	fe_37	0	0	0	0	0	0	0	0	0	0	0	0	0	0	0	0.465216	0	0
MesoRun_ZOTU275	No	Cluster_418	Tetrosomus	NA		Tetrosomus	Genus	Animalia	Chordata	Actinopterygii	Tetraodontiformes	Ostraciidae	Tetrosomus	NA	B	mobile_within_a_reef	NA	solitary	benthic	invertivorous-targeting-mobile-invertebrate	short_and/or_deep	NA	0	0	0	0	0	0	0	0	0	0	0	0	0	0	0.674858	0	0	0
MesoRun_ZOTU278	No	Cluster_419	Canthigaster rivulata	100		Canthigaster rivulata	species	Animalia	Chordata	Actinopterygii	Tetraodontiformes	Tetraodontidae	Canthigaster	Canthigaster rivulata	B	sedentary	diurnal	solitary	benthic	omnivorous	short_and/or_deep	fe_30	0	0	0	0	0	0	0	0	0	0	0	0	0	0	0	0	0.0440685	0
MesoRun_ZOTU279	No	Cluster_420	Lagocephalus lagocephalus	100		Lagocephalus lagocephalus	species	Animalia	Chordata	Actinopterygii	Tetraodontiformes	Tetraodontidae	Lagocephalus	Lagocephalus lagocephalus	B	sedentary	diurnal	solitary	bentho-pelagic	invertivorous-targeting-mobile-invertebrate	short_and/or_deep	fe_50	0	0	0	0	0	0	0	0	0	0	0	4.74055	0	0	0	0	0	0
MesoRun_ZOTU28	No	Cluster_289	Muraenidae	NA	Gymnothorax	Gymnothorax	Genus	Animalia	Chordata	Actinopterygii	Anguilliformes	Muraenidae	Gymnothorax	NA	A	sedentary	nocturnal	solitary	benthic	piscivorous	eel-like	fe_1	0	0	0	0	0	0	0	0	0	0	0.0113549	0	0	0	0	0	0	0
MesoRun_ZOTU29	No	Cluster_290	Muraenidae	NA	Gymnothorax	Gymnothorax	Genus	Animalia	Chordata	Actinopterygii	Anguilliformes	Muraenidae	Gymnothorax	NA	A	sedentary	nocturnal	solitary	benthic	piscivorous	eel-like	fe_1	0	0	0	0	0	0	0	0	0	0	0	0	0	0.0521094	0	0	0	0
MesoRun_ZOTU3	No	Cluster_270	Heteroconger	NA		Heteroconger	Genus	Animalia	Chordata	Actinopterygii	Anguilliformes	Congridae	Heteroconger	NA	A	sedentary	diurnal	3_20	benthic	planktivorous	eel-like	fe_100	0	0	0	0	0	0	0	0	0	0	0.0189249	0	0	0	0.0477392	0	0	0
MesoRun_ZOTU30	No	Cluster_291	Ophichthidae	NA		Ophichthidae	Family	Animalia	Chordata	Actinopterygii	Anguilliformes	Ophichthidae	NA	NA	A	sedentary	nocturnal	solitary	benthic	invertivorous-targeting-mobile-invertebrate	eel-like	fe_15	0	0	0	0	0	0	0	0	0	0	0.287659	0	0	0	0	0	0	0
MesoRun_ZOTU31	No	Cluster_292	Ophichthidae	NA		Ophichthidae	Family	Animalia	Chordata	Actinopterygii	Anguilliformes	Ophichthidae	NA	NA	A	sedentary	nocturnal	solitary	benthic	invertivorous-targeting-mobile-invertebrate	eel-like	fe_15	0	0	0	0	0	0	0	0	0	0	0.264949	0	0	0	0	0	0	0
MesoRun_ZOTU32	No	Cluster_293	Ophichthidae	NA		Ophichthidae	Family	Animalia	Chordata	Actinopterygii	Anguilliformes	Ophichthidae	NA	NA	A	sedentary	nocturnal	solitary	benthic	invertivorous-targeting-mobile-invertebrate	eel-like	fe_15	0	0	0	0	0	0	0	0	0	0	0	0.214386	0	0	0	0	0	0
MesoRun_ZOTU33	No	Cluster_294	Anguilliformes	NA		Anguilliformes	Order or above	Animalia	Chordata	Actinopterygii	Anguilliformes	NA	NA	NA	NA	NA	NA	NA	NA	NA	NA	NA	0	0	0	0	0	0	0	0	0	0	0	0	1.83593	0	0	0	0	0
MesoRun_ZOTU34	No	Cluster_295	Anguilliformes	NA		Anguilliformes	Order or above	Animalia	Chordata	Actinopterygii	Anguilliformes	NA	NA	NA	NA	NA	NA	NA	NA	NA	NA	NA	0	0	0	0	0	0	0	0	0	0	0	0	0	0	0	0	1.0086	0
MesoRun_ZOTU35	No	Cluster_296	Hypoatherina	NA		Hypoatherina	Genus	Animalia	Chordata	Actinopterygii	Atheriniformes	Atherinidae	Hypoatherina	NA	B	mobile_between_reefs	diurnal	>50	pelagic	planktivorous	fusiform/normal	fe_6	0	0	0	0	0	0	0	0	0	0	0.169567	0	0	0	0	0	0	0
MesoRun_ZOTU36	No	Cluster_297	Synodus doaki	100		Synodus doaki	species	Animalia	Chordata	Actinopterygii	Aulopiformes	Synodontidae	Synodus	Synodus doaki	B	mobile_within_a_reef	both_diurnal_and_nocturnal	pairing	benthic	piscivorous	elongated	fe_35	0	0	0	0	0	0	0	0	0	0	0	0.143288	0	0	0	0	0	0
MesoRun_ZOTU37	No	Cluster_298	Synodontidae	NA		Synodontidae	Family	Animalia	Chordata	Actinopterygii	Aulopiformes	Synodontidae	NA	NA	A	mobile_within_a_reef	both_diurnal_and_nocturnal	solitary	benthic	piscivorous	elongated	fe_24	0	0	0	0	0	0	0	0	0	0	0	0	0	0.244513	0.502889	0.0482645	0.253039	0
MesoRun_ZOTU38	No	Cluster_299	Synodontidae	NA		Synodontidae	Family	Animalia	Chordata	Actinopterygii	Aulopiformes	Synodontidae	NA	NA	A	mobile_within_a_reef	both_diurnal_and_nocturnal	solitary	benthic	piscivorous	elongated	fe_24	0	0	0	0	0	0	0	0	0	0	0.358059	0.0273451	0	0	0	0.0542976	0	0.0388225
MesoRun_ZOTU39	No	Cluster_300	Synodontidae	NA		Synodontidae	Family	Animalia	Chordata	Actinopterygii	Aulopiformes	Synodontidae	NA	NA	A	mobile_within_a_reef	both_diurnal_and_nocturnal	solitary	benthic	piscivorous	elongated	fe_24	0	0	0	0	0	0	0	0	0	0	0	0.0940672	0	0	0	0	0	0
MesoRun_ZOTU4	No	Cluster_271	Uroconger	NA		Uroconger	Genus	Animalia	Chordata	Actinopterygii	Anguilliformes	Congridae	Uroconger	NA	B	sedentary	nocturnal	solitary	benthic	piscivorous	eel-like	fe_1	0	0	0	0	0	0	0	0	0	0	0	0	0	0	0	0	0.0689459	0
MesoRun_ZOTU40	No	Cluster_301	Synodontidae	NA		Synodontidae	Family	Animalia	Chordata	Actinopterygii	Aulopiformes	Synodontidae	NA	NA	A	mobile_within_a_reef	both_diurnal_and_nocturnal	solitary	benthic	piscivorous	elongated	fe_24	0	0	0	0	0	0	0	0	0	0	0	0.0612531	0	0	0	0	0	0
MesoRun_ZOTU41	No	Cluster_302	Platybelone argalus	100		Platybelone argalus	species	Animalia	Chordata	Actinopterygii	Beloniformes	Belonidae	Platybelone	Platybelone argalus	B	mobile_between_reefs	diurnal	3_20	pelagic	piscivorous	elongated	fe_31	0	0	0	0	0	0	0	0	0	0	0.181679	0	0	0	0	0	0	0
MesoRun_ZOTU43	No	Cluster_303	Exocoetidae	NA		Exocoetidae	Family	Animalia	Chordata	Actinopterygii	Beloniformes	Exocoetidae	NA	NA	A	mobile_between_reefs	diurnal	3_20	pelagic	piscivorous	elongated	fe_31	0	0	0	0	0	0	0	0	0	0	2.27477	0	0	0	0	0.0683747	0.69017	0
MesoRun_ZOTU44	No	Cluster_304	Euleptorhamphus viridis	100		Euleptorhamphus viridis	species	Animalia	Chordata	Actinopterygii	Beloniformes	Hemiramphidae	Euleptorhamphus	Euleptorhamphus viridis	B	mobile_between_reefs	diurnal	NA	pelagic	planktivorous	elongated	NA	0	0	0	0	0	0	0	0	0	0	0.233912	0	0	0.0721515	0	0	0	0
MesoRun_ZOTU45	No	Cluster_26	Myripristis chryseres	99.415	Myripristis	Myripristis	Genus	Animalia	Chordata	Actinopterygii	Beryciformes	Holocentridae	Myripristis	NA	A	mobile_within_a_reef	nocturnal	3_20	bentho-pelagic	planktivorous	fusiform/normal	fe_5	0	0	0	0	0	0	0	0	0	0	0.299771	0.427678	9.09606	5.76811	0.878292	0.425666	0.22745	0.395821
MesoRun_ZOTU48	No	Cluster_33	Myripristis	NA		Myripristis	Genus	Animalia	Chordata	Actinopterygii	Beryciformes	Holocentridae	Myripristis	NA	A	mobile_within_a_reef	nocturnal	3_20	bentho-pelagic	planktivorous	fusiform/normal	fe_5	0	0	0	0	0	0	0	0	0	0	0	0	0.171968	0.120253	0	0	0	0
MesoRun_ZOTU49	No	Cluster_30	Myripristis	NA	Myripristis	Myripristis	Genus	Animalia	Chordata	Actinopterygii	Beryciformes	Holocentridae	Myripristis	NA	A	mobile_within_a_reef	nocturnal	3_20	bentho-pelagic	planktivorous	fusiform/normal	fe_5	0	0	0	0	0	0	0	0	0	0	0	0	0	0.120253	0	0	0	0
MesoRun_ZOTU5	No	Cluster_272	Moringua edwardsi	100		Moringua edwardsi	species	Animalia	Chordata	Actinopterygii	Anguilliformes	Moringuidae	Moringua	Moringua edwardsi	B	sedentary	nocturnal	solitary	benthic	invertivorous-targeting-mobile-invertebrate	eel-like	fe_15	0	0	0	0	0	0	0	0	0	0	0	0	0	0	0	0	0	0.452366
MesoRun_ZOTU51	No	Cluster_305	Neoniphon	NA	Neoniphon aurolineatus	Neoniphon aurolineatus	Genus	Animalia	Chordata	Actinopterygii	Beryciformes	Holocentridae	Neoniphon	NA	A	mobile_within_a_reef	nocturnal	3_20	bentho-pelagic	planktivorous	fusiform/normal	fe_5	0	0	0	0	0	0	0	0	0	0	0	0	0.136422	0.0561178	0	0	0	0
MesoRun_ZOTU52	No	Cluster_306	Neoniphon	NA	Neoniphon aurolineatus	Neoniphon aurolineatus	Genus	Animalia	Chordata	Actinopterygii	Beryciformes	Holocentridae	Neoniphon	NA	A	mobile_within_a_reef	nocturnal	3_20	bentho-pelagic	planktivorous	fusiform/normal	fe_5	0	0	0	0	0	0	0	0	0	0	0	0	0.0297822	0	0	0	0	0
MesoRun_ZOTU53	No	Cluster_307	Ostichthys kaianus	100		Ostichthys kaianus	species	Animalia	Chordata	Actinopterygii	Beryciformes	Holocentridae	Ostichthys	Ostichthys kaianus	B	mobile_within_a_reef	nocturnal	solitary	Meso-Bathypelagic	invertivorous-targeting-mobile-invertebrate	short_and/or_deep	fe_101	0	0	0	0	0	0	0	0	0	0	0	0.044846	0	0.0521094	0	0	0	0
MesoRun_ZOTU55	No	Cluster_308	Ostichthys	NA		Ostichthys	Genus	Animalia	Chordata	Actinopterygii	Beryciformes	Holocentridae	Ostichthys	NA	B	mobile_between_reefs	nocturnal	solitary	bentho-pelagic	invertivorous-targeting-mobile-invertebrate	short_and/or_deep	fe_34	0	0	0	0	0	0	0	0	0	0	0	0	0	0.322678	0	0	0	0
MesoRun_ZOTU56	No	Cluster_26	Holocentridae	NA	Myripristinae	Myripristinae	Sub-family	Animalia	Chordata	Actinopterygii	Beryciformes	Holocentridae	NA	NA	A	mobile_within_a_reef	nocturnal	3_20	bentho-pelagic	planktivorous	fusiform/normal	fe_5	0	0	0	0	0	0	0	0	0	0	0	0	0	0.130274	0	0	0	0
MesoRun_ZOTU57	No	Cluster_309	Plectrypops lima	100		Plectrypops lima	species	Animalia	Chordata	Actinopterygii	Beryciformes	Holocentridae	Plectrypops	Plectrypops lima	A	mobile_within_a_reef	nocturnal	solitary	bentho-pelagic	invertivorous-targeting-mobile-invertebrate	short_and/or_deep	fe_34	0	0	0	0	0	0	0	0	0	0	0.416348	0.449554	0.400619	0.725524	0	0	0	0
MesoRun_ZOTU58	No	Cluster_310	Sargocentron diadema	99.422		Sargocentron diadema	species	Animalia	Chordata	Actinopterygii	Beryciformes	Holocentridae	Sargocentron	Sargocentron diadema	A	mobile_within_a_reef	nocturnal	solitary	bentho-pelagic	invertivorous-targeting-mobile-invertebrate	fusiform/normal	fe_16	0	0	0	0	0	0	0	0	0	0	0	0	0	0	0.463829	0	0	0
MesoRun_ZOTU59	No	Cluster_307	Sargocentron ittodai	99.422	Sargocentron	Sargocentron	Genus	Animalia	Chordata	Actinopterygii	Beryciformes	Holocentridae	Sargocentron	NA	A	mobile_within_a_reef	nocturnal	solitary	bentho-pelagic	invertivorous-targeting-mobile-invertebrate	fusiform/normal	fe_16	0	0	0	0	0	0	0	0	0	0	0.32021	0	0	0	0.759487	0.037539	0	0
MesoRun_ZOTU6	No	Cluster_273	Echidna nebulosa	100		Echidna nebulosa	species	Animalia	Chordata	Actinopterygii	Anguilliformes	Muraenidae	Echidna	Echidna nebulosa	A	sedentary	nocturnal	solitary	benthic	invertivorous-targeting-mobile-invertebrate	eel-like	fe_15	0	0	0	0	0	0	0	0	0	0	1.04011	0	0	0	0	0	0	0
MesoRun_ZOTU60	No	Cluster_311	Sargocentron punctatissimum	100		Sargocentron punctatissimum	species	Animalia	Chordata	Actinopterygii	Beryciformes	Holocentridae	Sargocentron	Sargocentron punctatissimum	B	mobile_within_a_reef	nocturnal	solitary	bentho-pelagic	invertivorous-targeting-mobile-invertebrate	fusiform/normal	fe_16	0	0	0	0	0	0	0	0	0	0	0	0	0	0	0	0	0	0.113936
MesoRun_ZOTU62	No	Cluster_307	Sargocentron	NA		Sargocentron	Genus	Animalia	Chordata	Actinopterygii	Beryciformes	Holocentridae	Sargocentron	NA	A	mobile_within_a_reef	nocturnal	solitary	bentho-pelagic	invertivorous-targeting-mobile-invertebrate	fusiform/normal	fe_16	0	0	0	0	0	0	0	0	0	0	0	0	0	0	0.0271245	0	0	0
MesoRun_ZOTU63	No	Cluster_312	Holocentridae	NA	Neoniphon aurolineatus	Neoniphon aurolineatus	species	Animalia	Chordata	Actinopterygii	Beryciformes	Holocentridae	Neoniphon	Neoniphon aurolineatus	A	mobile_within_a_reef	nocturnal	3_20	bentho-pelagic	planktivorous	fusiform/normal	fe_5	0	0	0	0	0	0	0	0	0	0	0	0	0.112404	0.0721515	0	0	0	0
MesoRun_ZOTU64	No	Cluster_313	Antennariidae	NA		Anetnnariidae	Family	Animalia	Chordata	Actinopterygii	Lophiiformes	Antennariidae	NA	NA	A	sedentary	nocturnal	solitary	benthic	piscivorous	short_and/or_deep	fe_102	0	0	0	0	0	0	0	0	0	0	0	0	0	0	0	0	0.0319852	0
MesoRun_ZOTU65	No	Cluster_48	Benthosema	NA		Benthosema	Genus	Animalia	Chordata	Actinopterygii	Myctophiformes	Myctophidae	Benthosema	NA	B	mobile_between_reefs	both_diurnal_and_nocturnal	NA	Meso-Bathypelagic	planktivorous	fusiform/normal	NA	0	0	0	0	0	0	0	0	0	0	0	0	0.186379	0	0	0	0	0
MesoRun_ZOTU67	No	Cluster_314	Bolinichthys	NA		Bolinichthys	Genus	Animalia	Chordata	Actinopterygii	Myctophiformes	Myctophidae	Bolinichthys	NA	B	mobile_between_reefs	both_diurnal_and_nocturnal	NA	Meso-Bathypelagic	planktivorous	fusiform/normal	NA	0	0	0	0	0	0	0	0	0	0	0	0	0	0	0.40524	0	0	0
MesoRun_ZOTU68	No	Cluster_49	Ceratoscopelus townsendi-warmingii	99.419		Ceratoscopelus warmingii	species	Animalia	Chordata	Actinopterygii	Myctophiformes	Myctophidae	Ceratoscopelus	Ceratoscopelus townsendi	B	mobile_between_reefs	both_diurnal_and_nocturnal	NA	Meso-Bathypelagic	planktivorous	fusiform/normal	NA	0	0	0	0	0	0	0	0	0	0	0	3.44877	2.13952	5.00451	0	0.583866	1.27728	0
MesoRun_ZOTU69	No	Cluster_41	Diaphus brachycephalus	100		Diaphus brachycephalus	species	Animalia	Chordata	Actinopterygii	Myctophiformes	Myctophidae	Diaphus	Diaphus brachycephalus	B	mobile_between_reefs	both_diurnal_and_nocturnal	NA	Meso-Bathypelagic	planktivorous	fusiform/normal	NA	0	0	0	0	0	0	0	0	0	0	0	0	0	0	0	0	0.0213235	0
MesoRun_ZOTU7	No	Cluster_274	Enchelynassa canina	100		Enchelynassa canina	species	Animalia	Chordata	Actinopterygii	Anguilliformes	Muraenidae	Enchelynassa	Enchelynassa canina	B	sedentary	diurnal	solitary	benthic	piscivorous	eel-like	fe_103	0	0	0	0	0	0	0	0	0	0	2.15593	0	0	0	0	0	0	0
MesoRun_ZOTU70	No	Cluster_315	Diaphus perspicillatus	99.419		Diaphus perspicillatus	species	Animalia	Chordata	Actinopterygii	Myctophiformes	Myctophidae	Diaphus	Diaphus perspicillatus	B	mobile_between_reefs	both_diurnal_and_nocturnal	NA	Meso-Bathypelagic	planktivorous	fusiform/normal	NA	0	0	0	0	0	0	0	0	0	0	0	0	0	0.130274	0	0.129376	0	0
MesoRun_ZOTU71	No	Cluster_316	Diaphus perspicillatus	99.419		Diaphus perspicillatus	species	Animalia	Chordata	Actinopterygii	Myctophiformes	Myctophidae	Diaphus	Diaphus perspicillatus	B	mobile_between_reefs	both_diurnal_and_nocturnal	NA	Meso-Bathypelagic	planktivorous	fusiform/normal	NA	0	0	0	0	0	0	0	0	0	0	0	0	0	0	0.0867985	0	0	0
MesoRun_ZOTU72	No	Cluster_317	Diaphus splendidus	99.419		Diaphus splendidus	species	Animalia	Chordata	Actinopterygii	Myctophiformes	Myctophidae	Diaphus	Diaphus splendidus	B	mobile_between_reefs	both_diurnal_and_nocturnal	NA	Meso-Bathypelagic	planktivorous	fusiform/normal	NA	0	0	0	0	0	0	0	0	0	0	0	0	0	0	0.228931	0	0	0.51904
MesoRun_ZOTU73	No	Cluster_318	Diaphus splendidus	99.419		Diaphus splendidus	species	Animalia	Chordata	Actinopterygii	Myctophiformes	Myctophidae	Diaphus	Diaphus splendidus	B	mobile_between_reefs	both_diurnal_and_nocturnal	NA	Meso-Bathypelagic	planktivorous	fusiform/normal	NA	0	0	0	0	0	0	0	0	0	0	0	0	0	0.230484	0	0	0	0
MesoRun_ZOTU75	No	Cluster_319	Diaphus	NA		Diaphus	Genus	Animalia	Chordata	Actinopterygii	Myctophiformes	Myctophidae	Diaphus	NA	B	mobile_between_reefs	both_diurnal_and_nocturnal	NA	Meso-Bathypelagic	planktivorous	fusiform/normal	NA	0	0	0	0	0	0	0	0	0	0	0	0	0	0	0.0113923	0	0	0
MesoRun_ZOTU77	No	Cluster_320	Myctophidae	NA		Myctophidae	Family	Animalia	Chordata	Actinopterygii	Myctophiformes	Myctophidae	NA	NA	B	mobile_between_reefs	both_diurnal_and_nocturnal	NA	Meso-Bathypelagic	planktivorous	fusiform/normal	NA	0	0	0	0	0	0	0	0	0	0	0	0.386113	0	0	0.113923	0.0308356	0.0525979	0.0489501
MesoRun_ZOTU78	No	Cluster_321	Myctophidae	NA		Myctophidae	Family	Animalia	Chordata	Actinopterygii	Myctophiformes	Myctophidae	NA	NA	B	mobile_between_reefs	both_diurnal_and_nocturnal	NA	Meso-Bathypelagic	planktivorous	fusiform/normal	NA	0	0	0	0	0	0	0	0	0	0	0	0	0	0	0.0493666	0	0	0
MesoRun_ZOTU79	No	Cluster_52	Brotula	NA		Brotula	Genus	Animalia	Chordata	Actinopterygii	Ophidiiformes	Ophidiidae	Brotula	NA	B	mobile_between_reefs	nocturnal	solitary	bentho-pelagic	piscivorous	eel-like	fe_40	0	0	0	0	0	0	0	0	0	0	0	0	1.83977	0	0	0	0	0
MesoRun_ZOTU8	No	Cluster_5	Gymnothorax albimarginatus	100		Gymnothorax albimarginatus	species	Animalia	Chordata	Actinopterygii	Anguilliformes	Muraenidae	Gymnothorax	Gymnothorax albimarginatus	B	sedentary	nocturnal	solitary	benthic	piscivorous	eel-like	fe_1	0	0	0	0	0	0	0	0	0	0	0	0	0	0.394829	0	0.067034	0	0
MesoRun_ZOTU81	No	Cluster_56	Acanthurus blochii	100		Acanthurus blochii	species	Animalia	Chordata	Actinopterygii	Perciformes	Acanthuridae	Acanthurus	Acanthurus blochii	A	mobile_within_a_reef	diurnal	3_20	benthic	herbivorous-detritivorous	short_and/or_deep	fe_7	0	0	0	0	0	0	0	0	0	0	0	0	1.93104	0	0	0	0	0
MesoRun_ZOTU83	No	Cluster_322	Acanthurus guttatus	100		Acanthurus guttatus	species	Animalia	Chordata	Actinopterygii	Perciformes	Acanthuridae	Acanthurus	Acanthurus guttatus	B	mobile_within_a_reef	diurnal	3_20	benthic	herbivorous-detritivorous	short_and/or_deep	fe_7	0	0	0	0	0	0	0	0	0	0	1.09386	0	0	0	0	0	0	0
MesoRun_ZOTU86	No	Cluster_54	Acanthurus triostegus	100		Acanthurus triostegus	species	Animalia	Chordata	Actinopterygii	Perciformes	Acanthuridae	Acanthurus	Acanthurus triostegus	A	mobile_between_reefs	diurnal	>50	benthic	herbivorous-detritivorous	short_and/or_deep	fe_55	0	0	0	0	0	0	0	0	0	0	1.56168	0.125788	0	0	0	0	0	0
MesoRun_ZOTU87	No	Cluster_57	Acanthurus	NA		Acanthurus	Genus	Animalia	Chordata	Actinopterygii	Perciformes	Acanthuridae	Acanthurus	NA	A	mobile_within_a_reef	diurnal	3_20	benthic	herbivorous-detritivorous	short_and/or_deep	fe_7	0	0	0	0	0	0	0	0	0	0	0.148371	0	0	0	0	0	0	0
MesoRun_ZOTU88	No	Cluster_54	Acanthurus	NA		Acanthurus	Genus	Animalia	Chordata	Actinopterygii	Perciformes	Acanthuridae	Acanthurus	NA	A	mobile_within_a_reef	diurnal	3_20	benthic	herbivorous-detritivorous	short_and/or_deep	fe_7	0	0	0	0	0	0	0	0	0	0	0.436787	0	0	0	0	0	0	0
MesoRun_ZOTU89	No	Cluster_54	Acanthurus	NA		Acanthurus	Genus	Animalia	Chordata	Actinopterygii	Perciformes	Acanthuridae	Acanthurus	NA	A	mobile_within_a_reef	diurnal	3_20	benthic	herbivorous-detritivorous	short_and/or_deep	fe_7	0	0	0	0	0	0	0	0	0	0	0.0847836	0	0	0	0	0	0	0
MesoRun_ZOTU9	No	Cluster_275	Gymnothorax fuscomaculatus	100		Gymnothorax fuscomaculatus	species	Animalia	Chordata	Actinopterygii	Anguilliformes	Muraenidae	Gymnothorax	Gymnothorax fuscomaculatus	B	sedentary	nocturnal	solitary	benthic	piscivorous	eel-like	fe_1	0	0	0	0	0	0	0	0	0	0	0.0809986	0	0	0	0	0	0	0
MesoRun_ZOTU90	No	Cluster_323	Acanthurus	NA		Acanthurus	Genus	Animalia	Chordata	Actinopterygii	Perciformes	Acanthuridae	Acanthurus	NA	A	mobile_within_a_reef	diurnal	3_20	benthic	herbivorous-detritivorous	short_and/or_deep	fe_7	0	0	0	0	0	0	0	0	0	0	0.0598027	0	0	0	0	0	0	0
MesoRun_ZOTU91	No	Cluster_57	Acanthurus	NA		Acanthurus	Genus	Animalia	Chordata	Actinopterygii	Perciformes	Acanthuridae	Acanthurus	NA	A	mobile_within_a_reef	diurnal	3_20	benthic	herbivorous-detritivorous	short_and/or_deep	fe_7	0	0	0	0	0	0	0	0	0	0	0.292958	0	0	0	0	0	0	0
MesoRun_ZOTU92	No	Cluster_57	Acanthurus	NA		Acanthurus	Genus	Animalia	Chordata	Actinopterygii	Perciformes	Acanthuridae	Acanthurus	NA	A	mobile_within_a_reef	diurnal	3_20	benthic	herbivorous-detritivorous	short_and/or_deep	fe_7	0	0	0	0	0	0	0	0	0	0	4.87809	0.213292	0	0	0	0	0	0
MesoRun_ZOTU93	No	Cluster_55	Acanthurus	NA		Acanthurus	Genus	Animalia	Chordata	Actinopterygii	Perciformes	Acanthuridae	Acanthurus	NA	A	mobile_within_a_reef	diurnal	3_20	benthic	herbivorous-detritivorous	short_and/or_deep	fe_7	0	0	0	0	0	0	0	0	0	0	0.0772136	0	0	0	0	0	0	0
MesoRun_ZOTU95	No	Cluster_324	Naso brachycentron	100		Naso brachycentron	species	Animalia	Chordata	Actinopterygii	Perciformes	Acanthuridae	Naso	Naso brachycentron	A	mobile_between_reefs	diurnal	20_50	benthic	macroalgal-herbivorous	fusiform/normal	fe_51	0	0	0	0	0	0	0	0	0	0	0	0.39377	0	0	0	0	0	0
MesoRun_ZOTU96	No	Cluster_60	Naso lituratus	100		Naso lituratus	species	Animalia	Chordata	Actinopterygii	Perciformes	Acanthuridae	Naso	Naso lituratus	B	mobile_between_reefs	diurnal	20_50	pelagic	planktivorous	fusiform/normal	fe_22	0	0	0	0	0	0	0	0	0	0	0	0	1.94065	0	0	0.11731	0	0
MesoRun_ZOTU97	No	Cluster_325	Naso vlamingii/Naso hexacanthus	100		Naso	Genus	Animalia	Chordata	Actinopterygii	Perciformes	Acanthuridae	Naso	NA	A	mobile_between_reefs	diurnal	20_50	pelagic	planktivorous	fusiform/normal	fe_22	0	0	0	0	0	0	0	0	0	0	1.02195	0	1.16823	0	0	0	0	3.7067
MesoRun_ZOTU98	No	Cluster_326	Naso	NA		Naso	Genus	Animalia	Chordata	Actinopterygii	Perciformes	Acanthuridae	Naso	NA	A	mobile_between_reefs	diurnal	20_50	pelagic	planktivorous	fusiform/normal	fe_22	0	0	0	0	0	0	0	0	0	0	0	0	0	0.428901	0.202349	0	0	0
MesoRun_ZOTU99	No	Cluster_327	Zebrasoma velifer	99.408		Zebrasoma velifer	species	Animalia	Chordata	Actinopterygii	Perciformes	Acanthuridae	Zebrasoma	Zebrasoma velifer	A	mobile_within_a_reef	diurnal	solitary	bentho-pelagic	herbivorous-detritivorous	short_and/or_deep	fe_104	0	0	0	0	0	0	0	0	0	0	0	0	0	0	0	0.0234619	0	0

## Sheet: Rawdata Reunion
NMSeqID	Sequence	MesoRun_305	MesoRun_306	MesoRun_307	MesoRun_308	MesoRun_309	MesoRun_310	MesoRun_311	MesoRun_312
MesoRun_ZOTU1	CACCGCGGTTATACGAGTGAGCTCAAGATGATATACAACGGCGTAAAGCGTGATTAAAGATAAAATAAAACTAAAGTTGAACACCCCTTAAGCTGTTATACGTTAATAGGGCGAGGAAAACCCGCAACGAAAGTAACTTTAACAAGTTCTTGAACTCACGACCGTTGAGAAA	0	0	0	188	0	0	613	0
MesoRun_ZOTU2	CACCGCGGTTATACGAGAGGCTCAAATTGATGACCAACGGCGTAAAGAGTGATTAGAGAATAATTAACTAAAGCTGAAAACACCCTAGGCCGTAATACGCTTTCCGGGGATAGAAAACCTAAAACGAAAGTAGCTTTAACAAACTTGAATTCACGACCCTTGAGAAA	1146	0	0	0	0	0	0	0
MesoRun_ZOTU3	CACCGCGGTTATACGAGAGGCTCAAATTGATAATCTTCGGCGTAAAGTGTGATTAGAGACAAACAAAAACTAAAGCCAAACACCTCCCAAGCTGTCATACGCTAACGGAACCAGAGGCCCCCCAACGAAAGTAGCTTTAAAAATCTTGAACTCACGACCATTAAGAAA	25	0	0	0	88	0	0	0
MesoRun_ZOTU4	AACCGCGGTTATACGAGAGGCTCAAATTGATAGCTCACGGCGTAAAGAGTGATTAAATTATATACCAAAATTAAGGCCGAATATCTCCCACACTGTTATACGTTCACAGAGACAAGAAGCCCCACAACGAAAGTAGCCTTAAATATATTGAACTCACGAGTATTAAGAAA	0	0	0	0	0	0	97	0
MesoRun_ZOTU5	CACCGCGGTTATACGAGGGGCTCACATTGACATTTTTCGGCGTAAAGGGTGATTAAAGAAAACCCCACTAAAGCCACAAAATCCCCAAGCTGTCATACGCTCAACGGAAGCATGAGGCCCCACAACGAAAGTAGCTTTAAAAATTCTTGAACTCACGACAGTCAGGAAA	0	0	0	0	0	0	0	536
MesoRun_ZOTU6	AACCGCGGTTATACGAGAGGCCCAAATTGACGCACCACGGCGTAAAGTGTGATTAGAGATCAACCCAGACTAAAGCCGAACACCCCTTATGCTGTCATACGCCATGGGGGTCACGAAGCTCAACAGCGAAAGTGGCTTTATGAATCTTGAACTCACGACAGCTAGGACA	1374	0	0	0	0	0	0	0
MesoRun_ZOTU7	AACCGCGGTTATACGAGGGGCCCAAATTGACGCGACACGGCGTAAAGTGTGATTAGAGATAGACTCAAACTAGAGCCGAACCCCCCTTATGCTGTCATACGCCATGGGGGACACGAAGTCCGACAACGAAAGTGGCTCTACAAACCTTGAACTCACGACAGCTACGGCA	2848	0	0	0	0	0	0	0
MesoRun_ZOTU8	AACCGCGGTTATACGAGAGGCCCAAATTGACAAATCACGGCGTAAAGTGTGATTAGAGACACCCCTAAAATAGAACCAAACACCCCCTATGCTGTCATACGCCATGGGGGACACGAAGACCAGCAGCGAAAGTGGTTCTATTGGCCTTGAACTCACGACAGCTAAGACA	0	0	0	197	0	100	0	0
MesoRun_ZOTU9	CACCGCGGTTATACGAGGGGCCCAAATTGACGCACCACGGCGTAAAGTGTGATTAAAGACACCCTATAACTAAAGTCGAACCCCTCCTATGCTGTCATACGCCAAGGAGGACACGAAGATCAACAACGAAAGTGGCTTTAAGAATCTTGAACTCACGACAACTAGGGCA	107	0	0	0	0	0	0	0
MesoRun_ZOTU10	AACCGCGGTTACACGAGAGGCCCGAATTGACACATCACGGCGTAAAGTGTGATTAGAGATAAACTAGACTAGAGCCAAACACCCCTTATGCTGTCATACGCCATGGGGGTCACGAAGACCGACGACGAAAGTGGTTCTAATAACCTAATCTTGAACTCACGACAGCCAAGGTA	753	0	0	0	0	0	0	0
MesoRun_ZOTU11	AACCGCGGTTATACGAGAGGCCCAAATTGATAAATCACGGCGTAAAGTGTGATTAGAGACAAAACCGAACTAGAACCAAATACCCCTTATGCAGTCATACGCCATGGGGGTCACGAAGACCAACAACGAAGGTGGTTCTACAAAACTTGAACTCACGACAGCTAGGACA	0	0	0	0	0	128	0	0
MesoRun_ZOTU12	AACCGCGGTTACACGAGAGGCCCGAATTGACACATCACGGCGTAAAGTGTGATTAGAGATAAAATAGACTAGAGCCAAACACCCCTTATGCTGTCATACGCCATGGGGGTCACGAAGATCAACGACGAAAGTGGTTCTAATTAACCCAATCTTGAACTCACGACAGCCAAGATA	0	1632	0	0	0	0	0	0
MesoRun_ZOTU13	CACCGCGGTTATACGAGAGGCCCAAATTGATACCTCACGGCGTAGAGTGTGATTAAAGACCTATCTAAACTAAAGCCAAACATCCCTTATGCTGTCATACGCCATGGGGGACACGAGGCCCAACAACGAAAGTGGCTTTACAAATCTTGAACTCACGACAGCTAAGACA	0	148	0	0	0	0	0	0
MesoRun_ZOTU14	AACCGCGGTTACACGAGAGGCCCGAATTGACACATCACGGCGTAAAGTGTGATTAGAGATAAACCAGACTAGAGCCAAACACCCCTTATGCTGTCATACGCCATGGGGGTCACGAAGATCAACAACGAAAGTGGTTCTAATTAGCCCAATCTTGAACTCACGACAGCCAAGATA	0	0	0	1708	0	0	0	0
MesoRun_ZOTU15	CACCGCGGTTATACGAGGGGCCCAAATTGACACCTTACGGCGTAGAGTGTGATTAAAGATCCATCCAAACTAAAGCCAAACATCCCTTATGCTGTCATACGCCATGGGGGACACGAGGCCCAACAACGAAAGTGGCTTTATAAATCTTGAACTCACGACAGCTAAGGCA	0	0	0	0	40	0	0	0
MesoRun_ZOTU16	AACCGCGGTTATACGAGAGGCCCAAATTGACGCATCACGGCGTAAAGTGTGATTAGAGACAAACCAAAAATAGAACTAAACACCCCCTATGCTGTCATACGCCATGGGAGTTACGAAGACCAACAACGAAAGTGGTTCTATAAACCTTGAACTCACGACAGCTAAGATA	0	0	1619	0	0	40	0	3587
MesoRun_ZOTU17	CACCGCGGTTATACGAGGGGCCCAAATTGATACTCCATCGGCGTAAAGTGTGATTAAAGAAAATTATATATTAAAGCCGAATATTCCTTATGCTGTCATACGCTAATTGGATCCAAGAAGCCCAACTACGAAGGTGGCTTTATAATACTTGAACTCACGACAGCCAGAACA	0	0	0	16	0	0	0	0
MesoRun_ZOTU18	CACCGCGGTTATACGAGAGGCCCAAATTGATGCGCTGCGGCGTAAAGTGTGATTAAAGATGACTCTAAACTAAAGCCAAACACCCCCTATGCTGTCATACGCCATGGGGGCCACGAAGCTCAACAACGAAAGTGGCTTTATAAATCTTGAACTCACGACAGCTAAGACA	2491	0	0	0	2842	85	0	0
MesoRun_ZOTU19	AACCGCGGTTATACGAGGGGCCCAAATTGACACATCACGGCGTAAAGTGTGATTAGAGACACCATTAAAATAGAGCCAAACACCCCTTATGCTGTCATACGCCATGGGGGACACGAAGACCAACAACGAAAGTGGCTCTATTGATCTTGAGCTCACGATAGCTAAGACA	1238	0	0	0	0	0	0	0
MesoRun_ZOTU20	CACCGCGGTTATACGAGGGGCCCAAATTGATGCAATACGGCGTAGAGTGTGATTAGAGATAAAAACAAACTAAAGCCAAACACCCCCTATACTGTCATACGCCATGGGGAGTAAGAAGCCCAACAACGAAAGTGGCTTTAAATGTCTTGAACTCACGACAGCTAAGGTA	0	0	0	0	932	0	0	0
MesoRun_ZOTU21	CACCGCGGTTATACGAGGGGCCCAAATTGATGCAATACGGCGTAGAGTGTGATTAGAGATAAAAACAAACTAAAGCCAAACACCCCCTATACTGTTATACGCCATGGGGAGTAAGAAGCCCAACAACGAAAGTGGCTTTAAATATCTTGAACTCACGACAGCTAAGGTA	0	0	0	0	125	0	627	0
MesoRun_ZOTU22	CACCGCGGTTATACGAGGGGCCCAAATTGATGCAATACGGCGTAGAGTGTGATTAGAGATAAAAACAAACTAAAGCCAAACACCCCCTATACTGTCATACGCCATGGGGAGTAAGAAGCCCAACAACGAAAGTGGCTTTAAACATCTTGAACTCACGACAGCTAAGGCA	0	0	0	0	537	0	0	0
MesoRun_ZOTU23	CACCGCGGTTATACGAGAGGCCCAAATTGATGTAATACGGCGTAGAGTGTGATTAGAGACAAAAACAAACTAAAGCCAAACACCCCCTATACTGTCATACGCCATGGGGAGTAAGAAGCCCAACAACGAAAGTGGCTTTAAATGTCTTGAACTCACGACAGCTAAGGTA	0	0	0	0	528	0	0	0
MesoRun_ZOTU24	AACCGCGGTTATACGAGAGACCCAAATTGATGCACCACGGCGTAAAGTGTGATTAGAGATATTACTAAAATAGACCCAAATACCCCCTATGCTGTCATACGCCATGGGGGCCAAGAAGACCAACAACGAAAGTGGTTCTATTAGCCTTGAACTCACGACAGCTAAGACA	0	0	0	105	0	0	0	0
MesoRun_ZOTU25	CACCGCGGTTATACGAGAGGCCCAAATTGATGTAATACGGCGTAGAGTGTGATTAGAGACAAAAACGAACTAAAGCCAAACACCCCCTATACTGTCATACGCCATGGGGAGTAAGAAGCCCAACAACGAAAGTGGCTTTATAAATCTTGAACTCACGACAGCTAAGACA	32	0	0	0	140	0	0	15
MesoRun_ZOTU26	CACCGCGGTTATACGAGAGGCCCAAATTGATGTAATACGGCGTAGAGTGTGATTAGAGACAAAAACAAACTAAAGCCAAACACCCCCTATACTGTCATACGCCATGGGGAGTAAGAAGCCCAACAACGAAAGTGGCTTTAAACATCTTGAACTCACGACAGCTAAGGCA	1474	970	0	1675	9467	533	2554	4944
MesoRun_ZOTU27	CACCGCGGTTATACGAGAGGCCCAAACTGATGCAATACGGCGTAGAGTGTGATTAGAGACAAAAACAAACTAAAGCCAAACACCCCCTATACTGTCATACGCCATGGGGAGTAAGAAGCCCAACAACGAAAGTGGCTTTAAGCATCTTGAACTCACGACAGCTAAGGCA	0	0	1380	0	0	131	0	4819
MesoRun_ZOTU28	CACCGCGGTTATACGAGAGGCCCAAATTGATGTAATACGGCGTAGAGTGTGATTAGAGACAAAAACAAACTAAAGCCAAACACCCCCTATGCTGTCATACGCCATGGGGGCCACGAAGTTCAACAACGAAAGTGGCTTTAAACATCTTGAACTCACGACAGCTAAGGCA	15	0	0	0	0	0	0	0
MesoRun_ZOTU29	AACCGCGGTTACACGAGAGGCCCGAATTGACACATCACGGCGTAAAGTGTGATTAGAGATAAACCAGACTAGAGCCAAACACCCCTTATGCTGTCATACGCCATGGGGGTCACGAAGATCAACAACGAAAGTGGTTCTATTAGCCTTGAACTCACGACAGCTAAGACA	0	0	0	26	0	0	0	0
MesoRun_ZOTU30	CACCGCGGTTATACGATGAGGCTCAAATTGATATTCTACGGCGTAAAGTGTGATTAGAGATAACAGAAACTAAAGCCGAACATCTTCCTAACTGTTATACGTTCAAAAAGATATGAAGCCCTACAACGAAAGTAGCTTTAATTAAGTCTTGAATTCACGAAAATTAAGAAA	380	0	0	0	0	0	0	0
MesoRun_ZOTU31	CACCGCGGTTATACGAGGGGCCCAAACCAATATTCAACGGCGTAAAGTGTGATTAGAGAATACTGATAAATAAAGAAAAACGTCCCCTAAGCCGTTATACGCTAACGGAGAGACTGAAAATCCACAACGAAAGTGACTTTACAGCCCTTGAACTCACGACCATTAAGAAA	350	0	0	0	0	0	0	0
MesoRun_ZOTU32	CACCGCGGTTATACGAGAGGCTCAAATTGATATTCTACGGCGTAAAGCGTGATTAGAGAAAACAAATACTAAAGCCGAACATTTCCTCAACTGTTATACGTTTAAAGAAACATGAAGCCCCGCAACGAAAGTAGCTTTAACCAACAATCTTGAACTCACGAAAATTAAGAAA	0	196	0	0	0	0	0	0
MesoRun_ZOTU33	AACCGCGGTTATACGAGAGACCCAAATTGATGTACTACGGCGTAGAGTGTGATTAGAGAAGAACTCAAATTAAAGCCAAACACCCTTTATGCTGTCATACGCCATGAGGGTCACGAAGACCAATAACGAAGGTAGCTTTATAACTCTTGAACTCACGACAGCTAGGACA	0	0	1911	0	0	0	0	0
MesoRun_ZOTU34	CACCGCGGTTATACGAGGGGCTCGAATTGATGATTAACGGCGTAAAGAGTGATTAGAGAATACTAAGCTAAAGCTGAAAGCACCCTCAGTTGTCACACACTAATGGTGAGCGGAAGATCAAAAACGAAGGTGGCTTTAAGAGTCTTGAATTCACGACCATTGAGGAA	0	0	0	0	0	0	1419	0
MesoRun_ZOTU35	CACCGCGGTTATACGAGAGGCCCAAGTTGACAGCCGCCGGCGTAAAGAGTGGTTAAGAAAAAACAAAAACTAAAGCCGAACTCTCTCAGGACTGTCATACGTGTCCGAGACCAAGAAGCCCCACTACGAAAGTGGCTTTAACTCTTCTGAACCCACGAAAGCTGGGAAA	224	0	0	0	0	0	0	0
MesoRun_ZOTU36	CGCCGCGGTTATACGAGAGGCCCGAGTCGATAAAACCCGGCGTAAAGGGTGGTTAAGGATTTTTATAACTAGAGAGAAATGCTCTTCAAGCTGTTATACGCCCCCAAGAGTACGAAACCCAAGTACGAAAGAAACTCTATTTTGCCTGAACCCACGACAGCTTTGGCA	0	131	0	0	0	0	0	0
MesoRun_ZOTU37	CGCCGCGGTTACACGAGAGGCCCAAGTCGATAAATGCCGGCGTAAAGGGTGGTTAGGGGACAAATTGAATAGAGAAAAAGGCTCTTCAAGCTGTTATACGCCCCCAAGAGTATGAAAATCCTGCACGAAAGTAACTCTACTAAACCTGAACCCACGACAGCTCTGGTA	0	0	0	122	927	72	356	0
MesoRun_ZOTU38	CGCCGCGGTTACACGAGAGGCCCAAGTCGATAAATACCGGCGTAAAGGGTGGTTAGGGAATAAATAAACTAGAGAAAAACGCTCTTCAAACTGTTATACGCCCCCAAGAGTACGAAAATCTTATACGAAGGTAACTCTACATAACCTGAACCCACGACAGCTCTGGTA	473	25	0	0	0	81	0	46
MesoRun_ZOTU39	CGCCGCGGTTACACGAGAGGCCCAAGTCGATAAATGCCGGCGTAAAGGGTGGTTAGGGAGTAAATAAACTAGAGAAAAACGCTCTTCAAACTGTTATACGCCCCCAAGAGTACGAAAATCTTATACGAAGGTAGCTCTACATGGCCTGAACCCACGACAGCTCTGGTA	0	86	0	0	0	0	0	0
MesoRun_ZOTU40	CGCCGCGGTTACACGAGAGGCCCAAGTCGATAAATAGCGGCGTAAAGGGTGGTTAGGGAAAAAGTAACTAGAGAGAAATGCTCTTCAAACTGTTATACGCCCCCAAGAGTACGAGAATCTTACACGAAAGTAACTCTAATAAGCCTGAACCCACGATAGCTCTGGTA	0	56	0	0	0	0	0	0
MesoRun_ZOTU41	CACCGCGGTTAGACGAGAGGCCTAAGTTGATAGTCATCGGCGTAAAGAGTGGTTAGGGAAAACTTTAAACTAAAGCCGAATATTCCCACAGCTGTCATACGCACCCGAGAATAAGAAGCCCCCCTACGAAAGTGGCTTTAACCCACCCGACCCCACGAAAGCTGCGAAA	240	0	0	0	0	0	0	0
MesoRun_ZOTU42	CACCGCGGTTATACGAGAGGCCTAAGTTGACAGACAACGGCGTAAAGAGTGGTTAAGGAATAATTTCAACTAAAGCCGAACATCCTCAAGACTGTCATACGTTTCCGAGGATAAGAAGCCCCACTACGAAAGTGGCTTTAATACCCCTGACCCCACGAAAGCTGTGATA	146	0	0	0	0	0	0	0
MesoRun_ZOTU43	CACCGCGGTTATACGAGAGGCCTAAGTTGACAGACAACGGCGTAAAGAGTGGTTAAGGAAAAATTTATACTAAAGCCGAACATCCTCAAGACTGTCGTACGTTTCCGAGGATATGAAGTCCCCCTACGAAAGTGGCTTTAACTCTCCTGACCCCACGAAAGCTGTGGCA	3005	0	0	0	0	102	971	0
MesoRun_ZOTU44	CACCGCGGTTATACGAGAGGCCTAAGTTGACAGACACCGGCGTAAAGAGTGGTTAAGGAATAACAAAAACTAAAGCCGAATATCCTCAAGACTGTCATACGTTACCGAGGACAAGAAGACCCACTACGAAAGTGACTTTAATTTTCCTGACCCCACGAAAGCTGTGATA	309	0	0	36	0	0	0	0
MesoRun_ZOTU45	CACCGCGGTTATACGAGAGGTCCAAGTTGATAGAAACCGGCGTAAAGAGTGGTTAGGATACTCTTATTTAACTAAAGCCAAACACCTTCAGAACTGTTATACGTACCCGAAGGCATGAAGAACCACTACGAAAGTGGCTTTATTAACCCTGAACCCACGAAAGCTATGCCA	396	391	9468	2878	1619	635	320	469
MesoRun_ZOTU46	CACCGCGGTTATACGAGAGGTCCAAGTTGATAGAAACCGGCGTAAAGAGTGGTTAGGGGAATCTTACTTAACTAAAGCCAAACACCTTCAGAACTGTTATACGTACCCGAAGGCATGAAGAACCACTACGAAAGTGGCTTTACTAACCCTGAACCCACGAAAGCTATGCCA	7517	0	0	12	0	213	0	0
MesoRun_ZOTU47	CACCGCGGTTATACGAGAGGTCCAAGTTGATAGAAACCGGCGTAAAGAGTGGTTAGGATATTCCATCTTACTAAAGCCAAACACCTTCAGAACTGTTATACGTACCCGAAGGCATGAAGAACCACTACGAAAGTGGCTTTATTAACCCTGAACCCACGAAAGCTATGCCA	1483	0	0	0	0	0	0	0
MesoRun_ZOTU48	CACCGCGGTTATACGAGAGGTCCAAGTTGATAGAAACCGGCGTAAAGAGTGGTTAGGATACTCTTATTTAACTAAAGCCAAACACCTTCAGAACTGTTATACGTACCCGAAGGCATGAAAAACCACTACGAAAGTGGCTTTATTAACTCTGAACCCACGAAAGCTATGTCA	0	0	179	60	0	0	0	0
MesoRun_ZOTU49	CACCGCGGTTATACGAGAGGTCCAAGTTGATAGAAACCGGCGTAAAGAGTGGTTAGGATACTCTTATCTAACTAAAGCCAAACACCTTCAGAACTGTTATACGTACCCGAAGACATGAAGAACCACTACGAAAGTGGCTTTATAAACCCTGAACCCACGAAAGCTATGTCA	0	0	0	60	0	0	0	0
MesoRun_ZOTU50	CACCGCGGTTATACGAGAGGTCCAAGTTGATAATAACCGGCGTAAAGAGTGGTTAGGAAAAATATACTAAACTAAAGCTAAACACCTTCAGAACTGTTATACGTACCCGAAGGCATGAAAAACCACTACGAAAGTGGCTTTATTAACTCTGAACCCACGAAAGCTATGTCA	0	91	1341	141	322	85	655	0
MesoRun_ZOTU51	CACCGCGGTTATACGAGAGGTCCAAGTTGATAATAACCGGCGTAAAGAGTGGTTAGGAAAAATATACTAAACTAAAGCTAAACACCTTCAGAACTGTTATACGTACCCGAAGGCATGAAAAACCACTACGAAAGTGGCTTTATTAACCCTGAACCCACGAAAGCTATGCCA	0	0	142	28	0	0	0	0
MesoRun_ZOTU52	CACCGCGGTTATACGAGAGGTCCAAGTTGATAATAACCGGCGTAAAGAGTGGTTAGGAAAATATACTAAACTAAAGCTAAACACCTTCAGAACTGTTATACGTACCCGAAGGCATGAAAAACCACTACGAAAGTGGCTTTATTACACCTGAACCCACGAAAGCCAAGGCA	0	0	31	0	0	0	0	0
MesoRun_ZOTU53	CACCGCGGTTATACGAGAGGTCCAAGTTGATAGAAACCGGCGTAAAGAGTGGTTAGGGCACCCACCCTTAAACTAAAGCCAAACACCTTCAGAACTGTTATACGTACCCGAAGGCATGAAGAACCACCACGAAAGTGGCTTTATTAACCCTGAACCCACGAAAGCTATGTCA	0	41	0	26	0	0	0	0
MesoRun_ZOTU54	CACCGCGGTTATACGAGAGGTCCAAGTTGATAGAAACCGGCGTAAAGAGTGGTTAAGGCGCCCACCCTAAACTAAAGCCAAACACCTTCAGAACTGTTATACGTACCCGAAGACATGAAGAACCACTACGAAAGTGGCTTTATAAACCCTGAACCCACGAAAGCTATGTCA	0	0	0	397	0	320	398	0
MesoRun_ZOTU55	CACCGCGGTTATACGAGAGGTCCAAGTTGATGGAAACCGGCGTAAAGAGTGGTTAGGGCACCCACCTCAAACTAAAGCCAAACACCTTCAGAACTGTTATACGTACCCGAAGGCATGAAGAACCACTACGAAAGTGGCTTTATTAACCCTGAACCCACGAAAGCTATGTCA	0	0	0	161	0	0	0	0
MesoRun_ZOTU56	CACCGCGGTTATACGAGAGGTCCAAGTTGATAGAAACCGGCGTAAAGAGTGGTTAAGGCGCCCACCCTAAACTAAAGCCAAACACCTTCAGAACTGTTATACGTACCCGAAGGCATGAAGAACCACTACGAAAGTGGCTTTATTAACCCTGAACCCACGAAAGCTATGCCA	0	0	0	65	0	0	0	0
MesoRun_ZOTU57	CACCGCGGTTATACGAGGGGTCCAAGTTGATAGAAACCGGCGTAAAGAGTGGTTAGGGCACCCACTTAAAACTAAAGCCAAACACCTTCAGAGCTGTTATACGCACCCGAAGGCATGAAGAACCACCACGAAAGTGGCTTTATTAACCCTGAACCCACGAAAGCTATGTCA	550	411	417	362	0	0	0	0
MesoRun_ZOTU58	CACCGCGGTTATACGAGAGGTCCAAGTTGATAGTCACCGGCGTAAAGAGTGGTTAGGGAAAATATATCTTAAACTAGAGCCAAACACCTTCAGAACTGTTATACGTACCCGAAGGCATGAAGAACCACCACGAAAGTGGCTTTACCAACCCTGAACCCACGAAAGCTATGTCA	0	0	0	0	855	0	0	0
MesoRun_ZOTU59	CACCGCGGTTATACGAGAGGTCCAAGTTGATAATTACCGGCGTAAAGAGTGGTTAGGGAAAATATATCTTAAACTAAAGCCAAACACCTTCAGAACTGTTATACGTACCCGAAGGCATGAAGAACCACCACGAAAGTGGCTTTACCAACCCTGAACCCACGAAAGCTATGTCA	423	0	0	0	1400	56	0	0
MesoRun_ZOTU60	CACCGCGGTTATACGAGAGGTCCAAGTTGATAATTACCGGCGTAAAGAGTGGTTAGGGAAATATACTAAACTAAAGCCAAACACCTTCAGAACTGTTATACGTACCCGAAGGCATGAAGAACTACCACGAAAGTGGCTTTATTAATCCTGAACCCACGAAAGCTATGTCA	0	0	0	0	0	0	0	135
MesoRun_ZOTU61	CACCGCGGTTATACGAGAGGTCCAAGTTGATAATAACCGGCGTAAAGAGTGGTTAGGGAAAAACATATTAAACTAAAGCCAAACACCTTCAGAACTGTTATACGTACCCGAAGGCATGAAGAACTACTACGAAAGTGGCTTTACCAACCCTGAACCCACGAAAGCTATGTCA	0	179	0	0	331	43	0	0
MesoRun_ZOTU62	CACCGCGGTTATACGAGAGGTCCAAGTTGATAATAACCGGCGTAAAGAGTGGTTAGGGAAAAACATATTAAACTAAAGCCAAACACCTTCAGAACTGTTATACGTACCCGAAGGCATGAAGAACCACCACGAAAGTGGCTTTACCAACCCTGAACCCACGAAAGCTATGTCA	0	0	0	0	50	0	0	0
MesoRun_ZOTU63	CACCGCGGTTATACGAGAGGTCCAAGTTGATAATAACCGGCGTAAAGAGTGGTTAGGAAAATATACTAAACTAAAGCTAAACACCTTCAGAACTGTTATACGTACCCGAAGGCATGAAGAACCACTACGAAAGTGGCTTTATTAACCCTGAACCCACGAAAGCTATGCCA	0	0	117	36	0	0	0	0
MesoRun_ZOTU64	CACCGCGGTTAAACGAGTGAGCCCAAGTTGATAAAAATCGGCGTAAAGGGTGGTTAAGAGAATTATTTAATAAAGCCGAAAATTCTAGCAGCTGTTAAACGCTTGCAAGTATAATGAAGCCCAAATACGAAAGTAGCTTTATAATTTCTGACTCCACGAGAACTAGGGCA	0	0	0	0	0	0	45	0
MesoRun_ZOTU65	AACCGCGGTCATACGAGTGCCGCCCAAGTGGACAATCAACGGCGTAAAGCGTGGTTAAGGCCCCCCCCCCACCAACTAAAGCAAAACCCCACCAAAGCCGTTATACGCATCCGATCGGGTGAGGCCCCACTACGAAAGTAACTTTAACTAAACCTGAACCCACGAAAGCTGAGAAA	0	0	194	0	0	0	0	0
MesoRun_ZOTU66	CACCGCGGCCATACGAGTGAGCCCAAGTGGACAGTCTCTCGGCGTAAAGCGTGGTTAAGAATTAAAATACCTACTAAAGCTAAACCCTATCAAAGCCGTAGTACGCACTCGATAGCGTGAGACCCCACCACGAAAGTGACTTTAAACTAACCCGAACCCACGAAAGCTAAGAAA	0	10033	0	93	3388	1279	6013	7260
MesoRun_ZOTU67	CACCGCGGCCATACGAGTGAGCCCAAGTGGACAGTCTCTCGGCGTAAAGCGTGGTTAAAAATTAAAATACCTACTAAAGCTAAACCCTATCAAAGCCGTAGTACGCACTCGATAGCGTGAGACCCCACCACTAAAGTGACTTTAAACTAACCCGAACCCACGAAAGCTAAGAAA	0	0	0	0	747	0	0	0
MesoRun_ZOTU68	CACCGCGGTCATACGAGTGTTAGCCCAAGCAGATGAATAACGGCGTAAAGAGTGGTTAGGGACCTCCACAACTAAAGTTGAACGCCTGCATGGCCGTTATACGCATCCGAAGGCATGAAACCCCGCCACGAAAGTGACTTTAACCAGACCCGAACCCACGACAGCTACGGCA	0	3153	2227	2497	0	871	1797	0
MesoRun_ZOTU69	CACCGCGGTCAAACGAGCTAGCGCCCAAGCGGATGACCACCGGCGTAAAGAGTGGTTAAGGAAACCTCCCTACTAAAGCTGAACACCCACAAAGCTGTGATACGCATCCGATGGTCTGAAACCCCACCACGAAAGTGGCTTTAATCAACCTGAACCCACGATAGCCAGGACA	0	0	0	0	0	0	30	0
MesoRun_ZOTU70	CACCGCGGTCAAACGAGCTAGTGCCCAAGCGGATAACCAACGGCGTAAAGAGTGGTTAGGGAAACCCGCAACTAAAGCTGAATGCCCACAGAGCCGTGATACGCATCCGATGGCATGAAACCCCACCACGAAAGTGACTTTAACCCAACCCGAACCCACGACAGCTAAGACA	0	0	0	65	0	193	0	0
MesoRun_ZOTU71	CACCGCGGTCAAACGAGCTAGTGCCCAAGCGGATAACCAACGGCGTAAAGAGTGGTTAGGGAAACCCGCAACTAAAGCTGAATGCCCACAGAGCCGTGATACGCATCCGATGGCATGAAACCCCGCCACGAAAGTGACTTTAACCCAACCCGAACCCACGACAGCTAGGACA	0	0	0	0	160	0	0	0
MesoRun_ZOTU72	CACCGCGGTCAAACGAGGCAGCGCCCAAGCGGATGACCAACGGCGTAAAGAGTGGTTAGGGAAACCCCCAACTAAAGCTGAATGCCCACAGAGCCGTGATACGCATCCGATGGCATGAAACCCCACTACGAAAGTGACTTTAATCTCGCCCGAACCCACGAAAGCTAGGACA	0	0	0	0	422	0	0	615
MesoRun_ZOTU73	CACCGCGGTCAAACGAGGCAGCGCCCAAGCGGATGACCAACGGCGTAAAGAGTGGTTAGGGAAACCCCCAACTAAAGCTGAATGCCCACAAAGCCGTGATACGCATCCGATGGCATGAAACCCCACCACGAAAGTGACTTTAATCTCGCCCGAACCCACGAAAGCTAGGACA	0	0	0	115	0	0	0	0
MesoRun_ZOTU74	CACCGCGGTCAAACGAGGTAGTGCCCGAGCGGATGACCAACGGCGTAAAGCGTGGTTAAGGAAGTCCCCTACTAAAGCTGAATACCCACAGAGCCGTGATACGCATCCGACGGCATGAAACCCCACCACGAAAGTGACTTTAATTCAACCTGAACCCACGATAGCTAAGACA	0	0	0	0	0	125	0	932
MesoRun_ZOTU75	CACCGCGGTCAAACGAGGTAGTGCCCAAGCGGATAACCAACGGCGTAAAGAGTGGTTAGGGAAGCCCGAAACTAAAGCTGAATGCCCACAGAGCCGTGATACGCACCCGATGGCATGAAACCCCACCACGAAAGTGACTTTAATCCAACCCGAACCCACGACAGCTAGGGCA	0	0	0	0	21	0	0	0
MesoRun_ZOTU76	CACCGCGGTCATACGAGTGTTCGCCCAAGTAGACAATCGCCGGCGTAAAATGTGGTTAGGGAACCCCAATAATAGAGCAGAACTGCCTCCGGGCTGTTATACGCACCCGACAGCGAGAATTCCTAGCACGAAAGTCGCTCTAGACCAACCTGAACCCACGAAAGCTGGGACA	0	0	246	0	0	0	0	0
MesoRun_ZOTU77	CACCGCGGCCATACGAGTGAGCCCAAGTGGACAGTCTATCGGCGTAAAGCGTGGTTAGAAAATGCCCCCCGCCACTAAAGTTAAACCCCATCAAAGCTGTCGTACGCACTCGATGGCGTGAAACCCCACCACGAAAGTGACTTTAAACTAACCCGAACCCACGAAAGCTAAGAAA	0	353	0	0	210	46	74	58
MesoRun_ZOTU78	CACCGCGGTCATACGAGTGCTAAGACCAAGCAGATGGTCAGCGGCGTAAAGAGTGGTTAGGGGCACTCACAACTAAAGCTGAACGCCCGCAGGGCCGTTATACGCATTCCGATAGCATGAAACCCCACCACGAAAGTGGCTTTACCCGAACCCACGACAGCTAAGAAA	0	0	0	0	91	0	0	0
MesoRun_ZOTU79	CACCGCGGTTATACGAGAGACCCAAGTTGACAAATTCCGGCGTAAAGCGTGGTTAGGAAGTACTTAAACTAAAGTCGAACACCTTCAAAGCTGTTATACGCACCCGAAGGCCTGAAGAACATACACGAAAGTAACTTTACAAACTCTGAAGCCACGAAAGCTAAGATA	0	0	1915	0	0	0	0	0
MesoRun_ZOTU80	CACCGCGGTTATACGAGAGACCCAAGTTGACAAATTCCGGCGTAAAGCGTGGTTAGGAAGTATTTAAACTAAAGTCGAACACCTTCAAAGCTGTTATACGCATCCGAAGGCCTGAAGAACATACACGAAAGTAACTTTACAGACTCTGAATCCACGAAAGCTAAGATA	0	0	0	513	0	439	906	0
MesoRun_ZOTU81	CACCGCGGTTATACGAGAGACCCAAGTTGACAGACAATCGGCGTAAAGAGTGGTTAAGTAACACATTACACTAAAGCCAAACACCTTCAAAGCTGTTATACGCACCCGAAGATCAGAAGCTCAATCACGAAAGTGGCTTTAAACTAACTGAACCCACGAAAGCTAGGGTA	0	0	2010	0	0	0	0	0
MesoRun_ZOTU82	CACCGCGGTTATACGAGAGACCCAAGTTGACAGATAATCGGCGTAAAGAGTGGTTAAGTAATACATTTCACTAAAGCCAAACACCTTCAAAGCTGTTATACGCACCCGAAGATCAGAAGCCCAATCACGAAAGTGGCTTTAAACCAACTGAACCCACGAAAGCTAGGGCA	374	0	0	0	0	148	954	0
MesoRun_ZOTU83	CACCGCGGTTATACGAGAGACCCAAGTTGACAGACAATCGGCGTAAAGAGTGGTTAAGTACTACACTTCACTAAAGCTAAACACCTTCAAAGCTGTTATACGCACCCGAAGGCCAGAAACCCAATCACGAAAGTGGCTTTAAACTAACCGAACCCACGAAAGCTAGGGTA	1445	0	0	0	0	0	0	0
MesoRun_ZOTU84	CACCGCGGTTATACGAGAGACCCAAGTTGACAGACAATCGGCGTAAAGAGTGGTTAAGTAATATATTTCACTAAAGCCAAACACCTTCAAAGCTGTTATACGCACCCGAAGATCAGAAGCCCAATCACGAAAGTGGCTTTAAACTAACTGAACCCACGAAAGCTAGGACA	624	788	17	474	0	2185	0	0
MesoRun_ZOTU85	CACCGCGGTTATACGAGGGACCCAAGTTGACAGACAATCGGCGTAAAGAGTGGTTAAGTACTTATTCTACTAAAGCCAAACACCTTCAAAGCTGTTATACGCACCCGAAGGTTAGAAGCCCAATCACGAAAGTGGCTTTAAACTAACTGAACCCACGAAAGCTAGGGCA	2290	0	0	183	0	156	0	0
MesoRun_ZOTU86	CACCGCGGTTATACGAGAGACCCAAGTTGACAGACAATCGGCGTAAAGAGTGGTTAAGTACTATACCCTACTAAAGCCAAACACCTTCAAAGCTGTTATACGCACCCGAAGGTTAGAAGCCCAATCACGAAAGTGGCTTTAAACTTACTGAACCCACGAAAGCTAGGGCA	2063	115	0	0	0	0	0	0
MesoRun_ZOTU87	CACCGCGGTTATACGAGAGACCCAAGTTGACAGACAATCGGCGTAAAGAGTGGTTAAGTACTATACCCTACTAAAGCCAAACACCTTCAAAGCTGTTATACGCACCCGAAGGCTAGAAGCCCAATCACGAAAGTAGCTTTAAACTAACTGAACCCACGAAAGCTAGGGTA	196	0	0	0	0	0	0	0
MesoRun_ZOTU88	CACCGCGGTTATACGAGAGACCCAAGTTGACAGGCAATCGGCGTAAAGAGTGGTTAAGTACTATACTCGACTAAAGCCAAACACCTTCAAAGCTGTTATACGCACCCGAAGGTTAGAAGCCCAATCACGAAAGTGGCTTTAAACTAACTGAACCCACGAAAGCTAGGGCA	577	0	0	0	0	0	0	0
MesoRun_ZOTU89	CACCGCGGTTATACGAGAGACCCAAGTTGACAGGCAATCGGCGTAAAGAGTGGTTAAGTACTATACTCGACTAAAGCCAAACACCTTCAAAGCTGTTATACGCACCCGAAGGCTAGAAGCCCAATCACGAAAGTGGCTTTAAACTTACTGAACCCACGAAAGCTAGGGCA	112	0	0	0	0	0	0	0
MesoRun_ZOTU90	CACCGCGGTTATACGAGAGACCCAAGTTGACAGACAATCGGCGTAAAGAGTGGTTAAGTACTACACCCTACTAAAGCCAAACACCTTCAAAGCTGTTATACGCACCCGAAGGCCAGAAACCCAATCACGAAAGTGGCTTTAAACTAACCGAACCCACGAAAGCTAGGGTA	79	0	0	0	0	0	0	0
MesoRun_ZOTU91	CACCGCGGTTATACGAGGTGCCCAAGTTGACAGACAATCGGCGTAAAGAGTGGTTAAGTACTATACTCGACTAAAGCCAAACACCTTCAAAGCTGTTATACGCACCCGAAGGCTAGAAGCCCAATCACGAAAGTAGCTTTAAACTAACTGAACCCACGAAAGCTAGGGTA	387	0	0	0	0	0	0	0
MesoRun_ZOTU92	CACCGCGGTTATACGAGAGACCCAAGTTGACAGGCAATCGGCGTAAAGAGTGGTTAAGTACTATACTCGACTAAAGCCAAACACCTTCAAAGCTGTTATACGCACCCGAAGGCTAGAAGCCCAATCACGAAAGTAGCTTTAAACTAACTGAACCCACGAAAGCTAGGGTA	6444	195	0	0	0	0	0	0
MesoRun_ZOTU93	CACCGCGGTTATACGAGAGACCCAAGTTGACAGACAATCGGCGTAAAGAGTGGTTAAGTACTATACTCGACTAAAGCCAAACACCTTCAAAGCTGTTATACGCACCCGAAGATCAGAAGCCCAATCACGAAAGTGGCTTTAAACTAACTGAACCCACGAAAGCTAGGACA	102	0	0	0	0	0	0	0
MesoRun_ZOTU94	CACCGCGGTTATACGAGAGACCCAAGTTGACAGACAATCGGCGTAAAGAGTGGTTAAGTACAACATATCACTAAAGCCAAACACCTTCAAAGCTGTTATACGCACCCGAAGGTCAGAAGCCCAATCACGAAAGTGGCTTTAAACAAACTGAACCCACGAAAGCTAGGGCA	698	0	0	129	0	0	1277	0
MesoRun_ZOTU95	CACCGCGGTTATACGAGAGACCCAAGTTGTTAGACACCGGCGTAAAGAGTGGTTAGGGAAGTTCATCCGACTAGAGCCGAACACCTTCAAAGCTGTTATACGCACCCGAAGGCAAGAAGCCCAACTACGAAAGTGGCTTTATGTTAACTGAACCCACGAAAGCTAGGACA	0	360	0	0	0	0	0	0
MesoRun_ZOTU96	CACCGCGGTTATACGAGAGACCCAAGTTGTTAGACACCGGCGTAAAGAGTGGTTAGGAATACTCATTCAACTAGAGCCGAACACCTTCAAAGCTGTTATACGCACCCGAAGGTAAGAAGCCCAACTACGAAAGTGGCTTTATGTTAACTGAACCCACGAAAGCTAGGATA	0	0	2020	0	0	175	0	0
MesoRun_ZOTU97	CACCGCGGTTATACGAGAGACCCAAGTTGTTAGACACCGGCGTAAAGAGTGGTTAGGAAAACTCATTCAACTAGAGCCGAACACCTTCAAAGCTGTTATACGCACCCGAAGGTAAGAAGTCCAACTACGAAAGTGGCTTTATGTTAACTGAACCCACGAAAGCTAGGACA	1350	0	1216	0	0	0	0	4392
MesoRun_ZOTU98	CACCGCGGTTATACGAGAGACCCAAGTTGTTAGACACCGGCGTAAAGAGTGGTTAGGGAAACTCATTCAACTAGAGCCGAACACCTTCAAAGCTGTTATACGCACCCGAAGGTAAGAAGCCCAACTACGAAAGTGGCTTTATGTTAACTGAACCCACGAAAGCTAGGGCA	0	0	0	214	373	0	0	0
MesoRun_ZOTU99	CACCGCGGTTATACGAGAGACCCAAGTTGTTAGACACCGGCGTAAAGAGTGGTTAAGTACCCTTACTTACTAAAGCCGAACACCTTCAAAGCTGTTATACGCACCTGAAGACAGGAAGTTCAATCACGAAAGTGGCTTTATACCAACTGAACCCACGAAAGCTAGGGTA	0	0	0	0	0	35	0	0
MesoRun_ZOTU100	CACCGCGGTTATACGAGAGACCCAAGTTGTTGGACACCGGCGTAAAGAGTGGTTAGGTACTATTACTTACTAAAGCCGAACACCTTCAAAGCTGTTATACGCACCTGAAGACAGGAAGTTCGACTACGAAAGTGGCTTTATTTTTACCGAACCCACGAAAGCTAGGGAA	212	0	0	0	0	0	0	0
MesoRun_ZOTU101	CACCGCGGTTATACGAGAGGCCCAAGTTGACAGACAATCGGCGTAAAGAGTGGTTAAGTACTACCCCCACTAAAGCCAAACACCTTCAAAGCTGTTATACGCACCCGAAGGTCAGAAGCCCAATCACGAAAGTGGCTTTAAACCAACTGAACCCACGAAAGCTAGGGCA	0	0	995	0	0	0	0	0
MesoRun_ZOTU102	CACCGCGGTTATACGAGAGACCCAAGTTGACAGACAATCGGCGTAAAGAGTGGTTAAGTACAACATATCACTAAAGCCAAACACCTTCAAAGCTGTTATACGCACCCGAAGGTTAGAAGCCCAATCACGAAAGTGGCTTTAAACTTACTGAACCCACGAAAGCTAGGACA	111	0	0	18	0	0	0	0
MesoRun_ZOTU103	CACCGCGGTTATACGAGAGGCCCAAGCTGATAGACGCCGGCGTAAAGCGTGGTTAAAACAACCCTAAAACTAAAGCCGAACATCTTCAAGGCTGTCACACGCACCCGAAGACATGAAGCACCACTACGAAAGTGGCTTTACATTTTTGAACCCACGAAAGCTAAGGCA	0	252	0	1924	0	340	0	0
MesoRun_ZOTU104	CACCGCGGTTATACGAGAGGCCCAAGCTGACAGTTACCGGCGTAAAGAGTGGTTAATAAACTCTCTAAACTAAAGCCGAACATCTCCAAAGTTGTACAACGCACTCGAAGACATGAAGACCTACCACGAAAGTGACTTTACACTCTTTGAACCCACGAAAGCTAGGAAA	1858	1290	0	1339	1688	8011	54992	0
MesoRun_ZOTU105	CACCGCGGTTATACGAGAGGCCCAAGCTGACAGTTGCCGGCGTAAAGAGTGGTTAATAACCCCACAACACTAAAGCCGAACATCTCCAAAGTTGTACAACGCACTCGAAGATATGAAGACCAACTACGAAAGTGACTTTACACTCTTTGAACCCACGAAAGCTAGGGAA	0	0	0	36	1515	0	186	0
MesoRun_ZOTU106	CACCGCGGTTATACGAGAGGCCCAAGCTGACAGTTACCGGCGTAAAGAGTGGTTAATAAACTCTCTAAACTAAAGCCGAACATCTCCAAAGTTGTACAACGCACTCGAAGACATGAAGACCTGCCACGAAAGTGACTTTATAAAATTCGAACCCACGAAAGCTGAGAAA	0	0	0	0	0	0	67	0
MesoRun_ZOTU107	CACCGCGGTTATACGAAAGACTCAAGCTGACAGCCGCCGGCGTAAAGAGTGGTTAATTGAAACACAAAACTAAAGCCGAACATCTACAAGGCCGTATAACGCATTCGAAGGTATGAAGACCATCCACGAAAGTAGCTTTACGTCTTTTGATTCCACGGAAGCTAGGGAA	0	0	0	161	0	0	0	0
MesoRun_ZOTU108	CACCGCGGTTAAACGGGAGGCCCAAGCTGACAGTCGCCGGCGTAAAGAGTGGTTAATAGACCTACAAAACTAAAGCCGAACATCTCCAAAGTTGTAAAATGCACTCGAAGATATGAAGACCAACCACGAAGGTGGCTTTACATTCTTTGAACCCACGAAAGCTAGGGAA	233	636	418	661	0	0	459	0
MesoRun_ZOTU109	CACCGCGGTTATACGAGAGGCCCAAGCTGACAGACCCTCGGCGTAAAGAGTGGTTAGAGCATAATTAAACTAAAGCCGAATATCTCCACAACTGTCATACGTACTTGGAGATTAGAAGAACCCCTACGAAAGTGGCTTTATTCTTTTGAACCCACGAAAGCTATGGTA	225	0	0	0	0	0	0	0
MesoRun_ZOTU110	CACCGCGGTTATACGAGAGGCCCAAGTTGATAAACTTTCGGCGTAAAGCGTGGTTAAAACAAAAGTAAACTAAAGCCGAATGCTCTCAAAACTGTTATACGTTCCTGAGAGCTAGAAGACCACTAGCGAAAGTAGCTTTATTACCCTGAACCCACGAAAGCTAAGGTA	0	0	0	203	0	113	0	0
MesoRun_ZOTU111	CACCGCGGTTATACGAGAGACCCAAGTTGATAGACATCGGCGTAAAGCGTGGTTAAGATCCCCTAAAACTAAAGCCGAACACCCTCAGGGCAGTTATACGCATCCGAAGGTACGAAGTTCCACCACGAAAGTGGCTTTATCCCCCTGACCCCACGAAAGCTACGAAA	0	0	0	0	0	239	0	0
MesoRun_ZOTU112	CACCGCGGTTATACGAGAGACCCAAGTTGATAGACATCGGCGTAAAGCGTGGTTAAGATCCCCTAAAACTAAAGCCGAACACCCTCAGGGCAGTTATACGCATCCGAAGGTACGAAGTTCCACCACGAAAGTGGCTTTATCCCCCTGACCCCACGAAAGCCAGGGCA	0	0	0	0	0	33	0	0
MesoRun_ZOTU113	CACCGCGGTTATACGAGAGACCCAAGTTGATAGTTACCGGCGTAAAGAGTGGTTAAGACTACACCTAGCACTAAAGCCGAACGCCCTCAGAGCTGTTATACGCATCCGAAGGTAAGAAGCCCAATCACGAAAGTGGCTTTATAACATCTGAATCCACGAAAGCTATGACA	113	513	3389	0	0	0	265	640
MesoRun_ZOTU114	CACCGCGGTTATACGAGAGACCCAAGTTGATAGACACCGGCGTAAAGAGTGGTTAAGACTTACTTAACACTAAAGCCGAACGCCTTCAGAGCTGTTATACGCATCCGAAGGTAAGAAGCCCAACTACGAAAGTGGCTTTACAACATCTGAATCCACGAAAGCTATGATA	153	0	9699	0	0	329	73	205
MesoRun_ZOTU115	TACCGCGGTTATACGAGAGGCCCAAGTTGATAGGCACCGGCGTAAAGAGTGGTTAAGACTTACTTAACACTAAAGCCGAACGCCTTCAGAGCTGTTATACGCATCCGAAGGTAAGAAGCCCAACTACGAAAGTGGCTTTACAATATCTGAATCCACGAAAGCTATGATA	0	0	475	0	0	0	0	0
MesoRun_ZOTU116	CACCGCGGTTATACGAGAGGTCCAAGTTGATAGAAACCGGCGTAAAGAGTGGTTAAGACTTACTTAACACTAAAGCCGAACGCCTTCAGAGCTGTTATACGCATCCGAAGGTAAGAAGCCCAACTACGAAAGTGGCTTTACAATATCTGAATCCACGAAAGCTATGATA	0	0	212	0	0	0	0	0
MesoRun_ZOTU117	CACCGCGGTTATACGAGAGACCCAAGTTGATAGACACCGGCGTAAAGAGTGGTTAAGACTTACTTAACACTAAAGCCGAACGCCTTCAGAGCTGTTATACGCATCCGAAGGTAAGAAGCCCAATCACGAAAGTGGCTTTATAACATCTGAATCCACGAAAGCTATGACA	0	0	347	0	0	0	0	0
MesoRun_ZOTU118	CACCGCGGTTATACGAGAGACCCAAGTTGATAGTTACCGGCGTAAAGAGTGGTTAAGACTACACCTAGCACTAAAGCCGAACGCCCTCAGAGCTGTTATACGCATCCGAAGGTAAGAAGCCCAACTACGAAAGTGGCTTTACAACATCTGAATCCACGAAAGCTATGATA	0	0	340	0	0	0	0	0
MesoRun_ZOTU119	CACCGCGGTTATACGAGAGACCCAAATTGATAAATAGCGGCGTAAAGGGTGGTTAAATGTTGTTAAAATAGAGCCGAACTCACCCCCGACTGTTATACGTTACGGCAAGAAGAAGCCCATAAACGAAAGTAGCTCTAAGCAATTGAACCCACGAAAGCTAGGGAA	0	0	0	0	541	0	0	0
MesoRun_ZOTU120	CACCGCGGTTATACGAGAGACCCAAACTGATAAACACGGCGTAAAGGGTGGTTAAAATTAACTAAAATAAGGCTGAATTAACCCCTGACTGTTATACGTTACGGGTTGAAGAAAAACTAAAACGAAAGTAACCTTAAGAATTTGAACCCACGAAAGCTAAGAAA	0	0	0	42	0	0	0	0
MesoRun_ZOTU121	CACCGCGGTTATACGAGAGGCTCAAGTTGACAGACAACGGCGTAAAGAGTGGTTAAGGAGATTAAAAAACTAAAGCGGAACACCCTCACAGCTGTTATACGCTTCCGAGGGCATGAACCCCAACTACGAAGGTGGCTTTACATTACCTGAACCCACGAAAGCTAAGAAA	0	0	0	0	0	555	0	0
MesoRun_ZOTU122	CACCGCGGTTATACGAGAGGCTCAAGTTGACAGACAACGGCGTAAAGCGTGGTTAAGGAAAATATATTACTAAAGCGGAACCTCCCCCTAGCTGTTATACGCTTCCGAGGAAGTGAACTCCAACTACGAAAGTGGCTTTACCTAACCTGAACCCACGAAAGCTAAGAAA	185	0	0	0	0	0	0	0
MesoRun_ZOTU123	CACCGCGGTTATACGAGAGGCTCAAGTTGACAGACAACGGCGTAAAGCGTGGTTAAGGAAAATATGTAACTAAAGCGGAACCTCCTCCTAGCTGTTATACGCTTCCGAGGAAGTGAACCCCAACTACGAAAGTGGCTTTATCCAACCTGAACCCACGAAAGCTAAGAAA	0	0	0	251	0	0	4116	0
MesoRun_ZOTU124	CACCGCGGTTATACGAGAGGCTCAAGTTGACAGACAACGGCGTAAAGCGTGGTTAAGGAAAACATACAACTAAAGCGGAACCTCCTCCTAGCTGTTATACGCTTCCGAGGAAGTGAACCCCAACTACGAAAGTGGCTTTATCTAACCTGAACCCACGAAAGCTAAGAAA	1545	2662	22	0	1015	638	3980	0
MesoRun_ZOTU125	CACCGCGGTTATACGAGAGGCTCAAGTTGACAGACAACGGCGTAAAGAGTGGTTAAGGAAAATATTCAACTAAAGCGGAACCCCCTCATTGCTGTCATACGCTTCCGAGAGGATGAACCCCAACTACGAAGGTGGCTTTATAAAACCTGAACCCACGAAAGCTAAGAAA	0	0	0	52	0	0	0	0
MesoRun_ZOTU126	CACCGCGGTTATACGAGAGGCTCAAGTTGACAGACAACGGCGTAAAGAGTGGTTAAGGAAAATACTCAACTAAAGCGGAACCCCCTCACCGCTGTCATACGCTTCCGAGGGGATGAACCCCAACTACGAAGGTGGCTTTATAAAACCCGAACCCACGAAAGCTAAGAAA	0	0	0	0	0	204	0	0
MesoRun_ZOTU127	CACCGCGGTTATACGAGAGGCCTAAGTTGACAGACAGCGGCGTAAAGAGTGGTTAAGGAAAACACAAAACTAAAGCCGAACGCCTTCAGAACTGTTATACGTCTTCGAAGGTATGAAGCCCAACCACGAAAGTGGCTTTACTTCCCCTGAACCCACGAAAGCTAAGGAA	0	405	0	0	2013	0	274	1335
MesoRun_ZOTU128	CACCGCGGTTATACGAGAGGCTCAAGTTGACAGACAACGGCGTAAAGAGTGGTTAAGGAAAATACTCAACTAAAGCGGAACCCCCTCACCGCTGTCATACGCTTCCGAGGGGATGAACCCCAACTACGAAGGTGGCTTTACATTACCTGAACCCACGAAAGCTAAGAAA	0	0	0	0	0	23	0	0
MesoRun_ZOTU129	CACCGCGGTTATACGAGAGACTCAAGTTGACAGTCATCGGCGTAAAGAGTGGTTAGGATGTATAAAAACTAAAGCCAAATGCCCTCAAAGCTGTTATACGCTCTCGAAGGTAAGAAGCCCAACTACGAAAGTGGCTTTATTAAATCTGACCCCACGAAAGCTAGGGTA	0	0	132	0	0	0	0	0
MesoRun_ZOTU130	CACCGCGGTTATACGAGAGACTCAAGTTGACAGTCATCGGCGTAAAGAGTGGTTAAGATGTACAAAAACTAGAGCCAAATGCCCTCAAAGCTGTTATACGCTTCCGAAGGTAAGAAGCCCAACTACGAAAGTGGCTCTATCATATCTGATTCCACGAAAGCTAGGGCA	110	0	0	0	0	0	0	0
MesoRun_ZOTU131	CACCGCGGTTATACGAGAGACTCAAGTTGACAGTCATCGGCGTAAAGAGTGGTTAAGACGAATAAAAACTAAAGCCGAATACCTTCAAAGCTGTTATACGCTCTCGAAGGCAAGAAGCCCAACTACGAAAGTGGCTTTATTATATCTGACTCCACGAAAGCTAGGGTA	764	0	0	48	0	44	39	0
MesoRun_ZOTU132	CACCGCGGTTATACGAGAGACTCAAGTTGTTAGTCGTCGGCGTAAAGAGTGGTTAAGAGATACAAAAAACTAAAGCCGAACGCCCTCAGAGCAGTTATACGCTTCCGAAGGTAAGAAGCCCGACTACGAAAGTGGCTTTATCAATTCTGACTCCACGAAAGCTAGGGAA	0	57	15	141	0	0	0	0
MesoRun_ZOTU133	CACCGCGGTTATACGGGTTTGCCCAAGTTGACGGCCTACGGCGTAAAGCGTGGTTAGGGGCACAAACATAATAAAGCCGAATTGTCCTTCAGCTGTTATACGCTAATAGGATCAAGAAGCCCAGCTACGAAAGTGACTTTACCGCCCCCCCCCTGAACCCACGAAAGTTTTGACA	229	2211	0	0	0	0	0	0
MesoRun_ZOTU134	CACCGCGGTTATACGGGTTTGCCCAAGTTGACGGCCTACGGCGTAAAGCGTGGTTAGGGGCACAAACATAATAAAGCCGAATTGTCCTTCAGCTGTTATACGCTAATAGGATCAAGAAGCCCAGCTACGAAAGTGACTTTACCACCCCCCCCCCTGAACCCACGAAAGTTTTGACA	0	378	0	0	0	0	0	0
MesoRun_ZOTU135	CACCGCGGTTAGACGAATGACCCAAGTTGACAGAATACGGCGTAAAGGGTGGTTAGGGGATATTAATACTAAAGCCGAACACCTTCCAAGCTGTTATACGCTTATGAAGAACTGAAGCACAACTACGAAAGTGGCTTTAAAACACCTGAACCCACGAAAGCTAAGAAA	0	0	29	0	0	0	0	0
MesoRun_ZOTU136	CACCGCGGTTATACGAGAGACCCAAGTTGTTAGACACCGGCGTAAAGAGTGGTTAAGATAAATTAAACACTAAAGTCGAATACCTTCAGAGCTGTTATACGCACCCGAAGGCAAGAAGTTCAATCACGAAAGTGACTTTACACCATCTGAATCCACGAAAGCTATGACA	324	0	0	108	0	0	0	0
MesoRun_ZOTU137	CACCGCGGTTATACGAGCGACCCAAGTTGACAAAACCCGGCGTAAAGCGTGGTTAGGGAAACCCAAAAACTAAAGCCGAATGCCTTCAAGGCAGTTATACGCAATCCGAAAATACGAAGCCCCACCACGAAAGTGGCTTTACCGCCCCTGACTCCACGAAAGTTATGACA	0	225	0	0	0	0	527	0
MesoRun_ZOTU138	CACCGCGGTTAAACGGGAGGCCCAAATTGACAGAAATCGGCGTAAAGGGTGGTTAATGAATATTAAACTAAGGCCGAACACCTTCAGGGCTGTCGCACGCATCTGAAGGCAGGAAGACCCCCAACGAAAGTGGCTTTAACAAACATGAACCCACGAAAGCTAGGGAA	0	296	0	0	0	0	0	0
MesoRun_ZOTU139	CACCGCGGTTATACGAGCGGGCCCAAGCTGACAGAACTCGGCGTAAAGGGTGGTTAATAGCCTTTTTACTAAAGCCAAACATCTTCAAAGCTGTCATAAGCTTATGAAGACAGGAAGCCCCTCTACGAAAGTGGCTTTAAAACCTATGACCCCACGAAAGCTAGGGAA	0	312	0	0	0	0	0	0
MesoRun_ZOTU140	CACCGCGGTTATACGAGAGGCCCAAGTTGACAGACATCGGCGTAAAGAGTGGTTAATAGACCCACCACTAAGGCTAAACATCTTCATGACTGTTATACGTACCCGAAGACAGGAGAACCTACCACGAAAGTGGCCTTAACCTATTTGAACCCACTAAAGCTAGGAAA	0	0	0	0	0	0	0	924
MesoRun_ZOTU141	CACCGCGGTTATACGAGAGGCCCAAGTTGACAAAAATCGGCGTAAAGAGTGGTTAATAACTATTAAACTAAAGCCAAACACCTTCAAAGCTGTCATACGCACCCGAAGGCAGGAAGACCCCCAACGAAAGTGGCTTTAACACAAATGAACCCACGAAAGCTAGAAAA	0	118	0	331	0	307	2365	0
MesoRun_ZOTU142	CACCGCGGTTATACGAGAGGCCCAAGTTGACAAAAACCGGCGTAAAGAGTGGTTAATATACAGTATTACTAAAGCCGAACACCCTCAAAACCGTTATACGTACCCGAGGGCAGGAAGACCCCCAACGAAAGTGGCTTTAACCAAAATGAACCCACGAAAGCTAAGACA	0	436	0	0	0	0	0	0
MesoRun_ZOTU143	CACCGCGGTTATACGAGAGGCCCAAGTTGACAGACAACGGCGTAAAGAGTGGTTAAGGAAACCCAAAAACTAAAGCCGAACGCTCTCAGAGCTGTTATACGCATCCGAAGGTATGAAGCCCAACTACGAAAGTGGCTTTACATCACCCGAACCCACGAAAGCTAAGAAA	0	0	0	0	0	108	0	0
MesoRun_ZOTU144	CACCGCGGTTATACGAGGTGCCCAAGTTGACAGACAACGGCGTAAAGAGTGGTTAAGGAAACCCAAAAACTAAAGCCGAACGCTCTCAGAGCTGTTATACGCATCCGAAGGTATGAAGCCCAACTACGAAAGTGGCTTTACATCACCCGAACCCACGAAAGCTAAGAAA	0	0	0	0	0	19	0	0
MesoRun_ZOTU145	CACCGCGGTTATACGAGAGGCCCAAGTTGATAGACTCCGGCGTAAAGAGTGGTTAAGACTCATCTACAAAACTAAAGCCGAACGCCCTCAGGGCTGTTATACGCTCCCGAAGGTAAGAAGTTCAATCACGAAAGTGGCTTTATATCAGCTGAACCCACGAAAGCTATGACA	306	683	24	0	416	411	0	0
MesoRun_ZOTU146	CACCGCGGTTATACGAGAGGCCCAAGTTGATAGACTCCGGCGTAAAGAGTGGTTAAGACTCATCTACAAAACTAAAGCCGAACGCCCTCAGGGCTGTTATACGCTCCCGAAGGTAAGAAGTTCAATCACGAAAGTGGCTTTATATCAGCTGAATCCACGAAAGCTATGACA	0	0	272	0	0	0	0	0
MesoRun_ZOTU147	CACCGCGGTTATACGAGAGACCCAAGTTGATAAGCATCGGCGTAAAGAGTGGTTATGAACTAGACTAAAAACTAAAGCCAAATGCCCCCAAAGCTGTTATACGCACCCGGAGGCCAGAAACCCAACCACGAAAGTGGCTTTATATTGCCTGAACCCACGAAAGCTATGATA	0	0	0	0	545	0	0	0
MesoRun_ZOTU148	CACCGCGGTTATACGAGAGACCCAAGTTGATAAGCGCCGGCGTAAAGAGTGGTTATGAATTAGACTAAAAACTAAAGCCAAATGCCCCCAAAGCTGTTATACGCACCCGGAGGCCAGAAACCCAACCACGAAAGTGGCTTTATATTGCCTGAACCCACGAAAGCTATGACA	0	0	0	0	0	79	0	0
MesoRun_ZOTU149	CACCGCGGTTATACGAGGGGCCCAAGTTGACAGCCGCCGGCGTAAAGAGTGGTTAGGACAAGCCCCGTCTAAAGTCGAACAATTTTGAAGCTGTTATACGCCCATGAAAACATGAAGCCCAACTACGAAGGTGACTTTAATATCCTCCGACCCCACGAAAGCTAGGACA	23	50	0	0	40	0	0	0
MesoRun_ZOTU150	CACCGCGGTTATACGAAAGGCCCAAGTAGACAGACTCCGGCATAAAGTGTGGTTAAGGACTTAGTTGAACTAAAGCCGAAGACTCTCAGAGCTGTTATACGCGAATGAAAGCTTGAAGCCCAACCACGAAAGTGGCTTTAACAACCCTGACGCCACGGAAGCTACGGAA	276	0	0	0	0	0	0	0
MesoRun_ZOTU151	CACCGCGGTTATACGAGAGGCCCAAGTTGATAAGCACCGGCGTAAAGAGTGGTTATGGACGCCCCTTGAACTAAAGCCAAATGCTCTCAAGGCTGTTATACGCATCCGAGAGCCAGAAGTTCGACCACGAAAGTGGCTTTAAACTACCTGAACCCACGAAAGCTATGGAA	0	0	0	0	934	0	0	0
MesoRun_ZOTU152	CACCGCGGTTAGACGAGAGACCCAAGTGGATGGCCCTCGGCGTAAAGAGTGGTTAAGATAATTTTAAACTAAGGCCAAACGACTTTTTAGCTGTTATACGCGCGAGAAGACATGAAGCCCAACTACGAAAGTGGCCTTAAACCCCTGACCCCACGAAAGCTAGGACA	0	0	0	0	0	0	0	1638
MesoRun_ZOTU153	CACCGCGGTTATACGAGAGACCCAAGTTGATTGCTGCCGGCGTAAAGAGTGGTTAAGGGAAACCAACCAAACTAAAGCCAAACGACTTCAAAGCTGTTATACGCGCATGAAGGCACTGAGGCCCGTCTACGAAAGTGGCTTTAACTTTCTGAACCCACGAAAGCTAGGATA	0	0	0	359	0	0	0	0
MesoRun_ZOTU154	CGCCGCGGTTATACGAGAGGCCCAAGTTGATAGACCACGGCATAAAGTGTGGTTAAGGACTAGACTAAACTAAAGCCGAAGACTCTCAGAGCTGTTATACGCAAATGAGAGGTTGAAGCCCAACTGCGAAAGCAGCTTTAAATTCGCCTGACGCCACGGAAGCTACGGGA	0	0	0	0	0	0	340	0
MesoRun_ZOTU155	CACCGCGGTTATACGAGAGGCCCAAGTTGATAGACACTCGGCGTAAAGTGTGGTTAAGATTAATTAATATCTAAAGTCGAATGCCTACAGAGCTGTTGAAAGCCCCCGAAGGTAAGAAGCCCAACCACGAAAGTGACTTTATTACTACTGAACCCACGAAAGCTATGGTA	836	0	85	0	0	0	0	208
MesoRun_ZOTU156	CGCCGCGGTTATACGGAAGACCCAAGTTGACAGACATTCGGCGTAAAGCGTGGTTAAGATTTACCTATTTCTAAAGTCGAACACCTACAGAACTGTTATACGTTTCCGAAGGAAAGAAGCCCATCCACGAAAGTGACTTTACCATATCTGAACCCACGAAAGCTATGACA	0	0	0	53	0	0	0	0
MesoRun_ZOTU157	CACCGCGGTTATACGAGAGGCCCAAGTTGACAACCATCGGCGTAAAGAGTGGTTAAGATTACCCTTCCATTAAAGTCGAATATCTTCAAGGCTGTTATACGCACCCGAAGACTAGAAGCCCAACTACGAAAGTGACTTTATTTTATCTGACCCCACAAAAGCTAGGGCA	0	0	0	0	0	0	239	0
MesoRun_ZOTU158	CACCGCGGTTATACGAGAGACCCAAGTTGACAACCATCGGCGTAAAGAGTGGTTAAGATGCCCCCACATTAGAGTCGAATATCTTCAAAGCTGTTATACGCACCCGAAGACTAGAAGCCCAACTACGAAAGTGACTTTATTTCATCTGATTCCACGAAAGCTAGGGCA	338	1383	0	0	0	0	0	0
MesoRun_ZOTU159	CACCGCGGTTATACGAGAGACCCCAGTTGTTAAATGCCGGCGTAAAGAGTGGTTAAGGAGAAATTACGACTAAAGCCGAACGCCCTCAGAGCTGTTATACGCATCCGAGAGTAAGAAGTCCAATCACGAAAGTGGCTTTACAACATAACCTGACCCCACGAAAGCTATGACA	0	339	0	0	0	86	0	0
MesoRun_ZOTU160	CACCGCGGTTATACGAGAGACCCCAGTTGTTAAACGCCGGCGTAAAGAGTGGTTAAGGAGGACTTCAGAATAAAGCCGAACGCTTTCAGAGCTGTTATACGTATCCGAAAGTAAGAAGTTCAACCACGAAGGTGGCTTTACAATATAGCCTGACCCCACGAAAGCTATGACA	0	0	0	0	0	18	0	0
MesoRun_ZOTU161	CACCGCGGTTATACGAGAGACCCGAGTTGTTAGACACCGGCGTAAAGAGTGGTTAAGATTGACTTAAAACTAAAGCCGAACGCCCTCAGAGCTGTTATACGCACCCGAGGGTAAGAAGCCCAACCACGAAAGTGGCTTTACTCTATCCGAATCCACGAAAGCTATGATA	0	0	0	0	0	23	0	0
MesoRun_ZOTU162	CACCGCGGTTATACGAGAGACCCGAGTTGTTAGACACCGGCGTAAAGAGTGGTTAAGATTGACTCAAAACTAAAGCCGAACGCCCTCAGAGCTGTTATACGCACCCGAGGGTAAGAAGCCCAATCACGAAAGTGGCTTTATCCTATCCGAACCCACGAAAGCTATGATA	1162	167	0	672	486	717	454	1281
MesoRun_ZOTU163	CACCGCGGTTATACGAGAGACCCGAGTTGTTAGACACCGGCGTAAAGAGTGGTTAAGATTGACTCAAAACTAAAGCCGAACGCCCTCAGAGCTGTTATACGCACCCGAGGGTAAGAAGCCCAACCACGAAAGTGGCTTTATCTTATCCGAACCCACGAAAGCTATGATA	0	268	0	644	0	312	0	0
MesoRun_ZOTU164	CACCGCGGTTATACGAGAGACCCAAGTTGTTAGATGCCGGCGTAAAGGGTGGTTAAGATAAATTAAAGACTAAAGCCGAACGCCCTCAGAGCTGTTATACGTTCCCGAGAGTAAGAAGTCCAACTACGAAAGTGGCTTTATAACATCTGAACCCACGAAAGCTATGACA	238	0	0	15	0	18	33	0
MesoRun_ZOTU165	CACCGCGGTTATACGAGAGACCCAAGTTGTTAGATGCCGGCGTAAAGGGTGGTTAAGATAAATTAAAGACTAAAGCCGAACGCCCTCAGAGCCGTTATACGTTCCCGAGAGTAAGAAGCCCAACTACGAAAGTGGCTTTATAACATCTGAACCCACGAAAGCTATGACA	0	0	71	0	746	0	221	0
MesoRun_ZOTU166	CACCGCGGTTATACGAGAGACCCGAGTTGTTAGACACCGGCGTAAAGAGTGGTTAAGGAAAACCTTAAACTAAAGCCGAACGCTTTCAAAGCTGTTATACGCATACGAAAGTAAGAAGCCCAATCACGAAAGTGGCTTTATATAACCTGACCCCACGAAAGCTATGACA	0	252	0	131	0	26	580	0
MesoRun_ZOTU167	CACCGCGGTTAGACGAGGAGCCCTAGTTGTTAGAACACGGCGTAAAGTGTGGTTAGGACGCCTATTTACTAAAGCCGAACACTTACTTCAAGCAGTGTTATGCTCCCGAAAGTAAGAAGCCCAATTACGAAAGTAGCTTTATATTGTCCGAATCCACGTAAGCTAAGGCA	0	0	0	0	116	0	0	0
MesoRun_ZOTU168	CACCGCGGTTATACGAGAGGCCCAAGTTGACAGAAGCCGGCGTAAAGGGTGGTTAATAGCACAAACACTAAGGCCGAACATCTTCAAGGCTGTCATACGCACCCGAAGACAGGAAGAACTTACACGAAAGTAGCCTTAACATACTATGAAGCCACGAAAGCTAGGAAA	0	588	0	0	2694	0	0	0
MesoRun_ZOTU169	CACCGCGGTTATACGAGAGGCCCAAGTTGACAGAAATCGGCGTAAAGGGTGGTTAATAGCACATGCACTAAGGCCGAACATCTTCAAGGCTGTCATACGCACCCGAAGACAGGAAGCCCTCACACGAAAGTAGCCTTAACACACTATGAACCCACGAAAGCTAGGAAA	0	0	0	142	0	0	0	0
MesoRun_ZOTU170	CACCGCGGTTATACGAGAGGCCCAAGTTGATAGGCACCGGCGTAAAGGGTGGTTAGGGATCACTATAAAATAAAGCCGAATATCTTCAACGCTGTTATACGCCCCCGAAGATTCGAAGCCCCGTTACGAAAGTAGCTTTACCTTCCCCCGAACCCACGAAAGCCAGGGTA	0	0	0	54	0	0	0	0
MesoRun_ZOTU171	CACCGCGGTTATACGAGAGGCCCAAGTTGATAGGCACCGGCGTAAAGGGTGGTTAGGGGTTATTGTACAATAAAGCCGAACATCTTCAACGCTGTTATACGCCCTCGAAGACTCGAAGTCCCACCACGAAAGTGGCTTTACTCCCTCCCCGAACCCACGAAAGCCAGGGCA	0	3201	0	0	0	509	0	413
MesoRun_ZOTU172	CACCGCGGTTATACGAGAGGCCCAAGTTGATAGGTACCGGCGTAAAGGGTGGTTAGGGATAACTATAAAATAAAGCCGAATATCTTCAACGCTGTTATACGCCCTCGAAGATTCGAAGCCCCATTACGAAAGTAGCTTTACCTTCCCCCGAACCCACGAAAGCCAGGGTA	547	51	504	0	0	69	0	0
MesoRun_ZOTU173	AACCGCGGTTATACGAGAGGCCCAAGTTGACAGGAATCGGCGTAAAGGGTGGTTAGGGGTTATTACAAAATAAAGCCGAACATTCTCAGCGCTGTTATACGCCCCCGAGAACTTGAAGCCCCACCACGAAAGTGGCTTTACCCCGCCCCGAACCCACGAAAGCCAGGGCA	754	0	102	86	0	23	252	0
MesoRun_ZOTU174	AACCGCGGTTATACGAGGGGCCCAAGTCGATAGACAATCGGCGTAAAGGGTGGTTGAGGGTTACTACAGAATAAAGCCGAACGCCCTCAATGCTGTTATACGCCCCGAGAGCCTGAAGCCCCACCACGAAAGTGGCTTTACCCCGCCCCGAACCCACGAAAGCCAGGGCA	0	0	0	62	0	0	680	0
MesoRun_ZOTU175	AACCGCGGTTATACGAGAGGCCCAAGTTGATAGGAATCGGCGTAAAGGGTGGTTAAGGGTTATTATAAAATAAAGCCGAAGATTCTCAGTGCTGTTATACGCTCTCGAGGACTCGAAGCCCCACCACGAAAGTGGCTTTACCCCGCCCCGAACCCACGAAAGCCAGGGTA	0	0	100	0	0	0	0	0
MesoRun_ZOTU176	AACCGCGGTTATACGAGAGGCCCAAGTTGACAGGAATCGGCGTAAAGGGTGGTTAAGGGTTTTTACAAAATAAAGCCGAACATTCTCAACGCTGTTATACGCTCCCGAGAACTCGAAGCCCCACCACGAAAGTGGCTTTACCCCGCCCCCGAACCCACGAAAGCCAGGGCA	65	0	46	20	0	0	0	0
MesoRun_ZOTU177	CACCGCGGTTATACGAGAGGCCCAAGTTGATAGGCATCGGCGTAAAGGGTGGTTAAGGAAGACTGCACAATAAAGCCGAACATCTTCAAAGCTGTTATACGCTATCGAAGACCCCGAAGCCCCACTACGAAAGTGGCTTTACCCCCGCCCCCGAACCCACGAAAGCTAGGGCA	0	0	0	0	417	0	0	0
MesoRun_ZOTU178	CACCGCGGTTATACGAGAGGCCCAAGTTGATAAGCACCGGCGTAAAGGGTGGTTAGGGAAAACTATATAATAAAGCCGAACATCTTCAAAACTGTTATACGCCCTCGAAGATCTGAAGCCCCACCACGAAAGTGGCTTTATACGACCCCGAACCCACGAGAGCCAGGGAA	0	104	0	139	0	0	0	0
MesoRun_ZOTU179	CACCGCGGTTATACGAGAGGCCCAAGTTGTTAGACATCGGCGTAAAGCGTGGTTAAGACAATTTTTATACTAAAGCCAAACATCTTCCGCACTGTTATACGTTCACGAAGACAGGAAGCCCAATCACGAAAGTAGCTTTATAACATCTGAACCCACGAAAGCTAGGGCA	227	0	0	0	0	0	0	0
MesoRun_ZOTU180	CACCGCGGTTATACGAGAGGCCCAAGTTGTTAGACATCGGCGTAAAGCGTGGTTAAGACAATTTTTATACTAAAGCCAAACATCTTCCGCACTGTTATACGTTCACGAAGACAGGAAGCCCAATCACGAAAGTAGCTTTATATTTCTGACCCCACGAAAGCCAGGGCA	24	0	0	0	0	0	0	0
MesoRun_ZOTU181	CACCGCGGTTATACGAGAGGCCCAAGTTGTCAGACACCGGCGTAAAGCGTGGTTAAGATAATACCTCACTAAAGCCAAACACCTCCCATACTGTTATACGTTCACGGAGATAGGAGACCCAATCACGAAAGTAGCTTTACAAAATCTGAACCCACGAAAGCTAGGGAA	0	2514	0	0	0	0	0	0
MesoRun_ZOTU182	CACCGCGGTTATACGAGAGGCCCAAGTTGTTAAACACCGGCGTAAAGCGTGGTTAAGAAAACCTTTCACTAAAGCCAAACACCTTCCGTACTGTTATACGTTCACGAAGATAGGAGACCCAATCACGAAAGTAGCTTTACAAAATCTGAACCCACGAAAGCTAGGAAA	411	0	5046	275	0	0	0	0
MesoRun_ZOTU183	CACCGCGGTTATACGAGAGGCCCAAGTTGTTAGACACCGGCGTAAAGCGTGGTTAAGATGATACCTCACTAAAGCCAAACACCTCCCATACTGTTATACGTTCACGGAGATAGGAGACCCAATCACGAAAGTAGCTTTACAAAATCTGAACCCACGAAAGCTAGGGAA	0	558	0	0	0	0	0	0
MesoRun_ZOTU184	CACCGCGGTTATACGAGAGACCCAAGTTGTTAGACACCGGCGTAAAGCGTGGTTAAGATAATACCTCACTAAAGCCAAACACCTCCCATACTGTTATACGTTCACGGAGATAGGAGACCCAATCACGAAAGTAGCTTTACAAAATCTGAACCCACGAAAGCTAGGGAA	0	238	0	0	0	0	0	0
MesoRun_ZOTU185	CACCGCGGTTATACGAGAGGCCCAAGTTGTTAGACACCGGCGTAAAGCGTGGTTAAGATAACTTTTGTACTAAAGCCGAACGCCTTCCCTACTGTTATACGTTTACTGAAGGTAGGAAGTTCAATCACGAAAGTAGCTTTATAATATCTGAGCCCACGAAAGCTAGGGAA	377	531	2056	0	0	70	0	0
MesoRun_ZOTU186	CACCGCGGTTATACGAGAGGCTCAAGTTGACAGACAGCGGCGTAAAGAGTGGTTAAGGAAACTTCTAAACTAAAGCCGAACGCCCCCAGAACTGTTATACGTTTCCGAAGGTATGAAGCTCCACCACGAAAGTGGCTTTATTCCCCCTGACTCCACGAAAGCTGTGAAA	0	0	108	0	22	0	0	0
MesoRun_ZOTU187	CACCGCGGTTATACGATGGGGCTCAAGTTGACAGACATGCGGCGTAAAGAGTGGTTAAGGAAATTTTTAAACTAAAGCCGAACGCCTACAGAACTGTTATACGTTTATGAAGGTATGAAGCACAACCACGAAAGTGGCTTTACTCCCCCTGACCCCACGAAAGCTGTGAAA	451	108	311	0	0	0	0	0
MesoRun_ZOTU188	CACCGCGGTTATACGAGAGGCTCAAGTTGACAGACAGCGGCGTAAAGAGTGGTTAAGGAAATTTTTAAACTAAAGTCGAACGCCTGCAGAACTGTTATACGTTTATGAAGGTATGAAGCTCTACCACGAAAGTGGCTTTACTACCCCTGACCCCACGAAAGCTGTGAAA	0	17	398	0	0	0	0	287
MesoRun_ZOTU189	CACCGCGGTTATACGAGAGGCTCAAGTTGATAGACAGCGGCGTAAAGAGTGGTTAAGGAGACTTTAAAACTAAAGCCGAAGGCCCTCAGAACTGTTATACGTTTCCGAAGGTATGAAGCCCCACCACGAAAGTGGCTTTACTCCCCCTGACCCCACGAAAGCTGTGAAA	0	0	131	0	0	0	0	0
MesoRun_ZOTU190	CACCGCGGTTATACGAGAGACTCAAGTTGACAGACAGCGGCGTAAAGAGTGGTTAAGGAAACTTTTAAACTAAAGCCGAACGCCCCCAGAACTGTTATACGTTTCCGAAGGTATGAAGCTCCACCACGAAAGTGGCTTTACCCCCCCCCCCTGACTCCACGAAAGCTGTGAAA	0	38	0	0	0	0	0	0
MesoRun_ZOTU191	CACCGCGGTTATACGAGAGGCCCAAGTTGACAGACAACGGCGTAAAGAGTGGTTAGGGCAACCCCAAAACTAAAGTCGAACACCTTCAGAACTGTTATACGTTCCCGAAGATAAGAAGCTCTATTACGAAAGTAACTTTACCTATCCCGACCCCACGAAAGCTGTGACA	511	256	0	0	0	0	0	0
MesoRun_ZOTU192	CACCGCGGTTATACGAGAGGCTCAAGTTGACAGATAACGGCGTAAAGAGTGGTTAGGGAGCCCACCCCCCACTAAAGTCGAACACCCCCAGAACTGTTATACGTTCCCGAAGGTAAGAAGCCCTACCACGAAAGTGACTTTATTACCCCTGACTCCACGAAAGCTGTGATA	0	935	0	0	0	0	0	0
MesoRun_ZOTU193	CACCGCGGTTAGACGGGATATGGCCCAAGTTGATAGCCAGCGGCGTAAAGAGTGGTTAAGACGAACTAATACTAAAGCCGAACACCTCCCAGGCTGTAATACGCCCCCGGAGGGAATGAAGCCCATCCACGAAAGTAGCTTTACAACATCTGATTCCACGAAAGCTAGGGCA	0	0	487	0	0	0	928	0
MesoRun_ZOTU194	CACCGCGGTTAGACGGGAATATGGCTCAAGTTGATAGCTCGCGGCGTAAAGAGTGGTTAAGATAAACTAATACTAAAGCCGAACACCTCCCAGGCTGTAATACGCCCCCGAAGGGAACGAAGCCCATCCGCGAAAGCAGCTTTATCAACATCTGATCCCACGAAAGCTAGGGCA	0	0	0	0	28	0	757	0
MesoRun_ZOTU195	CACCGCGGTTAGACGGGCTGACCCAAGTTGATAACCAACGGCGTAAAGAGTGGTTAAGATAAACTTGTACTAAAGCCGAATGCCTCCCCGACTGTTATACGCGCCCGGAGGAATGAAGCCCATCCACGAAAGTAGCTTTATAATGTCTGATCCCACGAAAGCTAGGGCA	0	19	0	0	0	0	0	0
MesoRun_ZOTU196	CACCGCGGTTATACGAAAGGCCCAAGTTGAAAAACATTCGGCGTAAAGGGTGGCTAAGGACCTATCTCAAACTAGAGCTAAATTTCTTCAAAGCTGTTATACGCTCATGAAAACCAGAAAATCAACCACGAAAGTGGCTCTAATTACTCCTGACACCACGAAAGCTATGGCA	29	0	17	0	0	0	0	0
MesoRun_ZOTU197	CACCGCGGTTATACGAAAGGCCCAAGTTGAAAAACATTCGGCGTAAAGGGTGGCTAAGGACCTATTTTAAACTAGAGCTGAATTTCTTCAAAGCTGTTATACGCTCATGAAAACTAGAAAATCAACCACGAAAGTGGCTCTAATCCCCCCCTGACACCACGAAAGCTATGACA	0	21	0	0	0	0	0	0
MesoRun_ZOTU198	CACCGCGGTTATACGAAAGGCCCAAGTTGAAAAACATTCGGCGTAAAGGGTGGCTAAGGACCTATTTCAAACTAGAGCTGAATTTCTTCAAAGCTGTTATACGCTCATGAAAACTAGAAAATCAACCACGAAAGTGGCTCTAATCCCTCCTGACACCACGAAAGCTATGACA	420	0	0	0	0	0	0	0
MesoRun_ZOTU199	CACCGCGGTTATACGAAAGGCCCAAGTTGAAAAACATTCGGCGTAAAGGGTGGCTAAGGATCTATTTTAAACTAGAGCTGAATTTCTTCAAAGCTGTTATACGCTCATGAAAGCTAGAAAATCAACCACGAAAGTGGCTCTAATCCCCCCTGACACCACGAAAGCTATGACA	108	0	0	0	0	0	0	0
MesoRun_ZOTU200	CACCGCGGTTATACGAGAGGCCCAAGTTGACAGACATCGGCGTAAAGCGTGGTTAAGGAAAATTTAAACTAAAGCCGAACACCTTCAGGGCAGTTATACGCATCCGAAGGCACGAAGCCCCACCACGAAAGTGGCTTTATGACTCCTGACCCCACGAAAGCTATGACA	0	137	0	0	0	0	0	0
MesoRun_ZOTU201	CACCGCGGTTATACGAGAGGCCCAAGTTGACAGACACCGGCGTAAAGCGTGGTTAAGGTAAACTAAAACTAAAGCCGAATACCTTCAGGGCAGTTATACGCATCCGAAGGCACGAAGCCCCACCACGAAAGTGGCTTTATGACCCCTGACCCCACGAAAGCTATGACA	694	0	0	253	1078	758	0	0
MesoRun_ZOTU202	CACCGCGGTTATACGAGAGGCCCAAGTTGACAGACACCGGCGTAAAGCGTGGTTAAGGAACCCTAAAACTAAAGCCGAATACCTTCAGGGCAGTTATACGCATCCGAAGGCACGAAGCCCCACCACGAAAGTGGCTTTACTTCCCCCTGACTCCACGAAAGCTATGATA	1122	0	30	406	0	1089	0	0
MesoRun_ZOTU203	CACCGCGGTTATACGAGGTGCCCAAGTTGACAGCCTCCGGCGTAAAGCGTGGTTAAGGAACCCTAAAACTAAAGCCGAATACCTTCAGGGCAGTTATACGCATCCGAAGGCACGAAGCCCCACCACGAAAGTGGCTTTACTTCCCCCTGACTCCACGAAAGCTATGATA	126	0	0	39	0	233	0	0
MesoRun_ZOTU204	CACCGCGGTTATACGAGAGGCCCAAGTTGACAGACACCGGCGTAAAGCGTGGTTAAGGTAAACTAACACTAAAGCCGAACACCTTCAGGGCAGTTATACGCATCCGAAGGCACGAAGCCCCACCACGAAAGTGGCTTTATGACCCCTGACCCCACGAAAGCTATGACA	0	3051	0	0	1312	835	5400	1198
MesoRun_ZOTU205	CACCGCGGTTATACGATAGGCCCAAGTTGACAGACCCCGGCGTAAAGCGTGGTTAGGGAAAACTCAAAACTAAAGCCGAATATCTTCAGGGCAGTTATACGCTTCCGAAGACACGAAGCCCTTCCACGAAAGTGACTTTATTACCCCCGACCCCACGAAAGCTAGGACA	0	0	0	175	0	0	0	0
MesoRun_ZOTU206	CACCGCGGTTATACGAGAGGCCCAAGTTGACAGACACCGGCGTAAAGCGTGGTTAAGGTACACGAAAACTAAAGCCGAACACCTTCAGGGCAGTTATACGCATCCGAAGGCACGAAGCCCCACCACGAAAGTGGCTTTATGAACCCTGACCCCACGAAAGCTATGACA	0	0	0	0	2019	0	0	0
MesoRun_ZOTU207	CACCGCGGTTATACGAGAGGCCCAAGTTGACAGACACCGGCGTAAAGCGTGGTTAAGGTACACGAAAACTAAAGCCGAACACCTTCAGGGCAGTTATACGCATCCGAAGGCACGAAGCCCCACCACGAAAGTGGCTTTATAAACCCTGACCCCACGAAAGCTATGACA	0	715	0	0	0	0	0	0
MesoRun_ZOTU208	TACCGCGGTTATACGAGAGGCCCAAATTGATAAGCTCCGGCGTAAAGTGTGGTTAAGGACCAATACATACTAAAGCTGAACACTTACAAAGCTGTTATACGCTACCGAAAGTAAGAAGAACAACCACGAAGGTGGCTTTATTAAACCTGAACCCACGAAAGCTAAGGCA	393	78	0	20	0	0	0	0
MesoRun_ZOTU209	TACCGCGGTTATACGAGAGGCCCAAGTTGATAGGCACCGGCGTAAAGAGTGGTTAAGGTTGAGTAAATACTAAAGCCGAACGCTTACAAGGCTGTTATACGCATCCGAAAGTAAGAAGAGCAACTACGAAAGTGGCTTTATTACACCTGAACCCACGAAAGCCAAGGCA	0	448	12687	0	0	976	0	961
MesoRun_ZOTU210	TACCGCGGTTATACGAGAGGCCCAAGTTGATAAGCATCGGCGTAAAGAGTGGTTAAGGTTAAGTAAACACTAAAGCTGAACGCTTACAAGGCTGTTATACGCACCCGAAAGTAAGAAGTACAACCACGAAAGTGGCTTTATTACACCTGAACCCACGAAAGCCAAGGCA	392	0	0	0	0	0	0	0
MesoRun_ZOTU211	CACCGCGGTTATACGAGAGACCCAAGTTGATAGACACCGGCGTAAAGAGTGGTTAAGGTTAAGTAAATACTAAAGCCGAACGCTTACAAGGCTGTTATACGCATCCGAAAGTAAGAAGAGCAACTACGAAAGTGGCTTTATTACACCTGAACCCACGAAAGCCAAGGCA	0	35	648	0	30	55	0	0
MesoRun_ZOTU212	TACCGCGGTTATACGAGAGGCCCAAGTTGATAGGCACCGGCGTAAAGAGTGGTTAAGGTTGAGTAAATACTAAAGCCGAACGCTTACAAGGCTGTTATACGCATCCGAAAGTAAGAAGAGCAACTACGAAAGTGGCTTTACAATATCTGAATCCACGAAAGCTATGATA	0	0	257	0	0	0	0	0
MesoRun_ZOTU213	TACCGCGGTTATACGAGAGGCCCAAGTTGATAGGCATCGGCGTAAAGAGTGGTTAAGGTTAAGTAAATACTAAAGCCGAACGCTTACAAGGCTGTTATACGCATCCGAAAGTAAGAAGAGCAACTACGAAAGTGGCTTTATTACACCTGAACCCACGAAAGCCAAGACA	354	1452	2971	0	5145	2396	171	0
MesoRun_ZOTU214	TACCGCGGTTATACGAGAGGCCCAAGTTGATAGGCACCGGCGTAAAGAGTGGTTAAGACTTACTTAACACTAAAGCCGAACGCTTACAAGGCTGTTATACGCATCCGAAAGTAAGAAGAGCAACTACGAAAGTGGCTTTATTACACCTGAACCCACGAAAGCCAAGGCA	0	0	155	0	0	0	0	0
MesoRun_ZOTU215	TACCGCGGTTATACGAGAGACCCAAGTTGATAGGCTCCGGCGTAAAGCGTGGTTAAGGAATGATAAATACTAAAGCCGAACGCTTACTAGGCTGTTATACGCTTTACGAAAGTAAGAAGTACATCCACGAAGGTGGCTTTATTTCACCTGAACCCACGAAAGCCAAGACA	0	0	0	0	134	0	0	0
MesoRun_ZOTU216	TACCGCGGTTATACGAGAGACCCAAGTTGATAGGCTCCGGCGTAAAGCGTGGTTAAGGAGTAATAAATACTAAAGCCGAACGCTTACTAAGCTGTTATACGCTTTACGAAAGTAAGAAGCACATCCACGAAGGTGGCTTTATCTCACCTGAACCCACGAAAGCCAAGATA	0	0	0	0	0	123	0	0
MesoRun_ZOTU217	TACCGCGGTTATACGAGAAGCCCAAGTTGACAAGCTCCGGCGTAAAGCGTGGTTAAGGAGCAATAAACACTAAAGCCGAACGCTTACTAGGCTGTTATACGCTTCCGAAAGTAAGAAGCACATCCACGAAGGTGGCTTTACCTTGCCTGAACCCACGAAAGCCAAGGCA	0	0	0	0	23	0	0	0
MesoRun_ZOTU218	TACCGCGGTTATACGAGAGGCCCAAGTTGATAGGCTCCGGCGTAAAGCGTGGTTAAGGAACAAGACACACTAAAGCCGAACGCTTACTAGGCTGTTATACGCTTACGAAAGTAAGAAGCACATCCACGAAGGTAGCTTTACTATACCTGAACCCACGAAAGCCAAGATA	0	0	0	280	0	0	0	0
MesoRun_ZOTU219	TACCGCGGTTATACGAGAGGCCCAAGTTGACAGACGCCGGCGTAAAGCGTGGTTAAGATAAAAAAACACTAAAGCCGAACGCCCTCAGAGCTGTTATACGCATCCGAAGGTAAGAAGCCCAATTACGAAAGTAGCTTTATCTCCCTGACTCCACGAAAGCCAAGGCA	0	0	0	138	0	0	0	0
MesoRun_ZOTU220	TACCGCGGTTATACGAGAGGCCCAAGTTGACAGACGCCGGCGTAAAGCGTGGTTAAGATAAAAAAACACTAAAGCCGAACGCCCTCAGAGCTGTTATACGCATCCGAAGGTAAGAAGCCCAATTACGAAAGTAGCTTTATATTTCTGACCCCACGAAAGCCAGGGCA	0	0	0	14	0	0	0	0
MesoRun_ZOTU221	CACCGCGGTTATACGAGGTGCCCAAGTTGACAGCCTCCGGCGTAAAGCGTGGTTAAGATAAAGATAGATTAAAGCCGAACGCAAACTAAGCTGTCAAACGCATTCGAAAATAGAAGCCCAATTACGAAAGTAGCTTTATATTTCTGACCCCACGAAAGCCAGGGCA	33879	22690	25005	20501	94467	82968	9582	31315
MesoRun_ZOTU222	CACCGCGGTTATACGAGGAGCCCAAGTTGACAGCCTCCGGCGTAAAGCGTGGTTAAGATAAAAATGTATTAAAGCCGAACGCAAACTAAGCTGTCAAACGCATTCGAAAATAGAAGCCCAATTACGAAAGTAGCTTTATATTTCTGACCCCACGAAAGCCAGGGCA	28548	8299	5376	4570	37362	33403	5015	45176
MesoRun_ZOTU223	TACCGCGGTTATACGAGAGGCCCAAGTTGACAGACGCCGGCGTAAAGCGTGGTTAAGATAAAGATAGATTAAAGCCGAACGCAAACTAAGCTGTCAAACGCATTCGAAAATAGAAGCCCAATTACGAAAGTAGCTTTATATTTCTGACCCCACGAAAGCCAGGGCA	0	23	72	56	95	85	0	0
MesoRun_ZOTU224	CACCGCGGTTATACGAGAGGCCCAAGTTGACAGCCACCGGCGTAAAGCGTGGTTAAGTTTTAAATCAGTACTAAAGCCGAATGAATACAAAGCTGTTATACGCACTCGAAACCAGAAGCCCAATTACGAAAGTAGCTTTACACAAACTGAACCCACGAAAGCTAGGGTA	0	0	0	0	0	0	484	0
MesoRun_ZOTU225	CACCGCGGTTATACGAGAGGCCCAAGTTGATCAATCTCGGCGTAAAGCGTGGTTAAGGAAAGATTAGGACTAAAGCCGAATATAAACAAAGCCGTTATACGCACTTGAAAATAAGAAGCCCAATCACGAAAGTAGCTTTACAACCCCTGATCCCACGAAAGCTAAGATA	2206	0	0	0	0	757	649	244
MesoRun_ZOTU226	TACCGCGGTTATACGAGAGGCTCAAGTTGATAGACCCCGGCGTAAAGAGTGGTTAAGATCAGACCAAACACTAAGGCCGAACAACCTCAATGCTGTTATACGCATCCGAAGGTCAGAAGTACAACTACGAAAGTGGCTTTAACTACCTGAACCCACGAAAGCCAAGACA	0	0	0	0	0	543	452	0
MesoRun_ZOTU227	CACCGCGGTTATACGAGGGACCCAAGTTGATAGCCTGCGGCGTAAAGCGTGGTTAAGATAAAATTATAGTAAAGCCGAACATAAACAGTGTTGTTATACACCAACGGCAACAGGAAGCCCAATTACGAAAGTAGCTTTATATAACTGAAGCCACGGAAGCCAGGGAA	36	0	0	0	0	0	0	0
MesoRun_ZOTU228	CACCGCGGTTAGACGGAGGGCCCAAGTTGATAGCCTACGGCGTAAAGCGTGGTTAAGATTTAAATTATAGTAAAGCCGAAAGCAAACTAAGCTGTCATACGCACTCGAAAGTGGAAGCTCAATTACGAAAGTAGCTTTATATAACTGACCCCACGAAAGCCAGGGCA	0	0	0	0	47	18	0	38
MesoRun_ZOTU229	CACCGCGGTTATACGAGGGGCCCAAGTTGACAGCCACCGGCGTAAAGCGTGGTTAAGAAAAAATATATAATAAAGCCGAACGCAAACTAAGCTGTTATACGCAATCGAAAATGGAAGCCCAATTACGAAAGTAGCTTTATATAACTGACCCCACGAAAGCCAGGGCA	1102	1744	425	603	1294	332	13054	1327
MesoRun_ZOTU230	CACCGCGGTTATACGAGGAGCCCAAGTTGACAGCCGCCGGCGTAAAGCGTGGTTAAGATAAGATATACATTAAAGCCGAACGCAAACTAAGCTGTTATACGCACTCGAAAATAGAAGCCCAATTACGAAAGTAGCTTTATATAACTGACCCCACGAAAGCCAGGGCA	0	0	0	164	0	0	1329	0
MesoRun_ZOTU231	CACCGCGGTTATACGAGGAGCCCAAGTTGACAGCCGCCGGCGTAAAGCGTGGTTAAGATAAGATATACATTAAAGCCGAACGCAAACTAAGCTGTTATACGCAATCGAAAATGGAAGCCCAATTACGAAAGTAGCTTTATATAACTGACCCCACGAAAGCCAGGGCA	0	0	0	0	0	0	253	0
MesoRun_ZOTU232	CACCGCGGTTATACGAGGGGCCCAAGTTGACAGCCACCGGCGTAAAGCGTGGTTAAGAAAAAATATATAATAAAGCCGAACGCAAACTAAGCTGTCAAACGCATTCGAAAATAGAAGCCCAATTACGAAAGTAGCTTTATATAACTGACCCCACGAAAGCCAGGGCA	139	150	29	73	151	67	447	144
MesoRun_ZOTU233	CACCGCGGTTATACGAGGGACCCAAGTTGATGGCCTCCGGCGTAAAGCGTGGTTAAGATTAAACACATATTAAAGCCGAACGCAAGCTACGCTGTTATACGCATACGAAAATAGAAGCTCAATTACGAAAGTAGCTTTATACAACTGACTCCACGAAAGCCAGGGCA	0	0	0	0	0	0	23	0
MesoRun_ZOTU234	CACCGCGGTTATACGAGAGGCCCAAGCTGACAGTTACCGGCGTAAAGCGTGGTTAAGAAAGAATATATAATAAAGCCGAACGCAAACTAAGCTGTTATACGCAATCGAAAATGGAAGCCCAATTACGAAAGTAGCTTTATATAACTGACCCCACGAAAGCCAGGGCA	0	0	0	0	0	0	224	0
MesoRun_ZOTU235	CACCGCGGTTAGACGGAGGGCCCAAGTTGATAGCCTACGGCGTAAAGCGTGGTTAAGATTTAAATTATAGTAAAGCCGAAAGCAAACTAAGCTGTCATACGCACTCGAAAGTGGAAGCTCAATTACGAAAGTAGCTTTATATTTCTGACCCCACGAAAGCCAGGGCA	0	0	0	0	0	0	0	15
MesoRun_ZOTU236	CACCGCGGTTATACGAGGTGCCCAAGTTGACAGCCTCCGGCGTAAAGCGTGGTTAAGAAAAAATATATAATAAAGCCGAACGCAAACTAAGCTGTTATACGCAATCGAAAATAGAAGCCCAATTACGAAAGTAGCTTTATATTTCTGACCCCACGAAAGCCAGGGCA	64	53	16	35	131	53	164	96
MesoRun_ZOTU237	CACCGCGGTTATACGAGGAGCCCAAGTTGACAGCCTCCGGCGTAAAGCGTGGTTAAGATAAAAATGTATTAAAGCCGAACGCAAACTAAGCTGTTATACGCAATCGAAAATGGAAGCCCAATTACGAAAGTAGCTTTATATTTCTGACCCCACGAAAGCCAGGGCA	317	199	42	94	252	145	405	578
MesoRun_ZOTU238	CACCGCGGTTATACGAGAGGCCCAAGTTGACAGACCGCGGCGTAAAGCGTGGTTAAGGAAAAACAAAAACTAAAGCCGAACGACCTCAAGGCTGTTATACGCTTCCGAAGGTACGAAGCTCAATCACGAAAGTGGCTTTAATCCACACCTGACTCCACGAAAGCTGAGAAA	0	195	0	0	0	0	0	0
MesoRun_ZOTU239	CACCGCGGTTATACGAGAGGCCCAAGTTGATAAGTACTCGGCGTAAAGAGTGGTTAAGTTTATATTAAACTAAAGCCGAATGCCCCTCAAAACTGTTATACGTACTCGAGGTTAAGAAGCTCTTACACGAAAGTAGCTTTAATTTCCTGAACCCACGAAAGCTGCGGAA	192	0	0	0	0	0	0	0
MesoRun_ZOTU240	CACCGCGGTTATACGAGAGGCTCAAGCTGATAGACCACGGCGTAAAGCGTGGTTAGGGAAAATCATACAATAAAGCCGAGAATCGACAGAGCAGTTATAAGCGTCCGAGAGAAAAAGACCAATCACGAAAGTAGCTTTACCACCCCTGAACCCACGAAAGCTAGGGCC	0	0	0	0	0	62	0	0
MesoRun_ZOTU241	CACCGCGGTTATACGAGAGGCCCAAGTTGACAGACAACGGCGTAAAGAGTGGTTAAGGAAACCAAAAAACTAAAGCCGAACGCTCTCAGAGCTGTTATACGCATCCGAAGGTATGAAGCCCAACTACGAAAGTGGCTTTACATCACCTGAACCCACGAAAGCTAAGAAA	0	0	0	0	0	0	0	1298
MesoRun_ZOTU242	CACCGCGGTTATACGAGAGGCCCGAGCTGATAGACCCCGGCGTAAAGAGTGGTTAAGACAAAACTAAAACTAGAGCCGAACTCCCTCACAGCTGTTATACGCACCCGAGGGTAAGAAGATCAACTACGAAAGTGGCTTTACAACACCTGAACCCACGAAAGCTACGACA	967	597	0	0	0	0	0	0
MesoRun_ZOTU243	CACCGCGGTTATACGAGGGGCCCAAGTTGACACTTATCGGCGTAAAGAGTGGTTAGGATAGACTCCAAACTAAAGCCGAACGCCTTCCAAGCTGTTATACGCATATTGAAGGTAAGAAGCACACCCACGAAAGTGGCTTTACACACTCTGAATCCACGAAAACTATGGCA	312	0	0	0	0	0	0	0
MesoRun_ZOTU244	CACCGCGGTTATACGAGAGGCCCAAATTGACACAAGCCGGCGTAAAGAGTGGTTAATAATAAGCAAACTAAGGTCGAACACCTTCAAGGCTGTCATACGCACCCGAGGGCAGGAAAGTCTCCTACGAAAGTGACCTCAACAATTTATGAACCCACGAAAGCTAGGAAA	0	0	0	189	0	0	0	0
MesoRun_ZOTU245	CACCGCGGTTATACGAGAGGCCCAAGTCGACAGCTCACGGCGTAAAGAGTGGTTAAGATTAATTCAAACTAAAGCTAAACGACTTCAAAGCTGTTATACGCACATGAAAATACGAAGCCCAATCACGAAAGTAGCTTTAAGCTCCTGACCCCACGAAAGCTATGACA	0	127	0	0	0	0	0	0
MesoRun_ZOTU246	CACCGCGGTTATACGAGAGGCCCAAGTTGACAATTACCGGCGTAAAGAGTGGTTAGGATTTACTAAAGACTAAAGCCGAAAGCCCTCACGGCTGTTATACGCAATCGAGGGTAAGAAGCCCAATTACGAAAGTAGCTTTACACCATCTGACCCCACGAAAGCTAGGGCA	0	0	0	26	0	0	0	0
MesoRun_ZOTU247	TACCGCGGTTATACGAGAGGCCCAAGTTGATAGGCACCGGCGTAAAGAGTGGTTAAGGTTGAGTAAATACTAAAGCCGAACGCTTACAAGGCTGTTATACGCATCCGAAGGTAAGAAGCCCAACTACGAAAGTGGCTTTACAATATCTGAATCCACGAAAGCTATGATA	0	0	202	0	0	0	0	0
MesoRun_ZOTU248	CACCGCGGTTATACGAGAGGCCCAAGTTGACAGACAGCGGCGTAAAGGGTGGTTAGGGAAGTACCCCAGCTAAAGCCGAAAGCCGTCAAGGCTGTGATACGCCCCTTCGATGGCACGAAGACCGACTACGAAAGTGGCTTTAACCTACCTGACTCCACGAAAGCTGAGGAA	954	1087	0	0	0	0	0	0
MesoRun_ZOTU249	CACCGCGGCTATACGAGAGGCCCAAGTTGTTATATTCCGGCGTAAAGAGTGGTTATGGAAAGTTAAAATTAAAGCCGCACACCTTCAAAGCTGTTATACGCACCCGAAGTCTAGAAGCCCAATTACAAAAGTAGCTTTATCTCCCCAGACCCCACGAAAGCTCTGGCA	0	0	0	214	0	159	1129	0
MesoRun_ZOTU250	CACCGCGGCTATACGAGAGGCCCAAGTTGTTATCGTCCGGCGTAAAGAGTGGTTATGGAACATTAAGATTAAAGCCGTACATCTTCAAAGCTGTTATACGCACCCGAAGGCCAGAAGCTCAAACACGAAAGTAGCTTTATTACTCCTGACCCCACGAAAGCTCTGGCA	50	0	0	0	0	0	0	0
MesoRun_ZOTU251	CACCGCGGTTATACGAGGGGCCCGAGTTGATATTCTCCGGCGTAAAGAGTGGTTATGGAATAAATAAACTAAGGCCGCACCTCTTCAAAGCTGTCATACGCATCCGAAGAACAGAAGCCCAACCACGAAAGTGGCTTTAAAATACCTGACCCCACGAAAGCTGTGGCA	0	0	0	0	0	124	0	0
MesoRun_ZOTU252	CACCGCGGTTATACGAGAGGCTCAAGTTAATAGTGCTCGGCGTAAAGAGTGGTTAAGATCTTAAATTTTTTAAAGCCAAACACTTCCCCAACTGTAATACGTAACCGGAAAAACGAAGCCCCTCAGCGAAAGCAGCTTTATTAACTCTGACTCCACGACAACTAAGAAA	0	0	0	0	0	41	620	0
MesoRun_ZOTU253	CACCGCGGTTATACGAGAGACCCAAGTTGACAGTCACCGGCGTAAAGCGTGGTTAAGGACTTCACACACTAAGGCTAAATACTTCCCTGGTTGTTATACGCTCTCGGAAGAATGAAACCCTTTCGCGAAAGTAGCCTTACTTTCCTGAACCCACCACAATTAGGAAA	0	0	0	0	0	0	0	388
MesoRun_ZOTU254	CACCGCGGTTATACGAGAGGCCCAAGTTGACAGACACCGGCGTAAAGAGTGGTTAAGGAATCAAGCAACTAAAGCCGAACGTCCCCCTGGCTGTTATACGCACTCGGAGGAATGAAGCCCCACCACGAAAGTGGCTTTACCACACCTGAACCCACGACAGCTAAGAGA	0	523	0	0	0	0	0	0
MesoRun_ZOTU255	CACCGCGGTTATACGAGAGGCCCAAGTTGACAGGTGCCGGCGTAAAGGGTGGTTAAGGACAAAAACAACTAAAGCTGAACATCCCCTTGGCTGTTATACGCACCCGGAAGATTGAAAACCTACCACGAAAGTGGCTTTAATTTGCCTGAACCCACGATAGCTAAGAAA	0	307	0	0	0	0	0	0
MesoRun_ZOTU256	CACCGCGGTTATACGAGAGGCCCAAGTTGATAGCCTACGGCGTAAAGAGTGGTTAAGATGTCTAATTTATTAAAGCCGAATGCCCCCAAAGCTGTTATACGCTTCCGGAGGTAAGAAGAACCACCACGAAAGTGGCTTTATGTGATCTGAACCCACGAAAGCTAGGAAA	0	0	0	520	0	0	0	0
MesoRun_ZOTU257	CACCGCGGTTATACGAGAGGCCCAAGTTGATAGCCTACGGCGTAAAGAGTGGTTAGGAACTCCAACCGATTAAAGCCGAATGCCCTCAAAGCTGTTATACGCTTCCGAGGGTAAGAAGAACTACCACGAAAGTGGCTTTATGCTATCTGAACCCACGAAAGCTAGGGAA	0	0	0	210	0	0	0	0
MesoRun_ZOTU258	CACCGCGGTTATACGAGAGGCCCAAGCTGACAGACACCGGCGTAAAGAGTGGTTAGGAGACATAACGAAGACTAGAGTCGAACGCTTTCAAGGCTGTTATACGCACCCGAAAGTAAGAAGCACAACAACGAAAGTGACTCTATAAATTCTGAATCCACGAAAGCTAAGGCA	0	1627	0	0	0	0	0	0
MesoRun_ZOTU259	CACCGCGGTTATACGAGAGGCCCAAGCTGACAGACATCGGCGTAAAGAGTGGTTAGGAAAATACAACAAATTAGAGCCGAACGCCCTCAAGGCTGTTATACGCTCCCGAGAGTAAGAAGTACAACAACGAAAGTAGCCCTATAATTTCTGAACCCACGAAAGCTAAGGCA	0	0	0	0	0	0	521	0
MesoRun_ZOTU260	CACCGCGGTTATACGAGAGGCCCAAGCTGACAGACACCGGCGTAAAGAGTGGTTAGGAAAACACGATAAATTAGAGCCGAACGCTCCCAAAGCTGTCATACGCACCCGAGAGTAAGAAGTACAACAACGAAAGTAGCTCTATTAATTCTGAACCCACGAAAGCTAAGGCA	326	0	0	0	0	0	0	0
MesoRun_ZOTU261	CACCGCGGTTATACGAGAGGCCCAAGCTGACAGACATCGGCGTAAAGAGTGGTTAGGAAACATAAATTAAACTAGAGCCGAATGCTTTCAAGGCTGTTATACGCACCCGAAAGCAAGAAGTACAACAACGAAGGTGGCCCTATTGATTCCGAACCCACGAAAGCTAAGGCA	0	0	0	0	720	0	0	0
MesoRun_ZOTU262	CACCGCGGTTATACGAGAGGCCCAAGCTGACAGACATCGGCGTAAAGAGTGGTTAGGAGAAACACAACTAAACTAGGGCCGAATGCTTTCAAGGCTGTTTTACGCACCCGAAAGCAAGAAGAACAACAACGAAAGTGGCCCTATTAAATCTGAATCCACGAAAGCTAAGGCA	970	0	2484	0	0	539	204	0
MesoRun_ZOTU263	CACCGCGGTTATACGAGGGGCCCAAGCTGACAGACTATCGGCGTAAAGAGTGGTTAAGAGAAACACAACTAAACTAGAGCCGAATGCTTTCAAGGCTGTTTTACGCACCCGAAAGCAAGAAGAACAACGACGAAAGTGGCCCTATCAATTCCCAACCCACGAAAGCTAAGGCA	0	2087	0	0	0	0	1461	971
MesoRun_ZOTU264	CACCGCGGTTATACGAGAGGCCCAAGCTGACAGACACCGGCGTAAAGAGTGGTTAGGAGAAACACAATAAATTAGAGCCGAACGCTTTCAAGGCTGTTATACGCACCCGAAAGTAAGAAGTACAACAACGAAAGTGGCCCTATAAACCCTGAACCCACGAAAGCTAAGGCA	104	0	0	0	0	358	1281	0
MesoRun_ZOTU265	CACCGCGGTTATACGAGAGGCCCAAGCTGACGGACACCGGCGTAAAGAGTGGTTAGGAAAAACACAATAAATTAGGGCCGAACGCTTTCAAGGCTGTTATACGCACCCGAAAGTAAGAAGTACAACAACGAAAGTGGCCCTATAAACCCTGAACCCACGAAAGCTAAGGCA	0	0	0	142	0	0	377	0
MesoRun_ZOTU266	CACCGCGGTTATACGAGAGGCCCAAGCTGACAGACACCGGCGTAAAGAGTGGTTAGGAGAAACACTAAATTAGAGCCGAACGCTTTCAAGGCTGTTATACGCACCCGAAAGTAAGAAGTACAACAACGAAAGTGGCCCTATAAACCCTGAACCCACGAAAGCTAAGGCA	0	0	0	0	0	0	642	0
MesoRun_ZOTU267	CACCGCGGTTATACGAGAGACCCAAGTTGTTAGGCACCGGCGTAAAGGGTGGTTAAGGCAAACATCCAAACTAAAGCCGAACATCTTCCAAGCCGTCATACGCACACGAAGACAAGAAGCCCAATAACGAAAGTGGCTCTAACCTGCCTGAACCCACGAAAGCTATGACA	182	0	0	0	0	228	0	0
MesoRun_ZOTU268	CACCGCGGTTATACGAGAGACCCAAGTTGTTAGGCATCGGCGTAAAGGGTGGTTAAGGCAATACCCAAACTAAAGCCGAACATCTTCCAAGCCGTCATACGCACACGAAGACAAGAAGCCCGATAACGAAAGTGGCTCTAACCTGCCTGAACCCACGAAAGCTATGACA	314	0	0	0	0	0	0	0
MesoRun_ZOTU269	CACCGCGGTTATACGAGAGGCCCAAGCTGATAGACACCGGCGTAAAGCGTGGTTAAGAGAACGAGCACAATTAAAGCCGAATGCTTTCAAAGCTGTTATACGCATACGAAAGCTAGAAGCCCAACAACGAAGGTGGCTTTACAATTTCTGAACCCACGAAAGCTAAGGCA	1011	0	0	0	0	0	0	0
MesoRun_ZOTU270	CACCGCGGTTATACGAGAGGCCCAAGCTGATAGACATCGGCGTAAAGCGTGGTTAGGAGCTCTAAGATAATTAAAGCCGAATGTTTTCAAAGCTGTTATACGCATACGAAAGCTAGAAGCCCAACTACGAAGGTGGCTTTACAATTTCTGAACCCACGAAAGCTAAGGCA	0	0	851	0	0	0	0	0
MesoRun_ZOTU271	CACCGCGGTTATACGGGAGGGCCCAAGCTGACAGACACCGGCGTAAAGCGTGGTTAGGAGTGCAACAATTATTAAAGTCGAATGGTTTCAAGGCTGTTATACGCTTCCGAACACCAGAAGCACAACAACGAAGGTGACTTTACAATTTCTGAGCCCACGAAAGCTAAGGCA	0	0	0	0	0	537	5581	0
MesoRun_ZOTU272	CACCGCGGTTATACGGGAGGGCCCAAGCTGACAGACACCGGCGTAAAGCGTGGTTAGGAGTACAACAATCATTAAAGTCGAATGGTTTCAAGGCTGTTATACGCTTCCGAACACCAGAAGCACAACAACGAAGGTGACTTTACAATTTCTGAACCCACGAAAGCTAAGGCA	0	0	558	0	0	0	0	0
MesoRun_ZOTU273	CACCGCGGTTATACGGGAGGGCCCAAGCTGACAGACACCGGCGTAAAGCGTGGTTAGGAGTATAACAATTATTAAAGTCGAATGGTTTCAAGGCTGTTATACGCTTCCGAACACCAGAAGCACAACAACGAAGGTGACTTTACAATTTCTGAGCCCACGAAAGCTAAGGCA	0	0	0	0	0	0	227	0
MesoRun_ZOTU274	CACCGCGGTTATACGAGAGACCCAAGTTGTTAGTCACCGGCGTAAAGCGTGGTTAAAAATATACTGCACTAAAGCCGAAAACTCTCAAAGCTGTTATACGCATCCGAAAGTAAAAAGACCAATAACGAAAGTAGCTTTACTTATTTGAATCCACGAAAGCTACGGCA	0	0	0	0	0	694	0	0
MesoRun_ZOTU275	CACCGCGGTTATACGAGAGGCCCAAGTTGTTAGTTACCGGCGTAAAGCGTGGTTAAAATAAAAATACAACTAAAGCCGAAAACCTTCAAGGCTGTTATACGCATCCGAAAGTAAAAAGACCAATTACGAAAGTAGCTTTATTTATTTGAACCCACGAAAGCTGTGGCA	0	0	0	0	1244	0	0	0
MesoRun_ZOTU276	CACCGCGGTTATACGAGAGACCCAAGTTGTTAGCCCCCGGCGTAAAGAGTGGTTAAAAACACAACATTAAACTGAGGCCGAACACCCTCAAGGCAGTTATACGCTCCCGAGGGCATGAAGAACAATTACGAAAGTAGCCTCACCCCATTTGAACCCACGAAAGCTAGGGCA	0	0	0	477	0	0	0	0
MesoRun_ZOTU277	CACCGCGGTTATACGAGAGACCCAAGTTGTTAGCTCCCGGCGTAAAGAGTGGTTAAAAACACAACATTAAACTGAGGCCGAACATCCTCAAGGCAGTTATACGCTCCCGAGGACATGAAGAACAATTACGAAAGTAGCCCCACCCCATTTGAACCCACGAAAGCTAGGACA	442	0	0	147	0	0	0	0
MesoRun_ZOTU278	CACCGCGGTTATACGAGAGACCTAAGTTGTTAACCCCCGGCGTAAAGAGTGGTTAGAACCCCAAACACCAAAACTGAGGCCGAACACCCTCAAAGCAGTTATACGCTCCCGAGGGCATGAAGAACAACTACGAAAGTAGCCTCACCCCACTTGAACCCACGAAAGCTAGGATA	0	0	0	0	0	0	62	0
MesoRun_ZOTU279	CACCGCGGTTATACGAGCGACCCAAGTTGTTAATCCTCGGCGTAAAGGGTGGTTAGAGTACCCCAAAAAACTAAGGCCGAACACCTTCAGGGTAGTTATACGCTTTCGAAGGCATGAAGCACACCCACGAAAGTAGCCTTATCCAACTTGAACCCACGAAAGCTAAGGTA	0	4334	0	0	0	0	0	0

## Sheet: Rawdata Mayotte
NMSeqID	Sequence	Mesomay 01	Mesomay 02	Mesomay 03	Mesomay 04	Mesomay 05	Mesomay 06	Mesomay 07	Mesomay 08	Mesomay 09	Mesomay 10
IM-JTP817	CACCGCGGTTATACGAGAGGCTCAAATTGATAATCTACGGCGTAAAGCATGATTAGAGAAAAAACTATACTAAAGCCAAACATCCCCCAAGCCGTCATACGCTTACGGAAGTAAGAAGCCCTACAACGAAAGTGGCCTTAAATAACCTTGAATTCATGAACGTTAAGAAA	0	0	0	0	0	0	0	0	695	0
IM-YD9K41	CACCGCGGTTATACGAGGGGCTCAAATTGATATAATACGGCGTAAAGTGTGATTAGAGATAAACCCCACTAAAGCCAAACACCCCCTATGCTGTCATACGCCATGGGGTATACGAAGCCCAACAACGAAAGTGGCTTTATAAATCTTGAACTCACGACAGCTAGGGTA	160	0	0	0	0	0	0	0	0	0
IM-H804XG	AACCGCGGTTATACGAGGGACCCAAATTGATAAATCACGGCGTAAAGTGTGATTAGAGGCAAACCAAACTAGAGCCAAATACCCCTTATGCAGTCATACGCCATAGGGGTCACGAAGACCAACAACGAAGGTGGTTCTATAAAACTTGAACTCACGACAGCTAGGACA	0	683	0	0	0	0	0	0	0	0
IM-98H4E8	AACCGCGGTTATACGAGAGGCCCAAATTGACGCATCACGGCGTAAAGTGTGATTAGAGACAAACTCAAAATAGAACCAAACACCCCTTATGCTGTCATACGCCATGGGGGGCACGAAGCCCAACAACGAAAGTGGTTTTATGAATCTTGAACTCACGACAGCTAAGATA	0	91	0	0	0	0	0	0	127	0
IM-5O600H	CACCGCGGTTATACGAGGGGCCCAAATTGACACCTTACGGCGTAGAGTGTGATTAAAGATCCATCCAAACTAAAGCCAAACATCCCTTATGCTGTCATACGCCATGGGGGACACGAGGCCCAACAACGAAAGTGGCTTTATAAATCTTGAACTCACGACAGCTAAGGCA	0	0	64	887	0	162	0	0	0	0
IM-0KEI0L	AACCGCGGTTACACGAGGGGCCCGAATTGACACATCACGGCGTAAAGTGTGATTAGAGATAGGACAGACTAGAGCCAAACACCCCTTATGCTGTCATACGCCATGGGGGTCACGAAGACCAACGACGAAGGTGGTTCTAACAAAATAATCTTGAACTCACGACAGCCAAGATA	0	0	0	0	249	0	0	0	0	0
IM-TU4RA9	AACCGCGGTTATACGAGAGGCCCGAATTGATACACTAACGGCGTAAAGTGTGATTAAAGACAAACCAAACTAGAGCCAAACACCCCTTATGCTGTCATACGCCATGGGGGTCACGAAGACCAACAACGAAGGTGGTTCTAATAACTTGATCTTGAACTCACGACAGCCAAGATA	0	447	53	115	0	0	0	0	0	0
IM-2M61O8	CACCGCGGTTATACGAGGGGCCCAAATTGATAACTTACGGCGTAGAGTGTGATTAGAGACCCACCTAAACTAAAGCCAAACATCCCTTATGCTGTCATACGCCATGGGGGACACGAGGCCCAGCAACGAAAGTGGCTTTACAAATCTTGAACTCACGACAGCTAAGACA	0	0	0	0	0	33	0	0	20	209
IM-G87ME7	CACCGCGGTTATACGAGGGGCTCAAATTGATATAATACGGCGTAAAGTGTGATTAGAGATAAACCCCACTAAAGCCAAACACCCCCTATGCTGTCATACGCCATGGGGGCCACGAAGCTCAACAACGAAAGTGGCTTTATAAATCTTGAACTCACGACAGCTAAGACA	28	0	0	0	0	0	0	0	0	0
IM-50ON10	CACCGCGGTTATACGAGGGGCCCAAATTGATGCAATACGGCGTAGAGTGTGATTAGAGATAAAAACAAACTAAAGCCAAACACCCCCTATACTGTTATACGCCATGGGGAGTAAGAAGCCCAACAACGAAAGTGGCTTTAAATATCTTGAACTCACGACAGCTAAGGTA	298	0	0	0	0	0	0	0	0	0
IM-K66R1I	CACCGCGGTTATACGAGAGGCCCAAATTGATGCAACACGGCGTAGAGTGTGATTAGAGACAAAAACAAACTAAAGCCAAACACCCCCTATACTGTCATACGCCATGGGGAGTAAGAAGCCCAACAACGAAAGTGGCTTTAAATATCTTGAACTCACGACAGCTAAGACA	165	0	0	0	0	0	0	0	0	0
IM-3IA0ZW	CACCGCGGTTATACGAGAGGCTCAAATTGATATTCTGCGGCGTAAAGCGTGATTAAGGAAAACAAAGACTAAAGCCGAACACCTCCCCAACTGTTATACGTTTAAAGAGGAATGAAGCCCCCCAACGAAAGTAGCTTTAACCACAACCTGACTTCGCGAAAATTAAGAAA	142	0	0	0	0	0	0	0	0	0
IM-743ROJ	CACCGCGGTTAGACGGGAGGCCCAAACTGATGCCCTGCGGCGTAAAGCGTGATTAGGATCAACTCAAACTAAAGCCGAACAGCTCCTCAACTGTTATACGTTTAAAGAGACACGAAGCCCAACAACGAAAGTGACTTTAACTAAACATCCTGAATTCACGAAAATTAAGAAA	0	0	0	0	0	0	0	391	0	0
IM-2056PU	CGCCGCGGTTATACGTGTAGGCTCAAGATGACAAACGTCGGCGTAAAGTGTGATTAGAGGTGAAGATAAACTAAAGCTGAACTAGCCCTAGACTGTTATACGTTGATGGAGCAAATGAAACCCCCCAACGAAAGTAGCTTTAACCCTATTACTCGAACTCACGAACGTTGAGAAA	0	0	0	0	0	168	0	0	0	446
IM-4B292K	CACCGCGGTTATACGAGTGTGCTCAAGCTGATGTTTCACGGCGTAAAGCGTGATTAAAAAACAAATAAGATAAGGCTAAACGCCCCCCAAGCTGTTATACGCTAACAGGATAAGGAAAACCCAAAACGAAAGTAGCCTTAGTTACCATTGAACTCACGACAGTTGAGAAA	0	193	0	0	0	84	0	0	0	0
IM-5MT567	CACCGCGGTTATACGGGTGCGCTCAAGATGATATCCTACGGCGTAAAGTGTGATTAGAGGTGAATCCAAACTAAAGCCGAACAACCCCCAAACTGTTATACGTTAACGGGGCGAGGAAGACCCACAACGAAAGTAGCTTTAACCCAACCCTTGAACTCACGACCGTTGAGAAA	149	0	0	0	0	0	0	0	0	0
IM-G678E4	CACCGCGGTTATACGAGAGGCCCAAGTTGACAGCCACCGGCGTAAAGAGTGGTTAAGAGACAACAAAAACTAAAGCCGAACACTCTCAGGACTGTCATACGTGTCCGAGAGCAAGAAGCCCCCCTACGAAAGTGGCTTTAACCCTTCTGAACCCACGAAAGTTGGGAAA	0	467	0	0	0	0	0	0	0	0
IM-0016LN	CACCGCGGTTATACGGGGGACCCAAGCTGATAGTCACCGGCGTAAAGCGTGGTTAGGGAACCAATCAACTAAAGTCAAACACTTCCTTGGCCGTTATAAGCCCCCGGAAGTTGGAAACCCCTCTACGAAAGTGACTTTAACACCCCTCCCGAATCCACCACAGCTAGGACA	0	0	0	560	0	0	0	0	0	0
IM-NA2769	CACCGCGGTTATACGAGAGGCCCAAGTTGATAAACACCGGCGTAAAGTGTGGTTAGGTTTATTATGCTAAAGTTGAACGCTTCCAGAACTGTTATACGCACCCGGAAGCAGGAAGCCCAACTGCGAAGGTGACTTTAAAGATCCGACCCCACGACAGCTAAGATA	153	1320	0	0	0	36	0	0	0	0
IM-1PT7UQ	CGCCGCGGTTACACGAGAGGCTCAAGTCGATAAATACCGGCGTAAAGGGTGGTTAAGGAATAAAGCGAATAGAGAAAAACGCTCTTCAAGCTGTTATACGCCCCCAAGAGTATGAAAATCCTGCACGAAAGTAACTCTACTGAGCCTGAACCCACGACAGCTCTGGTA	0	0	0	0	0	113	0	0	0	0
IM-RO0926	CGCCGCGGTTATACGAGAGGCCCAAATCGATGAATGTCGGCGTAAAGGGTGGTTAAGGAATAAGTTGAATAGAGAAAAACGCTCTTCAAGCCGTTATACGCCTCCAAGAGTATGAAGATCCCCCACGAAAGTAACTCTAATAAACCTGAACCCACGATAGCTCTGGTA	0	0	75	3376	0	0	0	0	611	504
IM-1231OG	CACCGCGGTTAGACGAGAGGCCTAAGTTGATAGCTTCCGGCGTAAAGAGTGGTTAAGGAAATCCCTAAACTAAAGCCGAATATTTTCACAGCTGTCATACGCACCCGAAAATAAGAAGCCCCACCACGAAAGTGGCTTTAACCCACCCGACCCCACGAAAGCTGTGGAA	0	0	0	0	0	13	0	0	0	0
IM-6630AS	CACCGCGGTTATACGAGAGGCCTAAGTTGACAGACAACGGCGTAAAGAGTGGTTAAGGAATAATTTCAACTAAAGCCGAACATCCTCAAGACTGTCATACGTTTCCGAGGATAAGAAGCCCCACTACGAAAGTGGCTTTAATACCCCTGACCCCACGAAAGCTGTGATA	166	0	0	0	0	0	0	0	0	0
IM-36FR4R	CACCGCGGTTATACGAGAGGTCCAAGTTGATAGAAACCGGCGTAAAGAGTGGTTAGGATAATCTTACTTAACTAAAGCCAAACACCTTCAGAACTGTTATACGTACCCGAAGGCATGAAGAACCACCACGAAAGTGGCTTTACTAACCCTGAACCCACGAAAGCTATGTAA	0	451	0	0	0	0	0	0	0	0
IM-635ZZ8	CACCGCGGTTATACGAGAGGTCCAAGTTGATAGAAACCGGCGTAAAGAGTGGTTAGGATACTCTTATCTAACTAAAGCCAAACACCTTCAGAACTGTTATACGTACCCGAAGGCATGAAGAACCACTACGAAAGTGGCTTTATTAACCCTGAACCCACGAAAGCTATGCCA	412	0	0	0	1768	484	161	0	507	902
IM-O328X1	CACCGCGGTTATACGAGAGGTCCAAGTTGATAGAAACCGGCGTAAAGAGTGGTTAGGATGATTTGTTCAACTAAAGCCAAACACCTTCAGAACTGTTATACGTACCCGAAGGCATGAAGAACCACTACGAAAGTGGCTTTATAAACCCTGAACCCACGAAAGCTATGCCA	0	3161	0	101	31	0	0	0	0	0
IM-6S615I	CACCGCGGTTATACGAGAGGTCCAAGTTGATAGAAACCGGCGTAAAGAGTGGTTAGGATATTCCATCTTACTAAAGCCAAACACCTTCAGAACTGTTATACGTACCCGAAGGCATGAAGAACCACTACGAAAGTGGCTTTATTAACCCTGAACCCACGAAAGCTATGCCA	0	523	0	0	0	0	0	0	0	222
IM-M1ZI2R	CACCGCGGTTATACGAGAGGTCCAAGTTGATAGAAACCGGCGTAAAGAGTGGTTAGGACAATCTCACTTAACTAAAGCCAAACACCTTCAGAACTGTTATACGTACCCGAAGGCATGAAGAACCACTACGAAAGTGGCTTTATTAACCCTGAACCCACGAAAGCTATGCCA	0	3011	0	0	0	0	0	0	0	0
IM-9V759N	CACCGCGGTTATACGAGAGGTCCAAGTTGATAGAAACCGGCGTAAAGAGTGGTTAGGGGAATCTTACTTAACTAAAGCCAAACACCTTCAGAACTGTTATACGTACCCGAAGGCATGAAGAACCACTACGAAAGTGGCTTTACTAACCCTGAACCCACGAAAGCTATGCCA	0	2073	0	0	0	0	0	0	0	464
IM-87TB24	CACCGCGGTTATACGAGAGGTCCAAGTTGATAGCATATCGGCGTAAAGAGTGGTTAGGGGAATCTTACTTAACTAAAGCCAAACACCTTCAGAACTGTTATACGTACCCGAAGGCATGAAGAACCACCACGAAAGTGGCTTTACTAACCCTGAACCCACGAAAGCTATGTAA	0	44	0	0	0	0	0	0	0	0
IM-QD91DN	CACCGCGGTTATACGAGAGGTCCAAGTTGATAGAAACCGGCGTAAAGAGTGGTTAGGATACTCTTATCTAACTAAAGCCAAACACCTTCAGAACTGTTATACGTACCCGAAGGCATGAAGAACTACTACGAAAGTGGCTTTACCAACCCTGAACCCACGAAAGCTATGTCA	0	0	0	0	0	17	0	0	0	0
IM-J967O8	CACCGCGGTTATACGAGAGGTCCAAGTTGATAATAACCGGCGTAAAGAGTGGTTAGGAAAAATATACTAAACTAAAGCTAAACACCTTCAGAACTGTTATACGTACCCGAAGGCATGAAAAACCACTACGAAAGTGGCTTTATTAACTCTGAACCCACGAAAGCTATGTCA	368	149	0	444	229	41	1124	0	367	68
IM-3872YJ	CACCGCGGTTATACGAGAGGTCCAAGTTGATAATAACCGGCGTAAAGAGTGGTTAGGGAAAATACACTAAACTAAAGCCAAACACCTTCAGAACTGTTATACGTACCCGAAGGCATGAGGAACTATCACGAAAGTGGCTTTATTAATCCTGAACCCACGAAAGCTATGTCA	49	0	0	0	0	0	0	0	0	0
IM-S973Y9	CACCGCGGTTATACGAGAGGTCCAAGTTGATAGCATATCGGCGTAAAGAGTGGTTAGGGAGAACAAAACAAACTAAAGCCAAACACCTTCAGAACTGTTATACGTACCCGAAGGCATGAAGAACCACCACGAAAGTGGCTTTACTAACCCTGAACCCACGAAAGCTATGTAA	0	2459	0	0	216	0	165	0	0	0
IM-VZ36HB	CACCGCGGTTATACGAGAGGTCCAAGTTGATAGAAACCGGCGTAAAGAGTGGTTAGGGAGAACAAAACAAACTAAAGCCAAACACCTTCAGAACTGTTATACGTACCCGAAGGCATGAAGAACCACTACGAAAGTGGCTTTACTAACCCTGAACCCACGAAAGCTATGCCA	0	72	0	0	0	0	0	0	0	0
IM-C0580S	CACCGCGGTTATACGAGAGGTCCAAGTTGATAGAAACCGGCGTAAAGAGTGGTTAAGGCGCCCACCCTAAACTAAAGCCAAACACCTTCAGAACTGTTATACGTACCCGAAGACATGAAGAACCACTACGAAAGTGGCTTTATAAACCCTGAACCCACGAAAGCTATGTCA	179	0	0	0	120	0	0	0	0	0
IM-20YL64	CACCGCGGTTATACGAGAGGTCCAAGTTGATAATAACCGGCGTAAAGAGTGGTTAGGGAAAAACATATTAAACTAAAGCCAAACACCTTCAGAACTGTTATACGTACCCGAAGGCATGAAGAACTACTACGAAAGTGGCTTTACCAACCCTGAACCCACGAAAGCTATGTCA	0	0	0	0	0	109	174	0	0	0
IM-0UO094	CACCGCGGTTATACGAGAGGTCCAAGTTGATAGAAACCGGCGTAAAGAGTGGTTAAGGCGCCCACCCTAAACTAAAGCCAAACACCTTCAGAACTGTTATACGTACCCGGAGGCATGAAGAACCACTACGAAAGTGGCTTTATTAACCCTGAACCCACGAAAGCTATGCCA	42	0	0	0	26	0	0	0	0	0
IM-NVE24O	CACCGCGGTTATACGAGAGGTCCAAGTTGATAATAACCGGCGTAAAGAGTGGTTAGGAAAAATATACTAAACTAAAGCTAAACACCTTCAGAACTGTTATACGTACCCGAAGGCATGAAGAACTACTACGAAAGTGGCTTTACCAACCCTGAACCCACGAAAGCTATGTCA	0	0	0	0	0	0	34	0	0	0
IM-5GSC21	CACCGCGGTTATACGAGAGGTCCAAGTTGATAATAACCGGCGTAAAGAGTGGTTAGGGAAAAACATATTAAACTAAAGCCAAACACCTTCAGAACTGTTATACGTACCCGAAGGCATGAAAAACCACTACGAAAGTGGCTTTATTAACTCTGAACCCACGAAAGCTATGTCA	0	0	0	0	0	0	22	0	0	0
IM-3F3EN9	CACCGCGGTTATACGAGCGACCCAAGCTGATAGTCACCGGCGTAAAGAGTGGTTAGAGGACAACCTAAACTAAAGCCGAACGCCTTCAAAGCTGTTATACGCATCCGAAGGTACGAAGAACCATCACGAAAGTGGCTTTACCCCCCACCCGAACCCACGAAAGCTACGTAA	0	0	0	0	0	0	0	542	0	0
IM-30OCO0	CACCGCGGTTATACGAGAGACCCAAGTTGATAAGCAACGGCGTAAAGAGTGGTTAAGGAGACCCCACAACTAAAGCCGAACACCCTCAGAGCTGTTATACGCACCCGAGAGCATGAAGCACCACTACGAAAGTGGCTTTACTTATCCTGAACCCACGAAAGCTATGATA	107	0	0	0	0	0	0	0	0	0
IM-OY0NV4	CACCGCGGTTAAACGAGTGAGCCCAAGTTGATAAAAATCGGCGTAAAGGGTGGTTAAGAGAATTATTTAATAAAGCCGAAAATTCTAGCAGCTGTTAAACGCTTGCAAGTATAATGAAGCCCAAATACGAAAGTAGCTTTATAATTTCTGACTCCACGAAAACTAGGGCA	0	0	0	0	0	0	0	0	58	0
IM-4X3LRK	CACCGCGGTCAAACGAGGTTGTGCCCAAGCGGATGACCAACGGCGTAAAGCGTGGTTAGGGAAACCCCTAACTAAAGCTGAATACCCACAGAGCCGTGATACGCATCCGACGGCATGAAACCCCACCACGAAAGTGGCTTTAATCCAACCCGAACCCACGACAGCTAAGACA	0	0	0	0	0	0	0	655	0	0
IM-25Z2AE	CACCGCGGTCAAACGAGGTAGTGCCCAAGCGGATAACCAACGGCGTAAAGAGTGGTTAGGGAAGCCCACAACTAAAGTTGAATGCCCACAGAGCCGTGATACGCATCCGATGGCATGAAACCCCACCACGAAAGTGACTTTAACCCAGCCCGAACCCACGACAGCTAGGGCA	0	0	0	515	340	0	0	0	0	0
IM-9M790Y	CACCGCGGTCAAACGAGGTAGTGCCCGAGCGGATGACCAACGGCGTAAAGCGTGGTTAAGGAAGTCCCCTACTAAAGCTGAATACCCACAGAGCCGTGATACGCATCCGACGGCATGAAACCCCACCACGAAAGTGACTTTAATTCAACCTGAACCCACGATAGCTAAGACA	424	0	0	0	0	149	946	0	0	0
IM-8YSS07	CACCGCGGTCAAACGAGCTAGCGCCCAAGCGGATGACCACCGGCGTAAAGAGTGGTTAAGGAAACCTCCCCACTAAAGCTGAACACCCACAAAGCTGTGATACGCATCCGATGGTCTGAAACCCCACCACGAAAGTGGCTTTAATCAGCCTGAACCCACGATAGCCAGGACA	619	0	0	0	0	0	0	0	0	0
IM-Q054YZ	CACCGCGGTCAAACGAGCTAGTGCCCAAGCGGATAACCAACGGCGTAAAGAGTGGTTAGGGAAACCCGCAACTAAAGCTGAATGCCCACAGAGCCGTGATACGCATCCGATGGCATGAAACCCCACCACGAAAGTGACTTTAACCCAACCCGAACCCACGACAGCTAGGACA	0	0	0	0	0	28	0	568	0	0
IM-V62PV6	CACCGCGGTCAAACGAGCTAGTGCCCAAGCGGATAACCAACGGCGTAAAGAGTGGTTAGGGAAACCCTCAACTAAAGCTGAATGCCCACAGGGCCGTGATACGCATCCGATGGCATGAAACCCCGCCACGAAAGTGACTTTAACCCAACCCGAACCCACGACAGCTAAGACA	0	0	0	0	0	0	0	0	498	0
IM-FF1546	CACCGCGGTCAAACGAGGTTGTGCCCGAGCGGATGACCAACGGCGTAAAGCGTGGTTAAGGAAACGCTCAACTAAAGCTGAACACCCGCAAAGCCGTGATACGCATCCGACGGCATGAAACCCCACCACGAAAGTGACTTTAACCCAACCCGAACCCACGACAGCTAGGACA	0	0	775	1755	0	0	0	0	0	0
IM-PU4C7S	CACCGCGGTTATACGAGGTGCCCAAGTTGACAGCCTCCGGCGTAAAGCGTGGTTAAGAATTAAAATACCTACTAAAGCTAAACCCTATCAAAGCCGTAGTACGCACTCGATAGCGTGAGACCCCACCACGAAAGTGACTTTAAACTAACCCGAACCCACGAAAGCTAAGAAA	140	0	45	23	0	20	26	0	49	85
IM-5650ZU	CACCGCGGCCATACGAGTGAGCCCAAGTGGACAGTCTCTCGGCGTAAAGCGTGGTTAAGAATTAAAATACCTACTAAAGCTAAACCCTATCAAAGCCGTAGTACGCACTCGATAGCGTGAGACCCCACCACGAAAGTGACTTTAAACTAACCCGAACCCACGAAAGCTAAGAAA	1243	0	635	1009	0	116	269	0	682	1043
IM-KO8416	CACCGCGGTCATACGAGTGTTCGCCCAAGTAGACAATCGCCGGCGTAAAATGTGGTTAGGGAACCCCAATAATAGAGCAGAACTGCCTCCGGGCTGTTATACGCACCCGACAGCGAGAATTCCTAGCACGAAAGTCGCTCTAGACCAACCTGAACCCACGAAAGCTGGGACA	140	0	0	0	0	0	0	0	0	0
IM-14MROL	AACCGCGGTCATACGAGTGCCGCCCAAGTGGACAATCAACGGCGTAAAGCGTGGTTAAGGCCCCCCCCACCAACTAAAGCAAAACCCCACCAAAGCCGTTATACGCATCCGATCGGGTGAGGCCCCACTACGAAAGTAACTTTAACTAAACCTGAACCCACGAAAGCTGAGAAA	110	0	0	0	0	0	0	0	0	0
IM-SJ3GJ1	CACCGCGGTCATACGAGTGTTAGCCCAAGCAGATGAATAGCGGCGTAAAGAGTGGTTAGGGACCCCCACAACTAAAGTTGAACGCCTGCATGGCCGTTATACGCATCCGAAGGCATGAAACCCCGCCACGAAAGTGACTTTAACCAAACCCGAACCCACGACAGCTACGGCA	372	0	0	0	0	0	0	0	0	0
IM-UL28DU	CACCGCGGTCATACGAGTGTAGCCCAAGTGGACAGCTAGCGGCGTAAAGTGTGGTTAGGGGCCCACCTAAAACTAAAGCAGAACCACCTCCCGGCTGTTATACGCACCCGAAAGCATGAAGCCCTCCCACGAAAGTGACTTTAACTCCCCCGAACCCACGAGAGCCAGGAAA	0	0	0	0	0	66	313	0	0	0
IM-7J56D2	CACCGCGGTTATACGAGAGGCCCAAGCTGATAGGAAACGGCGTAAAGAGTGGTTAGGGAGATTCTAATACTAAAGCTAAACGCCTGCAGAGCCGTTATACGCACCCGAAGGCATGAAAACCCCCCACGAAAGTGGCTTTAACCCCACCCCGAACCCACGACAGCTTTGACA	0	0	0	0	0	0	0	197	0	0
IM-994AEG	CACCGCGGTTATACGAGAGACCCAAGTTGACAAATTCCGGCGTAAAGCGTGGTTAGGAAGCACTTAAACTAAAGTCGAACACCTTCAAAGCTGTTATACGCATCCGAAGGCCTGAAGAACATACACGAAAGTAACTTTACAAACTCTGAAGCCACGAAAGCTAAGATA	0	0	0	0	0	0	0	0	1052	0
IM-682FS8	CACCGCGGTTATACGAGAGACCCAAGTTGACAAATTCCGGCGTAAAGCGTGGTTAGGAAGTATTTAAACTAAAGTCGAACACCTTCAAAGCTGTTATACGCATCCGAAGGCCTGAAGAACATACACGAAAGTAACTTTACAGACTCTGAATCCACGAAAGCTAAGATA	0	590	0	0	68	261	0	0	0	0
IM-41IR52	CACCGCGGTTATACGAGAGACCCAAGTTGACAGATAATCGGCGTAAAGAGTGGTTAAGTAATACATTTCACTAAAGCCAAACACCTTCAAAGCTGTTATACGCACCCGAAGATCAGAAGCCCAATCACGAAAGTGGCTTTAAACCAACTGAACCCACGAAAGCTAGGGCA	0	0	55	0	92	51	0	0	368	0
IM-189Q6K	CACCGCGGTTATACGAGAGACCCAAGTTGACAGACAATCGGCGTAAAGAGTGGTTAAGTAATATATTTCACTAAAGCCAAACACCTTCAAAGCTGTTATACGCACCCGAAGATCAGAAGCCCAATCACGAAAGTGGCTTTAAACTAACTGAACCCACGAAAGCTAGGACA	0	293	0	0	46	0	0	415	0	0
IM-6Z94E2	CACCGCGGTTATACGAGGGACCCAAGTTGACAGACAATCGGCGTAAAGAGTGGTTAAGTACTTATTCTACTAAAGCCAAACACCTTCAAAGCTGTTATACGCACCCGAAGGTTAGAAGCCCAATCACGAAAGTGGCTTTAAACTAACTGAACCCACGAAAGCTAGGGCA	0	1955	0	0	0	0	0	0	0	0
IM-T2X137	CACCGCGGTTATACGAGAGACCCAAGTTGACAGACAATCGGCGTAAAGAGTGGTTAAGTACTACACCCTACTAAAGCCAAACACCTTCAAAGCTGTTATACGCACCCGAAGGTTAGAAGCCCAATCACGAAAGTGGCTTTAAACTTACTGAACCCACGAAAGCTAGGGCA	0	0	169	0	0	0	0	0	0	0
IM-35RG7V	CACCGCGGTTATACGAGAGACCCAAGTTGACAGACAATCGGCGTAAAGAGTGGTTAAGTAATACATTACACTAAAGCCAAACACCTTCAAAGCTGTTATACGCACCCGAAGATCAGAAGCTCAATCACGAAAGTGGCTTTAAACTAACTGAACCCACGAAAGCTAGGGTA	0	354	0	0	0	0	0	0	0	0
IM-43J7FD	CACCGCGGTTATACGAGAGACCCAAGTTGACAGACAATCGGCGTAAAGAGTGGTTAAGTACTATACTCGACTAAAGCCAAACACCTTCAAAGCTGTTATACGCACCCGAAGGCTAGAAGCCCAATCACGAAAGTAGCTTTAAACTAACTGAACCCACGAAAGCTAGGGTA	0	254	0	0	68	0	0	0	0	0
IM-Z0968Y	CACCGCGGTTATACGAGAGACCCAAGTTGACAGACAATCGGCGTAAAGAGTGGTTAAGTACAACATATCACTAAAGCCAAACACCTTCAAAGCTGTTATACGCACCCGAAGGTCAGAAGCCCAATCACGAAAGTGGCTTTAAACAAACTGAACCCACGAAAGCTAGGGCA	0	1251	0	0	0	0	0	0	0	0
IM-A02J3I	CACCGCGGTTATACGAGAGACCCAAGTTGACAGACAATCGGCGTAAAGAGTGGTTAAGTACAACATATCACTAAAGCCAAACACCTTCAAAGCTGTTATACGCACCCGAAGATCAGAAGCTCAATCACGAAAGTGGCTTTAAACTAACTGAACCCACGAAAGCTAGGGTA	0	67	0	0	0	0	0	0	0	0
IM-59MS8S	CACCGCGGTTATACGAGAGACCCAAGTTGTTAGACACCGGCGTAAAGAGTGGTTAGGGAAGTTCATCCGACTAGAGCCAAACACCTTCAAAGCTGTTATACGCACCCGAAGGCAAGAAGCCCAACTACGAAAGTGGCTTTATGTTAACTGAACCCACGAAAGCTAGGACA	0	276	0	0	0	0	0	0	0	0
IM-ZQ178S	CACCGCGGTTATACGAGAGACCCAAGTTGTTAGACACCGGCGTAAAGAGTGGTTAGGGAAACTCATTCAACTAGAGCCGAACACCTTCAAAGCTGTCATACGCACCCGAAGGTAAGAAGCCCAACTACGAAAGTGGCTTTATGTTAACTGAACCCACGAAAGCTAGGGCA	0	0	76	0	590	0	0	0	0	0
IM-1G4Z81	CACCGCGGTTATACGAGAGACCCAAGTTGTTAGACACCGGCGTAAAGAGTGGTTAGGAAAACTCATTCAACTAGAGCCGAACACCTTCAAAGCTGTTATACGCACCCGAAGGTAAGAAGCCCAACTACGAAAGTGGCTTTATGTTAACTGAACCCACGAAAGCTAGGATA	0	1583	202	0	279	0	0	0	0	145
IM-1T099C	CACCGCGGTTATACGAGAGACCCAAGTTGACAGACAATCGGCGTAAAGAGTGGTTAAGTATTATACATCACTAAAGCCAAACACCTTCAAAGCTGTTATACGCACCCGAAGGTCAGAAGCCCAATCACGAAAGTGGCTTTAAATCAACTGAACCCACGAAAGCTAGGGTA	0	422	0	0	0	0	0	0	0	0
IM-R98L81	CACCGCGGTTATACGAGAGACCCAAGTTGTTAGACACCGGCGTAAAGAGTGGTTAGGAAAACTCATTCAACTAGAGCCGAACACCTTCAAAGCTGTTATACGCACCCGAAGATCAGAAGCCCAATCACGAAAGTGGCTTTAAACTAACTGAACCCACGAAAGCTAGGACA	0	94	0	0	22	0	0	0	0	0
IM-9DPGG6	CACCGCGGTTATACGAGAGACCCAAGTTGACAGACAATCGGCGTAAAGAGTGGTTAAGTAATACATTACACTAAAGCCAAACACCTTCAAAGCTGTTATACGCACCCGAAGGTCAGAAGCCCAATCACGAAAGTGGCTTTAAACAAACTGAACCCACGAAAGCTAGGGCA	0	54	0	0	0	0	0	0	0	0
IM-BA1470	CACCGCGGTTATACGAGAGGCCCAAGCTGACAGTTACCGGCGTAAAGAGTGGTTAATAAACTCTCTAAACTAAAGCCGAACATCTCCAAAGTTGTACAACGCACTCGAAGACATGAAGACCTACCACGAAAGTGACTTTACACTCTTTGAACCCACGAAAGCTAGGAAA	6552	4412	0	637	459	1765	586	646	7025	2166
IM-3I3T27	CACCGCGGTTATACGAAAGACTCAAGCTGACAGCCGCCGGCGTAAAGAGTGGTTAATTGAAACACAAAACTAAAGCCGAACATCTACAAGGCCGTATAACGCATTCGAAGGTATGAAGACCATCCACGAAAGTAGCTTTACGTCTTTTGATTCCACGGAAGCTAGGGAA	100	974	0	0	0	0	465	0	0	0
IM-04U7N1	CACCGCGGTTAAACGGGAGGCCCAAGCTGACAGTCGCCGGCGTAAAGAGTGGTTAATAGACCTACAAAACTAAAGCCGAACATCTCCAAAGTTGTAAAATGCACTCGAAGATATGAAGACCAACCACGAAGGTGGCTTTACATTCTTTGAACCCACGAAAGCTAGGGAA	0	0	0	0	1361	0	321	0	0	0
IM-5Q1UC4	CACCGCGGTTATACGAGAGGCCCAAGCTGACAGTTGCCGGCGTAAAGAGTGGTTAATTAATTCACAAAACTAAAGCCGAACATCTCCAAAGTTGTACAACGCACTCGAAGGTATGAAGATCAACCACGAAAGTAGCTTTACATTCTTTGAACCCACGAAAGCTAGGAAA	0	0	92	0	0	13	0	0	0	0
IM-OD7TF0	CACCGCGGTTATACGAGAGGCCCAAGCTGATAGCTACCGGCGTAAAGAGTGGTTAATTTACCCCACAAACTAAAGCCGAACATCTCCAAAGTTGTACAACGCACTCGAAGACATGAAGACCTACCACGAAAGTGACTTTACACTCTTTGAACCCACGAAAGCTAGGAAA	0	0	0	0	0	38	0	0	0	0
IM-IN8066	CACCGCGGTTATACGGGAGGCCCAAGCTGACAGTTTCCGGCGTAAAGAGTGGTTAATAGCCCCACAACAATAAAGCCGAACATCTTCAAAGTTGTACAACGCACTCGAAGACATGAAGACCAGCCACGAAAGTGGCTTTACATTACTTGAACCCACGAAAGCTAGGGAA	0	324	0	0	0	0	0	0	0	0
IM-2GI832	CACCGCGGTTATACGAGAGGCCCAAGCTGACAGTTAACGGCGTAAAGAGTGGTTAATACCCGCACAAAATAAAGCCGAACATCTTCAAAGTTGTATAACGCACTCGAAGACATGAAGATCAGCCACGAAAGTGGCTTTACATAACTTGAACCCACGAAAGCTAGGAAA	0	454	0	0	0	0	0	0	0	0
IM-5Q147B	CACCGCGGTTATACGAGAGGCCCAAGCTGACAGTTTTCGGCGTAAAGAGTGGTTAATGGATCCTTAAACTAAAGCCGAACGTCTTCAAAGCCGTTTAACGCATTCGAAGATATGAAGCCCATCTACGAAGGTGGCTTTATGACTTTTGAACCCACGAAAGCTGGGAAA	0	0	314	0	0	0	0	0	0	1196
IM-Z5D0RQ	CACCGCGGTTATACGAGAGGCCCAAGCTGATAGCTACCGGCGTAAAGAGTGGTTAATTTACCCCACAAACTAAAGCCGAACATCTCCAAAGTTGTAAAACGCACTCGAAGGTATGAAGATCGCCCACGAAAGTGGCTTTATAACCCTTGAACCCACGAAAGCTAGGGAA	0	0	0	0	0	225	0	0	0	0
IM-EH6332	CACCGCGGTTATACGAGAGGCCCAAGCTGACAGTTCCCGGCGTAAAGAGTGGTTAATAAACCCACGACACTAAAGCCGAACATCTCCAAAGTTGTACAACACACTCGAAGATATGAAGACCAACCACGAAAGTGACTTTACACTCTTTGAACCCACGAAAGCTAGGGAA	399	0	0	0	0	0	0	0	0	0
IM-274L4J	CACCGCGGTTATACGAGAGGCCCAAGCTGACAGTTCCCGGCGTAAAGAGTGGTTAATAGCCCCCCCCCCATACTAAAGCCGAACATCTCCAAAGTTGTACAACGCACTCGAAGACATGAAGACCAACCACGAAAGTGACTTTACACTCTTTGAACCCACGAAAGCTAGGGAA	185	0	0	0	0	30	0	0	0	0
IM-C8RAM4	CACCGCGGTTATACGAGAGGCCCAAGCTGACAGTTCCCGGCGTAAAGAGTGGTTAATAGCCCCCCCATACTAAAGCCGAACATCTCCAAAGTTGTACAACGCACTCGAAGACATGAAGACCAGCCACGAAAGTGACTTTACACTCTTTGAACCCACGAAAGCTAGGGAA	0	0	0	0	0	98	0	0	0	0
IM-8941TB	CACCGCGGTTATACGAGAGGCCCAAGCTGACAGTTCCCGGCGTAAAGAGTGGTTAATAAACCCACGACACTAAAGCCGAACATCTCCAAAGTTGTACAACGCACTCGAAGACATGAAGACCTACCACGAAAGTGACTTTACACTCTTTGAACCCACGAAAGCTAGGAAA	61	0	0	0	0	0	0	0	0	0
IM-2Q5WWX	CACCGCGGTTATACGAGAGGCCCAAGCTGACAGTTACCGGCGTAAAGAGTGGTTAATAAACTCTCTAAACTAAAGCCGAACATCTCCAAAGTTGTACAACACACTCGAAGATATGAAGACCAACCACGAAAGTGACTTTACACTCTTTGAACCCACGAAAGCTAGGGAA	63	0	0	0	0	27	0	0	0	0
IM-7JEN4W	CACCGCGGTTATACGAGAGGCCCAAGCTGACAGCTTATCGGCGTAAAGGGTGGTTAAAATTATTACAATTAAAGTAGAACTCCTCCTCAACTGTTGTACGTTTTCGGAGGAAAGAAATTCACCCACGAAAGTGACTTTAATAAATTGAACCCACGAAAGCTAGGACG	0	0	0	745	0	0	0	0	0	0
IM-EK0437	CACCGCGGTTATACGAGAGACCCGAGTTGATAGACACCGGCGTAAAGAGTGGTTAAGACTTTACTTAACACTAAAGCCGAACGCCCTCAGAGCTGTTATACGCATCCGAAGGTAAGAAGCCCAACCACGAAAGTGGCTTTATAACATCTGAATCCACGAAAGCTATGACA	0	136	0	0	0	0	0	0	107	18
IM-B861E7	CACCGCGGTTATACGAGAGACCCAAGTTGATAGTCACCGGCGTAAAGAGTGGTTAAGACAACACTTAACACTAAAGCCGAACGCCCTCAGAGCTGTTATACGCATCCGAAGGTAAGAAGCCCAACCACGAAAGTGGCTTTATAACATCTGAATCCACGAAAGCTATGATA	0	1212	0	0	441	0	0	0	0	0
IM-617CB8	CACCGCGGTTATACGAGAGACCCGAGTTGATAGTCACCGGCGTAAAGAGTGGTTAAGACTACACTTAGCACTAAAGCCGAACGCCCTCAGAGCTGTTATACGCATCCGAAGGTAAGAAGCCCAACCACGAAAGTGGCTTTATAACATCTGAATCCACGAAAGCTATGACA	0	731	0	0	16	0	639	0	274	341
IM-4R8X68	CACCGCGGTTATACGAGAGACCCGAGTTGATAGACACCGGCGTAAAGAGTGGTTAAGACTATACTTAACACTAAAGCCGAACGCCCTCAGAGCTGTTATACGCATCCGAGGGTAAGAAGCCCAACCACGAAAGTGGCTTTATGACATCTGAATCCACGAAAGCTATGATA	195	1002	88	0	0	0	0	0	2444	197
IM-02Y02Q	CACCGCGGTTATACGAGAGACCCAAGTTGATAGACACCGGCGTAAAGAGTGGTTAAGACTTACTTAACACTAAAGCCGAACGCCTTCAGAGCTGTTATACGCATCCGAAGGTAAGAAGCCCAACTACGAAAGTGGCTTTACAACATCTGAATCCACGAAAGCTATGATA	233	3754	145	0	0	0	0	0	0	0
IM-2M0XS1	CACCGCGGTTATACGAGAGACCCAAGTTGATAGTTACCGGCGTAAAGAGTGGTTAAGACTATACCTAACACTAAAGCCGAACGCCCTCAGAGCTGTTATACGCATCCGAAGGTAAGAAGCCCAATCACGAAAGTGGCTTTATAACATCTGAACCCACGAAAGCTATGACA	0	3859	0	0	0	0	0	0	0	0
IM-82K2U9	CACCGCGGTTATACGAGAGACCCAAGTTGATAGTTATCGGCGTAAAGAGTGGTTAAGACTACACCTAGCACTAAAGCCGAACGCCCTCAGAGCTGTTATACGCATCCGAAGGTAAGAAGCCCAATCACGAAAGTGGCTTTATAACATCTGAATCCACGAAAGCTATGACA	473	0	0	166	4609	21	0	0	464	259
IM-UDKX97	CACCGCGGTTATACGAGAGACCCAAGTTGATAGTTACCGGCGTAAAGAGTGGTTAAGACTGCACCTAACACTAAAGCCGAACGCCCTCAGAGCTGTTATACGCATCCGAGGGTAAGAAGCCCAATCACGAAAGTGGCTTTATAACATCTGAATCCACGAAAGCTATGACA	0	398	0	0	0	0	0	0	0	0
IM-842C1U	CACCGCGGTTATACGAGAGACCCAAGTTGATAGACACCGGCGTAAAGAGTGGTTAAGACTTACTTAACACTAAAGCCGAACGCCCTCAGAGCTGTTATACGCATCCGAAGGTAAGAAGCCCAATCACGAAAGTGGCTTTATAACATCTGAACCCACGAAAGCTATGACA	0	393	0	0	0	0	0	0	0	0
IM-N282WP	CACCGCGGTTATACGAGAGACCCAAGTTGATAGTTACCGGCGTAAAGAGTGGTTAAGACTATACCTAACACTAAAGCCGAACGCCCTCAGAGCTGTTATACGCATCCGAAGGTAAGAAGCCCAACTACGAAAGTGGCTTTACAATATCTGAATCCACGAAAGCTATGATA	0	377	0	0	0	0	0	0	0	0
IM-29TZ35	CACCGCGGTTATACGAGAGACCCAAGTTGATAGTTACCGGCGTAAAGAGTGGTTAAGACTATACCTAACACTAAAGCCGAACGCCCTCAGAGCTGTTATACGCATCCGAAGGTAAGAAGCCCAATCACGAAAGTGGCTTTAAACTAACTGAACCCACGAAAGCTAGGACA	0	258	0	0	0	0	0	0	0	0
IM-4ZX2CA	CACCGCGGTTATACGAGAGACCCAAGTTGATAGTTATCGGCGTAAAGAGTGGTTAAGACTACACCTAGCACTAAAGCCGAACGCCCTCAGAGCTGTTATACGCATCCGAAGGTAAGAAGCCCAATCACGAAAGTGGCTTTACCTTAACTGAACCCACGAAAGCTAGGATA	0	0	0	0	83	0	0	0	0	0
IM-S8S61G	CACCGCGGTTATACGAGAGACCCAAGTTGATAGTTACCGGCGTAAAGAGTGGTTAAGACTGCACCTAACACTAAAGCCGAACGCCCTCAGAGTTGTTATACGCATCCGAAGGTAAGAAGCCCAATCACGAAAGTGGCTTTATAACATCCGAACCCACGAAAGCTATGGTA	0	56	0	0	0	0	0	0	0	0
IM-007O6C	CACCGCGGTTATACGAGAGGCTCAAGTTGACAGACAACGGCGTAAAGCGTGGTTAAGGAAAATATATTACTAAAGCGGAACCTCCCCCTAGCTGTTATACGCTTCCGAGGAAGTGAACTCCAACTACGAAAGTGGCTTTACCTAACCTGAACCCACGAAAGCTAAGAAA	0	0	0	0	0	25	0	0	0	0
IM-H4HNQ2	CACCGCGGTTATACGAGAGGCTCAAGTTGACAGACTACGGCGTAAAGCGTGGTTAAGGAATATATACATAACTAAAGCGGAACCTCCTCCTAGCTGTTATACGCTTCCGAGGAAATGAACTCCGACTACGAAAGTGGCTTTACCTAACCTGAACCCACGAAAGCTAAGAAA	0	0	0	0	83	28	0	0	0	0
IM-78T1M0	CACCGCGGTTATACGAGAGGCTCAAGTTGACAGACAACGGCGTAAAGCGTGGTTAAGGAAAACATACAACTAAAGCGGAACCTCCTCCTAGCTGTTATACGCTTCCGAGGAAGTGAACCCCAACTACGAAAGTGGCTTTATCTAACCTGAACCCACGAAAGCTAAGAAA	1652	516	0	0	0	292	460	0	376	1299
IM-84T84R	CACCGCGGTTATACGAGAGGCTCAAGTTGACAGACAACGGCGTAAAGCGTGGTTAAGGAAAATATGTAACTAAAGCGGAACCTCCTCCTAGCTGTTATACGCTTCCGAGGAAGTGAACCCCAACTACGAAAGTGGCTTTATCCAACCTGAACCCACGAAAGCTAAGAAA	0	0	0	0	0	403	396	1357	0	0
IM-EBU9V3	CACCGCGGTTATACGAGAGGCTCAAGTTGACAGACAACGGCGTAAAGAGTGGTTAAGGAAAGTATTCAACTAAAGCGGAACCCCCTCATTGCTGTCATACGCTTCCGAGAGGATGAACCCCAACTACGAAGGTGGCTTTATAAAACCTGAACCCACGAAAGCTAAGAAA	415	0	207	6433	374	68	0	0	0	0
IM-31HP46	CACCGCGGTTATACGAGAGGCCTAAGTTGACAGACAGCGGCGTAAAGAGTGGTTAAGGAAAACACAAAACTAAAGCCGAACGCCTTCAGAACTGTTATACGTCTTCGAAGGTATGAAGCCCAACCACGAAAGTGGCTTTACTTCCCCTGAACCCACGAAAGCTAAGGAA	385	0	0	0	0	0	0	0	0	0
IM-9E8T3N	CACCGCGGTTATACGAGAGGCTCAAGTTGACAGACAACGGCGTAAAGAGTGGTTAAGGAAAATATTCAACTAAAGCGGAACACCCTCATAGCTGTTATACGCTTTCGAGGACATGAACTCCAACTACGAAGGTGGCTTTACATTACCTGAACCCACGAAAGCTAAGAAA	0	0	0	0	0	124	371	0	0	0
IM-32LP42	CACCGCGGTTATACGAGAGGCTCAAGTTGACAGACAACGGCGTAAAGAGTGGTTAAGGAGATTAAAAAACTAAAGCGGAACACCCTCACAGCTGTTATACGCTTCCGAGGGCATGAACCCCAACTACGAAGGTGGCTTTACATTACCTGAACCCACGAAAGCTAAGAAA	0	0	0	0	134	0	0	0	0	203
IM-COB49G	CACCGCGGTTATACGAGAGGCTCAAGTCGACAGACAACGGCGTAAAGAGTGGTTAAGGAAAATATTTAACTAAAGCGGAACACCCTCATAGCTGTTATACGCTTCCGAGGGCATGAACCTCAACTACGAAGGTGGCTTTATACTACCTGAACCCACGAAAGCTAAGAAA	0	0	0	0	0	96	0	0	0	0
IM-9OA152	CACCGCGGTTATACGAGGGGCTCAAGTTGACAGACAACGGCGTAAAGCGTGGTTAAGGAAAATATTCAACTAAAGCGGAACCTCCTCACAGCTGTTATACGCTTCCGAGGAAGTGAACCCCAACTACGAAAGTGGCTTTACCCTACCTGAACCCACGAAAGCTAAGAAA	0	0	78	291	0	79	0	0	404	251
IM-Z33Y29	CACCGCGGTTATACGAGAGGCTCAAGTTGATAGACAGCGGCGTAAAGAGTGGTTAAGGAAAATATTAAATTAAAGCGGAAAGCCCTCAATGCTGTTATACGCCTTCGAAGAGACTGAACCACAACTACGAAAGTGGCTTTATTTAACCTGAACCCACGAAAGCTAAGAAA	0	168	0	0	0	0	154	0	0	0
IM-D7Y272	CACCGCGGTTATACGAGTTGGCCCAAGTTGACAGACAACGGCGTAAAGAGTGGTTAAGGAAAATAAAAACTAAAGCCGAACACCTTCAAAGCTGTCATACGCTCCCGAAGATATGAAGCCCAACCACGAAAGTGACTTTACACTACCTGAACCCACGAAAGCTAAGAAA	185	0	0	0	0	0	0	0	0	0
IM-5WR938	CACCGCGGTTAGACGAGCAGGCCCAAGTTGATAGTTCACGGCGCAAAGGGTGGTTAGGGAAAACAAAGACTAAAGTCGAACTAACTCATTACTGTGATAAGCCCATATGATAAAATGAAGCCCGCCCACGAAAGTGACTTTATTAACCCTGAACCCACGAAAGCTAAGAAA	128	0	0	0	0	0	0	0	0	0
IM-VSS8K2	CACCGCGGTTATACGAGAGGCTCAAGTTGACAGACAACGGCGTAAAGAGTGGTTAAGGGAAATACATAACTAAAGCGGAACACCCTCACAGCTGTTATACGCTTCCGAGGGCATGAACCACGACTACGAAAGTGGCTTTACATCACCTGAACCCACGAAAGCTAAGAAA	0	1252	0	0	0	0	0	0	0	0
IM-42V2J9	CACCGCGGTTATACGAGGTGCCCAAGTTGACAGCCTCCGGCGTAAAGCGTGGTTAAGGAAAACATACAACTAAAGCGGAACCTCCTCCTAGCTGTTATACGCTTCCGAGGAAGTGAACCCCAACTACGAAAGTGGCTTTATCTAACCTGAACCCACGAAAGCTAAGAAA	168	0	0	0	0	47	37	0	34	114
IM-T1P326	CACCGCGGTTATACGAGGTGCCCAAGTTGACAGCCTCCGGCGTAAAGCGTGGTTAAGGAAAATATGTAACTAAAGCGGAACCTCCTCCTAGCTGTTATACGCTTCCGAGGAAATGAACCCCAACTACGAAAGTGGCTTTATCCAACCTGAACCCACGAAAGCTAAGAAA	0	0	0	0	0	46	16	69	0	0
IM-6C91WJ	CACCGCGGTTATACGAGAGGCTCAAGTTGACAGACAACGGCGTAAAGCGTGGTTAAGGAAAACATACAACTAAAGCGGAACCTCCTCCTAGCTGTTATACGCTTCCGAGGGCATGAACCCCAACTACGAAGGTGGCTTTACATTACCTGAACCCACGAAAGCTAAGAAA	0	0	0	0	0	0	0	0	0	40
IM-655Q0X	CACCGCGGTTATACGAGAGACTCAAGTTGACAGTCATCGGCGTAAAGAGTGGTTAAGATGTATAGAAACTAAAGCTAAATGCCTTCAAAGCTGTTATACGCTCTCGAAGGTAAGAAACCCAACTACGAAAGTGGCTTTATTAAATCTGACTCCACGAAAGCTGGGGCA	0	397	0	0	0	0	0	0	0	0
IM-057MIE	CACCGCGGTTATACGAGAGACTCAGGTTGACAGCCATCGGCGTAAAGAGTGGTTAGGACGGACAAAAACTAAAGCCGAATGCTCTCAAAGCTGTTATACGCCCTCGAAGGTAAGAAGCCCTACTACGAAAGTGACTTTATTAAATCTGATTCCACGAAAGCTAGGATA	0	1080	0	0	0	0	0	0	0	0
IM-6H0L68	CACCGCGGTTATACGAGAGACTCAAGTTGACAGTCATCGGCGTAAAGAGTGGTTAGGATGTATAAAAACTAAAGCCAAATGCCCTCAAAGCTGTTATACGCTCTCGAAGGTAAGAAGCCCAACTACGAAAGTGGCTTTATTAAATCTGACCCCACGAAAGCTAGGGTA	0	446	0	0	0	0	0	0	0	0
IM-70Y75H	CACCGCGGTTATACGAGAGACTCAAGTTGACAGTCATCGGCGTAAAGAGTGGTTAAGACGAATAAAAACTAAAGCCAAATACCTTCAAAGCTGTTATACGCTCTCGAAGGCAAGAAGCCCAACTACGAAAGTGGCTTTATTATATCTGACTCCACGAAAGCTAGGGTA	0	0	0	0	0	0	0	0	0	280
IM-39IL03	CACCGCGGTTATACGAGAGACTCAAGTTGTTAGTCATCGGCGTAAAGAGTGGTTAAGATAAAACATAAACTAAAGCCGAACGCCTTCAGTGCTGTCGTACGCCTCCGAAGGTAAGAAGCTCAACTACGAAAGTGGCTTTACCCAAATCTGAACCCACGAAAGCTAGGAAA	0	0	0	0	456	0	0	0	0	0
IM-75J1F6	CACCGCGGTTATACGGGTTAGCCCAAGTTGATAGCCTACGGCGTAAAGCGTGGTTAGGGAGCAAGAACATACTAAAGCCGAATTTTCCTTCAGCTGTTATACGCTCGCAGGAACAAGAAGTTCAACTACGAAAGTGACTTTATTTTTCTACCCCTGAGCCCACGAAAGTTTTGATA	0	0	91	0	0	0	0	0	0	0
IM-4WBSY7	CACCGCGGTTATACGGGTTTGCCCAAGTTGACGGCCTACGGCGTAAAGCGTGGTTAGGGGCACAAACATAATAAAGCCGAATTGTCCTTCAGCTGTTATACGCTAATAGGATCAAGAAGCCCAGCTACGAAAGTGACTTTACCGCCCCCCCCCCTGAACCCACGAAAGTTTTGACA	0	0	0	0	0	0	0	0	0	279
IM-9W0HQ6	CACCGCGGTTATACGGGTTAGCCCAAGTTGACAGCCAGCGGCGTAAAGCGTGGTTAAGGAAATAAGAACACTAAAGCCGAATTATCCTTCAGCTGTTATACGCTCACAGGAAAAAGAAGCCCAACTACGAAAGTGACTTTATTTGTCCCCTGAATCCACGAAAGTTTTGATA	0	0	0	0	0	0	67	0	0	0
IM-0B9QWX	CGCCGCGGTTATACGAGTGGCCCAAGTTGATAAAAACCGGCGTAAAGCGTGGTTAAGGTCCCAACTCAAACTAAAGCCGAACCTCCTCACAGCAGTTATACGCTTATGAAGAAACTGAAGCTCCACCACGAAAGTGGCTTTACTACCCCCCCCCCGACCCCACGAAAGCTATGGCC	0	0	0	0	0	0	0	0	79	0
IM-PT4875	CACCGCGGTTAAACGGGAGGCCCAAATTGACAGAAATCGGCGTAAAGGGTGGTTAATGAATATTAAACTAAGGCCGAACACCTTCAGGGCTGTCGTACGCATCTGAAGGCAGGAAGAACCCCAACGAAAGTGGCTTTAACAAACATGAATCCACGAAAGCTAGGAAA	305	0	404	378	0	99	0	221	0	0
IM-D5K2RX	CACCGCGGTTATACGAGCGGGCCCCAGTTGACAGAATCCGGCGTAAAGGGTGGTTAGTAAGATTTTTACTAAAGCCGAACATCTTCGAAGCTGTTATAAGCCCTTGAAGACAGGAAGCCCGCCTACGAAGGTGGCTTTAAAAACTACGACACCACTAAAACTAGGGAA	0	166	0	0	0	0	0	0	0	0
IM-59U6QI	CACCGCGGTTATACGAGAGGCCCGAGTTGACAGTTACCGGCGTAAAATGTGGTTATTACAGTATTTCACTAAAGCTAAACATCTTCAAAGCTGTTATATGCTCTCGAAGACAGGAAAATCTCCCACGAAAGTGGCTTTAATATCTATGTACCACGAAAGCTAGGGAA	0	0	83	217	0	0	0	0	0	0
IM-23A06U	CACCGCGGTTATACGAGAGGCCCAAGTTGACAGACATCGGCGTAAAGAGTGGTTAATAGACCCACCACTAAGGCTAAACATCTTCATGACTGTTATACGTACCCGAAGACAGGAGAACCTACCACGAAAGTGGCCTTAACCTATTTGAACCCACTAAAGCTAGGAAA	0	0	0	0	0	0	422	0	0	0
IM-07XQQW	CACCGCGGTTATACGAGAGGCCCAAGTTGATAGCTTTCGGCGTAGAGAGTGGTTAATAGAACCAACACTAAGGCTAAACATCTTCAAGGCTGTTATACGCACCCGAAGATAGGAAAATCTACCACGAAAGTGGCCTTAACCTATTTGAACCCACTAAAGCTAGGAAA	0	0	0	225	0	0	0	0	0	0
IM-05NS75	CACCGCGGTTATACGAGAGACCCAAGTTGATAAAAGCCGGCGTAAAGGGTGGTTAATAGATAAACAACTAAAGCCGAACACCTTCAAAGCTGTCATACGCCTCGAAGGCAGGAAGCCCCTTTACGAAAGTGGCTTTAAACCTATGACCCCACGAAAGCTAGGAAA	0	440	0	0	0	0	0	0	0	762
IM-403H9P	CACCGCGGTTACACGAAAGGCCCAAGTTGATAAATCCCGGCGTAAAGAGTGGTTAATAGAAAAACTTTTACTAAAGCCGAACACCTTTTTAAGGCTGTCGCACGCACCCGAAGGAAGGAAGCTCGCCCACGAAAGTGGCTTTAACAACTATGACCCCACGAAAGCTAGGGCA	0	162	0	0	0	0	0	0	0	0
IM-7K6QHC	CACCGCGGTTATACGAGCGGGCCCAAGCTGACAGAACTCGGCGTAAAGGGTGGTTAATAGCCTTTCTACTAAAGCCAAACATCTTCAAAGCTGTCATAAGCTTATGAAGACAGGAAGCCCCTCTACGAAAGTGGCTTTAAAACCTATGACCCCACGAAAGCTAGGGAA	0	545	0	0	0	0	0	0	0	0
IM-URY1D5	CACCGCGGTTATACGATAGACCCAAGTTGACAGCCTTCGGCATAAAGCGTGGTTAATAAAACCCAAACTAAAGTCGAACCTCTTCAAGACTGTTATACGTTTCCGAAAGAGAGAAGCCCAACAACGAAAGTGACTTTAAAACTTATGAACCCACGAAAGCTATGAAA	0	0	0	0	23	0	0	0	0	0
IM-02A1T1	CACCGCGGTTATACGAGAGGCCCAAGTTGACAAAAGCCGGCGTAAAGAGTGGTTAATATAATATAGACTAAAGCCGAACACCTTCAAGACCGTCATACGTACCCGAAGGCAGGAAGACCCCCAACGAAAGTGGCTTTAACCAAGATGACACCACGAAAGCTATGACA	0	0	33	0	0	0	0	0	0	0
IM-49NM78	CACCGCGGTTATACGAGAGGCCCAAGTTGATAAGCATCGGCGTAAAGAGTGGTTAAGACGAACCGAAAACTAAAGCCGAACACCCTCACAGCTGTTATACGCAAACACGAGAGTCAGAAGCTCACCTACGAAAGTGGCTTTATTACATCTGAACCCACGAAAGCTAAGGTA	354	271	0	0	0	752	0	0	711	0
IM-OSZP41	CACCGCGGTTATACGAGAGGCCCAAGTTGATAAGCATCGGCGTAAGGAGTGGTTAAGACAAATCAAGTACTAAAGCCGAATACCTTCACAGCTGTCATACGCAACACGAAGGCTAGAAGTTCAACTACGAAAGTGGCTTTATAATATCTGAACCCACGAAAGCTATGGTA	77	0	0	0	0	0	0	0	0	0
IM-A844M6	CACCGCGGTTATACGAGAGGCCCAAGTTGATAGACTCCGGCGTAAAGAGTGGTTAAGACTCATCTACAAAACTAAAGCCGAACGCCCTCAGGGCTGTTATACGCTCCCGAAGGTAAGAAGTTCAATCACGAAAGTGGCTTTATATCAGCTGAACCCACGAAAGCTATGACA	0	0	0	0	0	60	0	0	0	0
IM-90Q05T	CACCGCGGTTATACGAGAGACCCAAGTTGATAAGTGTCGGCGTAAAGAGTGGTTAGGGGAAACCCCATCAAACTAAAGCCAAATGCCCCCAAGGCTGTTATACGCACCCGGAGGCCAGAAACTCAACAACGAAAGTGGCTTTATTACTACCTGACCCCACGAAAGCTATGATA	0	0	0	0	0	0	0	0	437	0
IM-7O4B1D	CACCGCGGTTATACGAGAGGCCCAAGTTGATAACAATCGGCGTAAAGAGTGGTTATGAATAAACCCCCTAAAACTAAAGCCAAATGCCCCCAGAGCTGTTATACGCCCCCGGAGGCCAGAAGCCCAACCACGAAAGTGGCTTTATATTATCTGACCCCACGAAAGCTATGATA	0	0	0	0	63	0	0	0	0	0
IM-T40F34	CACCGCGGTTATACGAGAGACCCAAGTTGATAAGCACCGGCGTAAAGAGTGGTTATGAATTAGACTAAAAACTAAAGCCAAATGCCCCCAAAGCTGTTATACGCACCCGGAGGCCAGAAACCCAACCACGAAAGTGGCTTTATATTGCCTGAACCCACGAAAGCTATGACA	0	0	0	0	0	0	0	0	0	109
IM-763Z6K	CACCGCGGTTATACGAGAGACCCAGGTTGATGGTCTTCGGCGTAAAGAGTGGTTAAGAAACACCCATAAAACTAAAGCCAAACGACTTCAAAGCTGTTATACGCGCATGAAGACACTGAGGCCCATCTACGAAAGTGGCTTTAATTTTCTGAACCCACGAAAGCTATGATA	0	0	0	434	0	0	0	0	0	0
IM-D94D61	CGCCGCGGTTATACGAGAGGCCCAAGTTGATAGACCACGGCATAAAGTGTGGTTAAGGACTAGACTAAACTAAAGCCGAAGACTCTCAGAGCTGTTATACGCAAATGAGAGGTTGAAGCCCAACTGCGAAAGCAGCTTTAAATTCGCCTGACGCCACGGAAGCTACGGGA	0	713	36	0	0	0	469	0	0	0
IM-7V57X4	CACCGCGGTTATACGAAAGGCCCAAGTAGACAGACTCCGGCATAAAGTGTGGTTAAGGACTTAGTTGAACTAAAGCCGAAGACTCTCAGAGCTGTTATACGCGAATGAAAGCTTGAAGCCCAACCACGAAAGTGGCTTTAACAACCCTGACGCCACGGAAGCTACGGAA	0	278	193	430	20	0	0	0	0	111
IM-9P1MZA	CACCGCGGTTATACGAGCAGGCCCAAGTTGACAGAAAACGGCGTAAAGAGTGGTTAAGGAAAATAATAAACTAAAGCCGAAGGCTCTCAATACTGTTATACGCTAGCGAGAGTACGAAGCCCTACAACGAAAGTGGCTTTATTTTACCTGATCCCACGAAAGCTAAGACA	241	0	152	367	0	302	131	1353	1910	1469
IM-7Q0ET7	CACCGCGGTTATACGAGAGACCCAAGTAGATGGCCTCCGGCGTAAAGAGTGGTTAAAAATGCCCAAAACACTAAAGCCAAATAACCTCACAACTGTTATACGTTCATGAGAACAAGAAGCCCAACCACGAAAGTGGCTTTACACATTTTGACCCCACGAAAGCTAAGACA	0	30	0	0	0	0	0	0	0	0
IM-246TYO	CACCGCGGTTAGACGAGAGACCCAAGTGGATGGCCCTCGGCGTAAAGAGTGGTTAAGATAATTTTAAACTAAGGCCAAACGACTTTTTAGCTGTTATACGCGCGAGAAGACATGAAGCCCAACTACGAAAGTGGCCTTAAATCCCTGACCCCACGAAAGCTAGGACA	0	0	0	0	0	0	0	0	0	238
IM-PE8RN0	CGCCGCGGTTATACGAGAGGCCCAAGTTGATAGACCACGGCATAAAGTGTGGTTAAAGACTAGACTAAACTAAAGCCGAAGACTCTCAGAGCTGTTATACGCAAATGAGAGGTCGAAGCCCAACTGCGAAAGCAGCTTTAAATTCTCCTGACGCCACGGAAGCTACGAGA	0	0	0	0	0	0	0	0	0	294
IM-W52X41	CACCGCGGTTATACGAGAGACCCAAGTTGATAGCCCTCGGCGTAAAGAGTGGTTAAGAAACATCCCATAACTAAAGATGAACAACTTCAAAGCTGTTATACGCACATGAATATATGAAAACCAACTACGAAAGTGACTTTAAACCCCTGACCCCACGAAAGCTATGATA	0	0	0	0	104	0	0	0	0	0
IM-21P7C8	CACCGCGGTTATACGAGAGGCCCAAGTTGATAGACACTCGGCGTAAAGTGTGGTTAAGATTAATTAATATCTAAAGTCGAATGCCTACAGAGCTGTTGAAAGCCCCCGAAGGTAAGAAGCCCAACCACGAAAGTGACTTTATTACTACTGAACCCACGAAAGCTATGGTA	0	975	20	0	0	13	0	0	0	0
IM-O0G2MU	CGCCGCGGTTATACGGAGGGCCCAAGTTGACAGACATTCGGCGTAAAGTGTGGTTAGGATTTACCTGTTTCTAAAGTCGAACGCCTACAGAACTGTTATACGTCTCCGAAGGAAAGAAGCCCACCCACGAAAGTGACTTTACTACATCTGAACCCACGAAAGCTATGGCA	0	0	0	0	0	0	0	0	59	0
IM-8RH9XU	CGCCGCGGTTATACGGAAGACCCAAGTTGACAGACATTCGGCGTAAAGCGTGGTTAAGATTAATTTGTTTCTAAAGTCGAACACCTACAGAACTGTTATACGTTTCCGAAGGAAAGAAGCCCATCCACGAAAGTGACTTTACCATATCTGAACCCACGAAAGCTATGGCA	0	0	0	0	0	31	0	0	0	30
IM-F7SBI9	CACCGCGGTTATACGAGAGACCCGAGTTGACAACTATCGGCGTAAAGAGTGGTTAAGATCGCCTAACATTAAAGTCGAATATCTTCAAGGCTGTTATACGCACCCGGAGACTAGAAGCCCAACTACGAAAGTGACTTTATTTTATCTGACTCCACGAAAGCTAGGGCA	0	601	0	0	0	0	0	0	0	0
IM-33Q45C	CACCGCGGTTATACGAGAGACCCAAGTTGACAACCATCGGCGTAAAGAGTGGTTAAGATGCCCCCACATTAGAGTCGAATATCTTCAAAGCTGTTATACGCACCCGAAGACTAGAAGCCCAACTACGAAAGTGACTTTATTTCATCTGATTCCACGAAAGCTAGGGCA	0	478	0	0	0	0	0	561	0	0
IM-ED7HJ9	CACCGCGGTTATACGAGAGGCCCAAGTTGACAACAATCGGCGTAAAGAGTGGTTAAGATCCCCCTACATTAAAGTCGAATATCTTCAAGGCTGTTATACGCACCCGAAGACTAGAAGCCCAACTACGAAAGTGACTTTATTCTATCTGACCCCACGAAAGCTAGGGCA	0	0	0	0	0	0	0	356	97	0
IM-26VBQX	CACCGCGGTTATACGAGAGGCCCAAGTTGATAACTACCGGCGTAAAGAGTGGTTAAGATGCCCCCACATTAAAGTCGAATATCTTCAAGGCTGTTATACGCACCCGAAGACTAGAAGCCCAACTACGAAAGTGACTTTATTTTATCTGATTCCACGAAAGCTAGGGTA	0	0	0	0	0	0	0	0	393	0
IM-8PGJ9E	CACCGCGGTTATACGAGAGGCCCAAGTTGATAACTACCGGCGTAAAGAGTGGTTAAGATGCCCCCACATTAAAGTCGAATATCTTCAAGGCTGTTATACGCACCCGAAGACTAGAAGCCCAACTACGAAAGTGACTTTATTCTGTCTGACCCCACGAAAGCTAGGGCA	0	0	0	0	0	0	0	0	38	0
IM-4KO745	CACCGCGGTTATACGAGAGACCCCAGTTGTTAAATGCCGGCGTAAAGAGTGGTTAAGGAGAAATTACGACTAAAGCCGAACGCCCTCAGAGCTGTTATACGCATCCGAGAGTAAGAAGTCCAATCACGAAAGTGGCTTTACAACATAACCTGACCCCACGAAAGCTATGACA	272	0	78	277	0	307	393	0	0	0
IM-32FH99	CACCGCGGTTATACGAGAGACCCCAGTTGTTAAACGCCGGCGTAAAGAGTGGTTAAGGAGGACTTCAGAATAAAGCCGAACGCTTTCAGAGCTGTTATACGTATCCGAAAGTAAGAAGTTCAACCACGAAGGTGGCTTTACAATATAGCCTGACCCCACGAAAGCTATGACA	0	0	0	0	307	0	0	0	331	0
IM-7Z86R0	CACCGCGGTTATACGAGAGACCCAAGTTGATAGACACCGGCGTAAAGAGTGGTTAAGATCTATTCAACACTAAAGCCGAACGCCCTCAGAGCTGTTATACGCACCCGAGGGTAAGAAGCCCAACCACGAAAGTGGCTTTAAACTATCCGAATCCACGAAAGCTATGACA	0	0	0	0	0	0	0	372	0	0
IM-986SX4	CACCGCGGTTATACGAGAGACCCAAGTTGTTAGACATCGGCGTAAAGAGTGGTTAAGATTTATATAGGACTAAAGCCGAACGCCCTCAAAGCCGTTATACGCATCCGAAGGTAAGAAGCCCAACAACGAAAGTGGCTTTATGTTATCCGAATCCACGAAAGCTATGACA	0	0	0	0	0	0	0	0	0	204
IM-XO4I6S	CACCGCGGTTATACGAGAGACCCAAGTTGTTAGACACCGGCGTAAAGAGTGGTTAAGATTTCCTTTAATACTAAAGCCGAACGCCCTCAGAGTTGTTATACGCATCCGAAGGTAAGAAGCCCAATCACGAAAGTGGCTTTATAACATCCGAACCCACGAAAGCTATGGTA	0	227	0	0	0	0	0	0	0	0
IM-2C962S	CACCGCGGTTATACGAGAGACCCGAGTTGTTAGACACCGGCGTAAAGAGTGGTTAAGATTGACTCAAAACTAAAGCCGAACGCCCTCAGAGCTGTTATACGCACCCGAGGGTAAGAAGCCCAATCACGAAAGTGGCTTTATCCTATCCGAACCCACGAAAGCTATGATA	527	794	213	0	247	0	334	0	2214	0
IM-PZ5422	CACCGCGGTTATACGAGGGACCCAAGTTGTTAGACATCGGCGTAAAGAGTGGTTAAGATTTATTCAGGACTAAAGCCGAACGCCCTCAGAGCCGTTATACGCATCCGAAGGTAAGAAGCCCAATCACGAAAGTGGCTTTATAATGTCCGAACCCACGAAAGCTATGACA	0	127	0	0	0	0	0	0	0	0
IM-B8999R	CACCGCGGTTATACGAGAGACCCGAGTTGTTAGACACCGGCGTAAAGAGTGGTTAAGATTGACTTAAAACTAAAGCCGAACGCCCTCAGAGCTGTTATACGCACCCGAGGGTAAGAAGCCCAACCACGAAAGTGGCTTTACTCTATCCGAATCCACGAAAGCTATGATA	232	0	0	0	0	0	0	0	0	0
IM-9F04Z5	CACCGCGGTTATACGAGAGACCCAAGTTGTTAGACACCGGCGTAAAGAGTGGTTAAGATTTCCTTTAATACTAAAGCCGAACGCCCTCAGAGTTGTTATACGCATCCGAAGGTAAGAAGCCCAATCACGAAAGTGGCTTTATAACATCTGAATCCACGAAAGCTATGACA	0	83	0	0	0	0	0	0	0	0
IM-16OIDV	CACCGCGGTTATACGAGGGACCCAAGTTGTTAGACATCGGCGTAAAGAGTGGTTAAGATTTATTCAGGACTAAAGCCGAACGCCCTCAGAGCCGTTATACGCATCCGAAGGTAAGAAGCCCAATCACGAAAGTGGCTTTATAACATCTGAATCCACGAAAGCTATGACA	0	49	0	0	0	0	0	0	0	0
IM-Q2R78F	CACCGCGGTTATACGAGAGACCCAAGTTGTTAGACACCGGCGTAAAGAGTGGTTAAGATTAATTAAAGACTAAAGCCGAACGCCCTCAGAGCTGTTATACGCACCCGAGAGTAAGAAGTACAACTACGAAAGTGGCTTTATATCGTCTGAACCCACGAAAGCTATGACA	0	0	211	0	0	0	0	0	0	0
IM-176TH6	CACCGCGGTTATACGAGAGACCCAAGTTGTTAGATGCCGGCGTAAAGGGTGGTTAAGATAAATTAAAGACTAAAGCCGAACGCCCTCAGAGCTGTTATACGTTCCCGAGAGTAAGAAGTCCAACTACGAAAGTGGCTTTATAACATCTGAACCCACGAAAGCTATGACA	0	0	0	0	290	0	184	0	0	228
IM-0L5IR4	CACCGCGGTTATACGAGAGACCCGAGTTGTTAGACACCGGCGTAAAGAGTGGTTAAGATTGACTCAAAACTAAAGCCGAACGCCCTCAGAGCTGTTATACGCATCCGAAGGTAAGAAGCCCAACCACGAAAGTGGCTTTATGACATCTGAATCCACGAAAGCTATGATA	38	199	20	0	55	0	0	0	265	0
IM-0K27TK	CACCGCGGTTATACGAGAGACCCGAGTTGATAGACACCGGCGTAAAGAGTGGTTAAGACTATACTTAACACTAAAGCCGAACGCCCTCAGAGCTGTTATACGCACCCGAGGGTAAGAAGCCCAATCACGAAAGTGGCTTTATCCTATCCGAACCCACGAAAGCTATGATA	0	131	8	0	0	0	0	0	217	0
IM-54U3T6	CACCGCGGTTATACGAGGAACCCTAGTTGTTAGAACACGGCGTAAAGCGTGGTTAAGATGCCCAACGAACTAAAGCCGAACACTTACAAAGCTGTCATACGCATCCGAAAGTGAGAAGCCCACCAACGAAAGTGGCTTTATACCATTTGAACCCACGTAAGCTAAGACA	0	0	8	100	0	0	0	0	0	0
IM-Z1T685	CACCGCGGTTAGACGAGGAGCCCTAGTTGTTAGAACACGGCGTAAAGTGTGGTTAGGACGCCTATTTACTAAAGCCGAACACTTACTTCAAGCAGTGTTATGCTCCCGAAAGTAAGAAGCCCAATTACGAAAGTAGCTTTATATTGTCCGAATCCACGTAAGCTAAGGCA	87	0	92	0	0	0	0	168	149	571
IM-M07D51	CACCGCGGTTAGACGAGGAGCCCTAGTTGTTAGAACACGGCGTAAAGTGTGGTTAGGACCCCCCTTCATTAAAGCCGAACACTTACTTTAAGCAGTGTTATGCTCCCGAAAGTAAGAAGCCCACTTACGAAAGTAGCTTTATATTATCCGAATCCACGTAAGCTAAGGCA	189	0	0	0	0	0	108	0	0	0
IM-4D5R72	CACCGCGGTTATACGAGAGGCCCAAGTTGACAGAAGCCGGCGTAAAGGGTGGTTAATAGCACAAACACTAAGGCCGAACATCTTCAAGGCTGTCATACGCACCCGAAGACAGGAAGAACTTACACGAAAGTAGCCTTAACATACTATGAAGCCACGAAAGCTAGGAAA	424	0	0	0	0	222	198	0	0	0
IM-364ZJ8	CACCGCGGTTATACGAGAGGCCCGAGTTGACACAGCCCGGCGTAAAGAGTGGTTAATAATAGGCAAACTAAGGTCGAACATCTTCAAGGCTGTCATACGCACCCGGAGACAGGAAGACCCCCTACGAAAGTGACCTCAACGATCTATGAACCCACGAAAGCTAGGGAA	0	0	0	632	0	0	0	1779	0	0
IM-2F9XWM	CACCGCGGTTATACGAGAGGCCCAAGTTGACACAAACCGGCGTAAAGGGTGGTTAATAATAGACAAACTAAGGTCGAACATCTTCAAGGCTGTCATACGCACCCGAAGACAGGAAGATCTCCTACGAAAGTGACCTCAACAATTATGAATCCACGAAAGCTAGGGAG	0	0	418	678	0	651	1173	0	721	825
IM-7490UT	CACCGCGGTTATACGAGAGGCCCGAGTTGACACAAACCGGCGTAAAGAGTGGTTAATAAAAGACAAACTAAGGTCAAACACCTTCAAGGCTGTCATACGCACCCGAAGGCAGGAAGACCTCCTACGAAAGTGACCTCAACAATTTATGAATCCACGAAAGCTAGGGAA	0	0	0	0	0	0	0	529	0	0
IM-VN4950	CACCGCGGTTATACGAGAGACCCAAGTTGCTAGAACTCGGCGTAAAGCGTGGTTAATAGATTAAACACTAAGACCAAACACCCCCTAAGCTGTTATACGCACACGAGGGCAGGAGGACCTTTTACGAAAGTGGTCTTAATACTTATGACCCCACGAAAGCTAGGGAA	0	0	0	0	0	39	0	0	0	0
IM-0936EP	CACCGCGGTTATACGAGAGGCCCAAGTTGATAGGCACCGGCGTAAAGGGTGGTTAGGGATCACTATAAAATAAAGCCGAATATCTTCAACGCTGTTATACGCCCCCGAAGATTCGAAGCCCCGTTACGAAAGTAGCTTTACCTTCCCCCGAACCCACGAAAGCCAGGGTA	0	710	0	0	0	0	0	0	0	0
IM-0D7O84	CACCGCGGTTATACGAGAGGCCCAAGTTGATAGGCACCGGCGTAAAGGGTGGTTAGGGGTTATTGTACAATAAAGCCGAACATCTTCAACGCTGTTATACGCCCTCGAAGACTCGAAGTCCCACCACGAAAGTGGCTTTACTCCCTCCCCGAACCCACGAAAGCCAGGGCA	0	0	0	0	0	0	0	298	0	0
IM-J7D651	CACCGCGGTTATACGAGAGGCCCAAGTTGATAGGTACCGGCGTAAAGGGTGGTTAGGGATAACTATAAAATAAAGCCGAATATCTTCAACGCTGTTATACGCCCTCGAAGATTCGAAGCCCCATTACGAAAGTAGCTTTACCTTCCCCCGAACCCACGAAAGCCAGGGTA	0	254	0	0	0	0	0	0	0	0
IM-C34KX4	AACCGCGGTTACACGAGAGGCCCAAGTTGATAGAAATTCGGCGTAAAGGGTGGTTAGGGGATATTACAAAATAAAGCCGAACGTTCATCAGTGCTGTTTAACGCCCCCGAGAACTCGAAGCCCCCCCACGAAAGTGGCTTTACCCCGCCCGAACCCACGAGAGTCAGGGTA	0	0	18	0	17	0	0	0	0	0
IM-6QUX8R	AACCGCGGTTATACGAGAGGCCCAAGTCGATAGGAATCGGCGTAAAGGGTGGTTAAGGGTAACTATAAAATAAAGCCGAACGTTCTCAATGCTGTTATACGCCTCGAGAACCTGAAGCCCCCCCACGAAAGTGGCTTTACCCCGCCCCGAACCCACGAAAGCTAGGGGA	0	72	0	0	84	0	0	0	0	0
IM-XP0085	AACCGCGGTTATACGAGAGGCCCAAGTTGATAGGATTCGGCGTAAAGGGTGGTTAAGGGTTACTAAAAATAAAGCCGAACGTTCTCAATGCTGTTATACGCTCCCGAGGACTCGAAGCCCCACCACGAAAGTGGCTTTACCCCGCCCCGAACCCACGAAAGCCAGGGTA	0	251	0	0	0	0	0	0	0	0
IM-9HT185	AACCGCGGTTATACGAGAGGCCCAAGTTGACAGGAATCGGCGTAAAGGGTGGTTAGGGGTTATTACAAAATAAAGCCGAACATTCTCAGCGCTGTTATACGCCCCCGAGAACTTGAAGCCCCACCACGAAAGTGGCTTTACCCCGCCCCGAACCCACGAAAGCCAGGGCA	0	337	0	0	156	0	0	0	0	128
IM-0K8TB3	AACCGCGGTTATACGAGAGGCCCAAGTTGATAGGATTCGGCGTAAAGGGTGGTTAAGGGTTACTAAAAAATAAAGCCGAACGTTCTCAATGCTGTTATACGCTCCCGAGATACTCGAAGCCCCACCACGAAAGTGGCTTTACCCCACCCCGAACCCACGAAAGCCAGGGTA	0	155	869	249	0	0	0	0	0	0
IM-FA4FX6	CACCGCGGTTATACGAGAGGCCCAAGTTGATAGGCACCGGCGTAAAGGGTGGTTAAGGAAGATTACACAATAAAGCCGAACATCTTCAAAGCTGTTATACGCTCTCGAAGACCCTGAAGCCCCACTACGAAAGTGGCTTTACCCCGCCCCGAACCCACGAAAGCTAGGGTA	0	258	0	0	0	0	0	0	0	0
IM-1N25P5	AACCGCGGTTATACGAGGGGCCCAAGTCGATAGACAATCGGCGTAAAGGGTGGTTGAGGGTTACTACAGAATAAAGCCGAACGCCCTCAATGCTGTTATACGCCCCGAGAGCCTGAAGCCCCACCACGAAAGTGGCTTTACCCCGCCCCGAACCCACGAAAGCCAGGGCA	0	358	0	0	0	0	0	0	0	0
IM-FTPS16	CACCGCGGTTATACGAGGGGCCCAAGTTGACAATTTATCGGCGTAAAGCGTGGTTAGGACTGATACTAAACTAAAGCCGAACGCCTTCCAAGCTGTTATACGCATTTGATGGTAAGAAGCACATCTACGAAAGTGGCTTTACATACTCTGAATCCACGAAAACTATGGCA	0	258	0	0	0	0	0	0	0	0
IM-R908U6	CACCGCGGTTATACGACAGGCCCAAGTTAATAGAAATCGGCGCAAAGCGTGGTTAAGAAAACTTTACAACTAAAGCCGAATGCTCTCACGACTGTCGTACGTCTCTGAAAGTAAGAAGCTCAACTACGAAAGTGGCTTTAATAATTCTGACCCCACGAAAGTTGGGAAA	0	67	0	0	0	0	0	0	0	0
IM-D833P5	CACCGCGGTTATACGAGAGGCCCAAGTTGTTAGACACCGGCGTAAAGCGTGGTTAAGATAACTTTTGTACTAAAGCCGAACGCCTTCCCTACTGTTATACGTTTACTGAAGGTAGGAAGTTCAATCACGAAAGTAGCTTTATAATATCTGAGCCCACGAAAGCTAGGGAA	0	0	0	315	74	0	0	0	0	141
IM-54Q8LP	CACCGCGGTTATACGAGTGAGCCCAAGCTGTTAGACACCGGCGTAAAGCGTGGTTAAGATGATCCCAATACTAAAGCCGAACGCCTTCTATACTGTTATACGTTTCCCGAAGGTAAGAAGCCCGATCACGAAAGTAGCTTTAACTATATCTGAACCCACGAAAGCTAGGGTA	0	0	160	0	73	0	118	0	208	75
IM-5JR67C	CACCGCGGTTATACGAGAGGCCCAAGTTGTTAGACACCGGCGTAAAGCGTGGTTAAGATTCCCCAAACACTAAAGTCAAACACCTTCCACACTGTTATACGTTCACGAAGGTAGGAAGCCCGATCACGAAAGTAACTTTATTATATCTGAATCCACGAAAGCTAGGGTA	0	336	0	0	0	0	0	0	0	0
IM-8O2G18	CACCGCGGTTATACGAGAGGCTCAAGTTGACAGACAACGGCGTAAAGAGTGGTTAAGGAACTTATTAAACTAAAGCCGAACGCCCTCAGAACTGTTATACGTTTCCGAAGGTAAGAAGCCCCACCACGAAAGTGACTTTATTTTCCCCGACTCCACGAAAGCTGCGTAA	0	384	0	0	0	0	0	0	0	0
IM-BH0473	CACCGCGGTTATACGAGAGGCTCAAGTTGATAGACAACGGCGTAAAGAGTGGTTAAGGAGAACTTTCAAACTAAAGCCGAACATCCTCAAAGCTGTTTAACGCTTCCGAGTTAAGAAGCCCCACTACGAAAGTAGCTTTACCTCACCTGACCCCACGAAAGCTGTGAAA	0	357	0	0	0	0	0	0	0	0
IM-XQ532X	CACCGCGGTTAGACGGGTGGCTCAAGTTGATAGACAACGGCGTAAAGAGTGGTTAAGGAGATCTTAAAAACTAAAGCCGAACGCCCTCAAAGCTGTTATACGTTTAATCGAAGACATGAAGCCCAACCACGAAAGTGGCTTTAACCAACCCTGACCCCACGAAAGCTGTGAAA	0	54	0	0	0	0	0	0	0	0
IM-B5IH1Z	CACCGCGGTTATACGAGAGGCTCAAGTTGACAGACAACGGCGTAAAGAGTGGTTAAGGAAACTTTTAAACTAAAGCCGAACGCCCTCAGAACTGTTATACGTTTCCGAAGGTATGAAGCCCCACCACGAAAGTGGCTTTACCTCCCCTGACCCCACGAAAGCTGTGAAA	0	0	82	670	194	22	0	0	285	0
IM-97KHUE	CACCGCGGTTATACGAGGGGCTCAAGTTGACAGACAGCGGCGTAAAGCGTGGTTAAGGAACCCCCTCCCCCAAACTAAAGTCGAACGTCCTCAGAACTGTTATACGTATCCGAAGATAAGAAGCCCCATCACGAAAGTAACTTTATCTCCCCTGACCCCACGAAAGCTGTGACA	0	471	0	0	0	0	0	0	0	0
IM-I355N9	CACCGCGGTTATACGAGAGGCTCAAGTTGACAGACAACGGCGTAAAGAGTGGTTAGGGAAACTTTTAAAACTAAAGCCGAACGTCCTCAGAGCTGTTTAACGCTTCCGAGTTAAGAAGATCTTTAACGAAAGTAGCTTTACCAAACCTGACCCCACGAAAGCTGTGGAA	0	0	0	0	0	84	0	0	0	0
IM-U75B58	CACCGCGGTTATACGAAAGGCCCAAGTTGAAAAACATTCGGCGTAAAGGGTGGCTAAGGACCTATCTCAAACTAGAGCTAAATTTCTTCAAAGCTGTTATACGCTCATGAAAACCAGAAAATCAACCACGAAAGTGGCTCTAATTACTCCTGACACCACGAAAGCTATGGCA	0	743	0	0	0	0	0	0	0	0
IM-2GT7L6	CACCGCGGTTATACGAAAGGCCCAAGTTGAAAAACATTCGGCGTAAAGGGTGGCTAAGGATCTATTTTAAACTAGAGCTGAATTTCTTCAAAGCTGTTATACGCTCATGAAAACCAGAAAATCAACCACGAAAGTGGCTCTAATTACTCCTGACACCACGAAAGCTATGGCA	0	34	0	0	0	0	0	0	0	0
IM-K914AX	CACCGCGGTTATACGAAAGGCCCAAGTTGAAAAACATTCGGCGTAAAGGGTGGCTAAGGACCTATTCTAAACTAGAGCTGAATTTCTTCAAAGCTGTTATACGCTCATGAAAAGCAGAAAATCAACCACGAAAGTGGCTCTAACTATTCCTGACACCACGAAAGCTATGGCA	0	59	0	0	0	0	0	0	0	0
IM-5W5MY8	CACCGCGGTTATACGAAAGGCCCAAGTTGAAAAACATTCGGCGTAAAGGGTGGCTAAGGACCTATTTCAAACTAGAGCTGAATTTCTTCAAAGCTGTTATACGCTCATGAAAACTAGAAAATCAACCACGAAAGTGGCTCTAATCTCTCCTGACACCACGAAAGCTATGGCA	0	116	0	0	0	0	0	0	0	0
IM-D2718Y	CACCGCGGTTATACGAAAGGCCCAAGTTGAAAAACATTCGGCGTAAAGGGTGGCTAAGGACCTATTACAAACTAGAGCTGAATTTCTTCAAAGCTGTTATACGCTCATGAAAAGCAGAAAATCAACCACGAAAGTGGCTCTAATCACTCCTGACACCACGAAAGCTATGACA	0	487	0	0	0	0	0	0	0	0
IM-I2749K	CACCGCGGTTATACGAAAGGCCCAAGTTGAAAAACATTCGGCGTAAAGGGTGGCTAAGGATCTATTTTAAACTAGAGCTGAATTTCTTCAAAGCTGTTATACGCTCATGAAAGCTAGAAAATCAACCACGAAAGTGGCTCTAATCCCTCCTGACACCACGAAAGCTATGACA	0	196	24	0	0	0	0	0	112	0
IM-9V3J04	CACCGCGGTTATACGAAAGGCCCAAGTTGAAAAACATTCGGCGTAAAGGGTGGCTAAGGACCCATTTCAAACTAGAGCTGAATTTCCTCAAAGCTGTTATACGCTCGCGAAAACTAGAAAATCAACCACGAAAGTGGCTCTAATCCCTCCTGACACCACGAAAGCTATGACA	0	0	0	0	0	34	61	0	0	0
IM-10D9Y4	CACCGCGGTTATACGAAAGGCCCAAGTTGAAAAACATTCGGCGTAAAGGGTGGCTAAGGACCTATTTTAAACTAGAGCTGAATTTCTTCAAAGCTGTTATACGCTCATGAAAACTAGAAAATCAACCACGAAAGTGGCTCTAATCCCCCCCCCCTGACACCACGAAAGCTATGGCA	0	71	0	0	0	0	0	0	0	0
IM-51JKQ5	CACCGCGGTTATACGAAAAGCCCAAGTTGAGAGACATTCGGCGTAAAGGGTGACTAGGGACCTATACCAAACTAGAGCTGAATTTCTTCAAAGCTGTTATACGCACATGAAAAATAGAAAATCAACTACGAAAGTGACTCTAACATTCCCCGACATCACGAAAGCTATGGCA	0	38	0	0	0	0	0	0	0	0
IM-3KIB27	CACCGCGGTTATACGAAAGGCCCAAGTTGAAAAACATTCGGCGTAAAGGGTGGCTAAGGACTCGTCTCAAACTAGGGCTGAATTTCTTCAAAGCTGTTATACGCTCATGAAAACCAGAAAACCAACCACGAAAGTGGCTCTAATCACTCCTGACACCACGAAAGCTATGGCA	0	130	0	0	0	0	0	0	0	0
IM-7340GC	CACCGCGGTTATACGAGAGGCCCAAGTTGACAGACACCGGCGTAAAGCGTGGTTAAGGTAAACTAAAACTAAAGCCGAATACCTTCAGGGCAGTTATACGCATCCGAAGGCACGAAGCCCCACCACGAAAGTGGCTTTATGACCCCTGACCCCACGAAAGCTATGACA	380	0	0	0	0	393	0	0	0	0
IM-861WMU	CACCGCGGTTATACGAGGTGCCCAAGTTGACAGACACCGGCGTAAAGCGTGGTTAAGGTAAACTAAAACTAAAGCCGAATACCTTCAGGGCAGTTATACGCATCCGAAGGCACGAAGCCCCACCACGAAAGTGGCTTTATGACCCCTGACCCCACGAAAGCTATGACA	37	0	0	0	0	47	0	0	0	0
IM-2W74N9	CACCGCGGTTATACGAGGTGCCCAAGTTGACAGCCTCCGGCGTAAAGCGTGGTTAAGGTAAACTAAAACTAAAGCCGAATACCTTCAGGGCAGTTATACGCATCCGAAGGCACGAAGCCCCACCACGAAAGTGGCTTTATGACCCCTGACCCCACGAAAGCTATGACA	97	0	0	0	39	114	0	0	0	0
IM-0PE920	CACCGCGGTTATACGAGAGGCCCAAGTTGACAGACACCGGCGTAAAGCGTGGTTAAGGAACCCTAAAACTAAAGCCGAATACCTTCAGGGCAGTTATACGCATCCGAAGGCACGAAGCCCCACCACGAAAGTGGCTTTACTTCCCCCTGACTCCACGAAAGCTATGATA	628	0	0	0	0	0	1056	0	0	0
IM-N598I1	CACCGCGGTTATACGAGGTGCCCAAGTTGACAGCCTCCGGCGTAAAGCGTGGTTAAGGAACCCTAAAACTAAAGCCGAATACCTTCAGGGCAGTTATACGCATCCGAAGGCACGAAGCCCCACCACGAAAGTGGCTTTACTTCCCCCTGACTCCACGAAAGCTATGATA	93	0	0	0	0	0	81	0	0	0
IM-5339FX	CACCGCGGTTATACGAGAGGCCCAAGTTGACAGACACCGGCGTAAAGCGTGGTTAAGGTAAACTAACACTAAAGCCGAACACCTTCAGGGCAGTTATACGCATCCGAAGGCACGAAGCCCCACCACGAAAGTGGCTTTATGACCCCTGACCCCACGAAAGCTATGACA	0	0	0	0	224	0	0	0	0	0
IM-39W48A	CACCGCGGTTATACGAGAGGCCCAAGTTGACAGACACCGGCGTAAAGCGTGGTTAAGGTACACGAAAACTAAAGCCGAACACCTTCAGGGCAGTTATACGCATCCGAAGGCACGAAGCCCCACCACGAAAGTGGCTTTATGAACCCTGACCCCACGAAAGCTATGACA	0	0	0	653	0	0	0	5445	0	0
IM-9F31B6	CACCGCGGTTATACGAGGTGCCCAAGTTGACAGCCTCCGGCGTAAAGCGTGGTTAAGGTACACGAAAACTAAAGCCGAACACCTTCAGGGCAGTTATACGCATCCGAAGGCACGAAGCCCCACCACGAAAGTGGCTTTATGAACCCTGACCCCACGAAAGCTATGACA	0	0	0	50	0	0	0	862	0	0
IM-3JG70W	CACCGCGGTTATACGAGAGGCCCAAGTTGACAGACACCGGCGTAAAGCGTGGTTAAGGTACACGAAAACTAAAGCCGAACACCTTCAGGGCAGTTATACGCATCCGAAGGCACGAAGCCCCACCACGAAAGTGGCTTTACACCCCCCTGACCCCACGAAAGCTATGGCA	0	0	0	0	0	0	0	39	0	0
IM-39KZFG	TACCGCGGTTATACGAGAGGCCCAAGTTGATAGGCACCGGCGTAAAGAGTGGTTAAGGAAAAATTTCCACTAAAGCTGAACACTTACAAAGCTGTTATACGCACCCGAAAGTAAGAAAGACAACTACGAAGGTGGCTTTACAACACCTGAACCCACGAAAGCCAAGACA	0	0	0	0	0	125	0	0	0	0
IM-ZN99TP	TACCGCGGTTATACGAGAGGCCCAAGTTGACAGACACCGGCGTAAAGAGTGGTTAAGGACAAATATTTCACTAAAGCTGAACACTTACAAAGCTGTCATACGCATCCGAGAGTAAGAAAAACAACTACGAAAGTGGCTTTATAACACCTGAACCCACGAAAGCCAAGACA	0	83	0	0	0	0	0	0	0	0
IM-13DG64	TACCGCGGTTATACGAGAGGCCCAAGTTGATAAGCATCGGCGTAAAGAGTGGTTAAGGTTAAGTAAATACTAAAGCTGAACACTTACAAGGCTGTTATACGCACCCGAAAGTAAGAAGTACAACCACGAAAGTGGCTTTATTACACCTGAACCCACGAAAGCCAAGGCA	82	0	0	0	0	71	105	0	0	208
IM-PJ5T58	TACCGCGGTTATACGAGAGGCCCAAGTTGATAGGCATCGGCGTAAAGAGTGGTTAAGGTTAAGTAAATACTAAAGCCGAACGCTTACAAGGCTGTTATACGCACCCGAAAGTAAGAAGTACAACCACGAAAGTGGCTTTATTACACCTGAACCCACGAAAGCCAAGGCA	0	0	0	0	0	0	13	0	0	26
IM-Q4KI5U	CACCGCGGTTATACGAGAGGCCCAAGTTGATAGGCACCGGCGTAAAGAGTGGTTAAGGTTGAGTAAATACTAAAGCCGAACGCTTACAAGGCTGTTATACGCATCCGAAAGTAAGAAGAGCAACTACGAAAGTGGCTTTATTACACCTGAACCCACGAAAGCCAAGGCA	0	0	0	0	269	80	0	364	0	0
IM-N4S541	TACCGCGGTTATACGAGAGGCCCAAATTGATAAGCTCCGGCGTAAAGTGTGGTTAAGGACCAATACATACTAAAGCTGAACACTTACAAAGCTGTTATACGCTACCGAAAGTAAGAAGAACAACCACGAAGGTGGCTTTATTAAACCTGAACCCACGAAAGCTAAGGCA	52	0	0	0	0	71	0	163	0	0
IM-9C29O6	TACCGCGGTTATACGAGAGGCCCAAGTTGATAGGCATCGGCGTAAAGAGTGGTTAAGGTTAAGTAAATACTAAAGCCGAACGCTTACAAGGCTGTTATACGCATCCGAAAGTAAGAAGAGCAACTACGAAAGTGGCTTTATTACACCTGAACCCACGAAAGCCAAGACA	1868	379	79	832	685	1398	348	452	619	3104
IM-332IP4	TACCGCGGTTATACGAGAGGCCCAAGTTGATAGGCTCCGGCGTAAAGCGTGGTTAAGGAACAAGACACACTAAAGCCGAACGCTTACTAGGCTGTTATACGCTTACGAAAGTAAGAAGCACATCCACGAAGGTAGCTTTACTATACCTGAACCCACGAAAGCCAAGATA	0	596	0	0	0	0	0	0	0	0
IM-9T12K2	TACCGCGGTTATACGAGAGACCCAAGTTGATAGGCTCCGGCGTAAAGCGTGGTTAAGGAATGATAAATACTAAAGCCGAACGCTTACTAGGCTGTTATACGCTTTACGAAAGTAAGAAGTACATCCACGAAGGTGGCTTTATTTCACCTGAACCCACGAAAGCCAAGACA	0	0	0	0	344	0	0	0	0	0
IM-S40QKW	CACCGCGGTTATACGAGGTGCCCAAGTTGACAGCCTCCGGCGTAAAGCGTGGTTAAGGAATGATAAATACTAAAGCCGAACGCTTACTAGGCTGTTATACGCTTTACGAAAGTAAGAAGTACATCCACGAAGGTGGCTTTATTTCACCTGAACCCACGAAAGCCAAGACA	0	0	0	0	35	0	0	0	0	0
IM-PW6277	CACCGCGGTTATACGAGGAGCCCAAGTTGATAGCCTCCGGCGTAAAGCGTGGTTAAGATAAAATTAAAGTAAAGCAGAACGCAAACCAAGCTGTTATACGCATTTGAAAGTAGAAGCCCAATTACGAAAGTAGCTTTATACAACTGACCCCACGAAAGCCAGGGCA	0	12968	0	0	0	96	0	0	0	0
IM-925VC9	CACCGCGGTTATACGAGGGACCCAAGTTGATGGCCTCCGGCGTAAAGCGTGGTTAAGATTAAACACATATTAAAGCCGAACGCAAGCTACGCTGTTATACGCATACGAAAATAGAAGCTCAATTACGAAAGTAGCTTTATACAACTGACTCCACGAAAGCCAGGGCA	134	1724	526	907	232	0	396	276	341	607
IM-1Z4A04	CACCGCGGTTAGACGGAGGGCCCAAGTTGATAGCCTACGGCGTAAAGCGTGGTTAAGATTTAAATTATAGTAAAGCCGAAAGCAAACTAAGCTGTCATACGCACTCGAAAGTGGAAGCTCAATTACGAAAGTAGCTTTATATAACTGACCCCACGAAAGCCAGGGCA	105	0	84	378	176	24	129	0	0	0
IM-5865LB	CACCGCGGTTATACGAGGAGCCCAAGTTGATAGCCGCCGGCGTAAAGCGTGGTTAAGATAAGACATATACTAAAGCCGAACGCAAACTAAGCTGTTATACGCATTCGAAAATAGAAGCCCAATTACGAAAGTAGCTTTATATAACTGACCCCACGAAAGCCAGGGCA	0	0	0	0	263	0	0	0	0	0
IM-6WL876	CACCGCGGTTATACGAGGGGCCCAAGTTGACAGCCACCGGCGTAAAGCGTGGTTAAGAAAAAATATATAATAAAGCCGAACGCAAACTAAGCTGTTATACGCAATCGAAAATGGAAGCCCAATTACGAAAGTAGCTTTATATAACTGACCCCACGAAAGCCAGGGCA	76	118	77	146	224	182	294	175	402	567
IM-81JM6D	TACCGCGGTTATACGAGAGACCCGAGTTGATAGATACCGGCGTAAAGCGTGGTTAGAAGTAAGACGAACACTAGAGTCAAACATATACAGAGCTGTTATACGCTCCCGAATACAGGAAGAACACCCACGAAAGTGACTCTACGACACTTGAACCCACGAAAGCTAAGATA	0	0	135	12	157	0	176	58	0	125
IM-3E57X1	CACCGCGGTTATACGAGGTGCCCAAGTTGACAGCCTCCGGCGTAAAGCGTGGTTAAGATAAAGATAGATTAAAGCCGAACGCAAACTAAGCTGTCAAACGCATTCGAAAATAGAAGCCCAATTACGAAAGTAGCTTTATTTAACTGATTCCACGAAAGCCAGGGCA	371	0	87	91	40	0	72	184	196	176
IM-Z79L5H	CACCGCGGTTATACGAGGTGCCCAAGTTGACAGCCTCCGGCGTAAAGCGTGGTTAAGATAAAGATAGATTAAAGCCGAACACTTCCCCCGCTGTCATACGCAATCGGAAATAGGAAGCCCAATTACGAAAGTAGCTTTATTTAACTGATTCCACGAAAGCCAGGGCA	252	0	0	0	0	0	0	64	74	0
IM-080DP5	CACCGCGGTTATACGAGGGACCCAAGTTGATAGCCGCCGGCGTAAAGCGTGGTTAAGATAAAAAAAACATTAAAGCCGAACACTTCCCCCGCTGTCATACGCAATCGGAAATAGGAAGCCCAATTACGAAAGTAGCTTTATATTTCTGACCCCACGAAAGCCAGGGCA	290	0	0	0	0	0	0	141	129	0
IM-865Z9H	CACCGCGGCCATACGAGTGAGCCCAAGTGGACAGTCTCTCGGCGTAAAGCGTGGTTAAGATAAAGATAGATTAAAGCCGAACGCAAACTAAGCTGTCAAACGCATTCGAAAATAGAAGCCCAATTACGAAAGTAGCTTTATATTTCTGACCCCACGAAAGCCAGGGCA	156	0	24	27	0	13	24	0	41	100
IM-QURA23	CACCGCGGTTATACGAGAGACCCAAGTTGAAAGAACCGGCGTAAAGCGTGGTTAAGATAAAGATAGATTAAAGCCGAACGCAAACTAAGCTGTCAAACGCATTCGAAAATAGAAGCCCAATTACGAAAGTAGCTTTATATTTCTGACCCCACGAAAGCCAGGGCA	82	0	8	15	60	75	88	177	66	57
IM-THX522	CACCGCGGTTATACGAGGGACCCAAGTTGATGGCCTCCGGCGTAAAGCGTGGTTAAGATTAAACACATATTAAAGCCGAACGCAAGCTACGCTGTTATACGCATACGAAAATAGAAGCTCAATTACGAAAGTAGCTTTATATTTCTGACCCCACGAAAGCCAGGGCA	37	0	113	128	18	0	99	57	83	157
IM-WL5XP4	CACCGCGGTTATACGAGAGGCCCAAGTTGACAGATCGCGGCGTAAAGCGTGGTTAAGATAAAGATAGATTAAAGCCGAACGCAAACTAAGCTGTCAAACGCATTCGAAAATAGAAGCCCAATTACGAAAGTAGCTTTATATTTCTGACCCCACGAAAGCCAGGGCA	179	0	10	41	35	90	57	84	123	109
IM-97ML98	CACCGCGGTTATACGAGGTGCCCAAGTTGACAGCCTCCGGCGTAAAGCGTGGTTAAGATTAAACACATATTAAAGCCGAACGCAAGCTACGCTGTTATACGCATACGAAAATAGAAGCTCAATTACGAAAGTAGCTTTATATAACTGACTCCACGAAAGCCAGGGCA	0	127	87	89	25	0	73	35	57	122
IM-26O90H	CACCGCGGTTATACGAGGGACCCAAGTTGATGGCCTCCGGCGTAAAGCGTGGTTAAGATTAAACACATACTAAAGCCGAACGCAAACTAAGCTGTCAAACGCATTCGAAAATAGAAGCCCAATTACGAAAGTAGCTTTATATTTCTGACCCCACGAAAGCCAGGGCA	0	0	51	71	15	0	45	22	31	84
IM-J31M3Q	CACCGCGGTTATACGAGGTGCCCAAGTTGACAGCCTCCGGCGTAAAGCGTGGTTAAGATAAAGATAGATTAAAGCCGAACGCAAACTAAGCTGTCAAACGCATTCGAAAATAGAAGCCCAATTACGAAAGTAGCTTTATATTGTCCGAATCCACGTAAGCTAAGGCA	0	0	8	0	0	0	0	0	0	52
IM-8H66QT	CACCGCGGTTATACGAGGTGCCCAAGTTGACAGCCTCCGGCGTAAAGCGTGGTTAAGATAAAGATAGATTAAAGCCGAACGCAAACTAAGCTGTCAAACGCATTCGAAAATAGAAGCCCAATTACAAAAGTAGCTTTATCTCCCCAGACCCCACGAAAGCTCTGGCA	0	0	0	24	0	0	0	0	46	0
IM-371EK8	CACCGCGGTTAGACGGAGGGCCCAAGTTGATAGCCTACGGCGTAAAGCGTGGTTAAGATAAAGATAGATTAAAGCCGAACGCAAACTAAGCTGTCAAACGCATTCGAAAATAGAAGCCCAATTACGAAAGTAGCTTTATATTTCTGACCCCACGAAAGCCAGGGCA	40	0	19	31	19	15	39	0	0	0
IM-KW1Y61	CACCGCGGTTATACGAGTGAGCCCAAGCTGTTAGACACCGGCGTAAAGCGTGGTTAAGATAAAGATAGATTAAAGCCGAACGCAAACTAAGCTGTCAAACGCATTCGAAAATAGAAGCCCAATTACGAAAGTAGCTTTATATTTCTGACCCCACGAAAGCCAGGGCA	0	0	12	15	30	0	14	46	50	28
IM-4LBD17	CACCGCGGTTATACGAGGTGCCCAAGTTGACAGCCTCCGGCGTAAAGCGTGGTTAAGATAAAGATAGATTAAAGCCGAACGCAAACTAAGCTGTCAAACGCATTCGAAAATAGAAGCCCAATTACGAAAGTAGCTTTACAACCCCTGATCCCACGAAAGCTAAGATA	0	0	0	0	0	36	22	0	0	17
IM-2F7UXK	CACCGCGGTTATACGAGGGACCCAAGTTGATAGCCGCCGGCGTAAAGCGTGGTTAAGATAAAAAAAACATTAAAGCCGAACACTTCCCCCGCTGTCATACGCAATCGGAAATAGGAAGCCCAATTACGAAAGTAGCTTTATTTAACTGATTCCACGAAAGCCAGGGCA	1075	0	0	0	0	0	0	731	754	0
IM-JVAR36	TACCGCGGTTATACGAGGGGCCTAAGTTGATAGACACCGGCGTAAAGCGTGGTTAAGATAAAAAATTATACTAAAGCCGAACGCCCTCAAAGTTGTTATACGCACTCGAAGGTAAGAAGCCCAATTACGAAAGTAGCTTTACTTCTCTGACTCCACGAAAGCCAAGGCA	0	0	0	0	28	0	0	0	0	0
IM-409K3J	CACCGCGGTTATACGAGGTGCCCAAGTTGACAGCCTCCGGCGTAAAGCGTGGTTAAGATAAAAAAAACATTAAAGCCGAACACTTCCCCCGCTGTCATACGCAATCGGAAATAGGAAGCCCAATTACGAAAGTAGCTTTATTTAACTGATTCCACGAAAGCCAGGGCA	235	0	0	0	0	0	0	125	113	0
IM-O9DJF1	CACCGCGGTTATACGAGGGACCCAAGTTGATAGCCGCCGGCGTAAAGCGTGGTTAAGATAAAGATAGATTAAAGCCGAACGCAAACTAAGCTGTCAAACGCATTCGAAAATAGAAGCCCAATTACGAAAGTAGCTTTATATTTCTGACCCCACGAAAGCCAGGGCA	292	0	47	57	104	0	75	152	170	113
IM-62T6EQ	CACCGCGGTTATACGAGGAGCCCAAGTTGATAGCCTCCGGCGTAAAGCGTGGTTAAGGAACAAGACACACTAAAGCCGAACGCTTACTAGGCTGTTATACGCTTACGAAAGTAAGAAGCACATCCACGAAGGTAGCTTTACTATACCTGAACCCACGAAAGCCAAGATA	0	61	0	0	0	0	0	0	0	0
IM-BST463	CACCGCGGTTATACGAGGTGCCCAAGTTGACAGCCTCCGGCGTAAAGCGTGGTTAGAAGTAAGACGAACACTAGAGTCAAACATATACAGAGCTGTTATACGCTCCCGAATACAGGAAGAACACCCACGAAAGTGACTCTACGACACTTGAACCCACGAAAGCTAAGATA	0	0	6	0	0	0	13	0	0	0
IM-1FY084	CACCGCGGTTATACGAGGAGCCCAAGTTGACAGCCTCCGGCGTAAAGCGTGGTTAAGATCAAAACATATTAAAGCCGAACGCAAACTAAGCTGTCAAACGCATTCGAAAATAGAAGCCCAATTACGAAAGTAGCTTTATATTTCTGACCCCACGAAAGCCAGGGCA	734	0	154	1212	0	427	1205	0	402	1174
IM-H6S487	CACCGCGGTTATACGAGGTGCCCAAGTTGACAGCCTCCGGCGTAAAGCGTGGTTAAGATAAAGATAGATTAAAGCCGAACGCAAACTAAGCTGTCAAACGCATTCGAAAATAGAAGCCCAATTACGAAAGTAGCTTTATATTTCTGACCCCACGAAAGCCAGGGCA	56374	790	6422	6229	20141	31596	24704	25665	26768	28643
IM-4Q3M37	CACCGCGGTTATACGAGAGGCCCAAGTTGATCAATCTCGGCGTAAAGCGTGGTTAAGGAAAGATTAGGACTAAAGCCGAATATAAACAAAGCCGTTATACGCACTTGAAAATAAGAAGCCCAATCACGAAAGTAGCTTTACAACCCCTGATCCCACGAAAGCTAAGATA	0	0	70	0	0	271	279	0	0	0
IM-U8S2QY	CACCGCGGTTATACGAAGGGCTCAAGTTGATGAACCTCGGCGTAAAGCGTGGTTAGGGTGAAATTACAACTAAAGCCAAATATTTACAAGGCTGTTATACGCATTCGAAAATAAGAAGCCCAATTGCGAAAGTCGCTTTATATGTCCCGAATCCACGAAAGCTAAGAAA	0	0	0	0	0	0	0	0	84	0
IM-4M8B78	CACCGCGGTTATACGAGGTGCCCAAGTTGACAGCCTCCGGCGTAAAGCGTGGTTAAGATAAAGATAGATTAAAGCCGAACGCAAACTAAGCTGTTATACGCAATCGAAAATGGAAGCCCAATTACGAAAGTAGCTTTATATAACTGACCCCACGAAAGCCAGGGCA	114	0	63	62	332	318	173	173	359	499
IM-51EU60	CACCGCGGTTATACGAGGGGCCCAAGTTGACAGCCACCGGCGTAAAGCGTGGTTAAGAAAAAATATATAATAAAGCCGAACGCAAACTAAGCTGTCAAACGCATTCGAAAATAGAAGCCCAATTACGAAAGTAGCTTTATATTTCTGACCCCACGAAAGCCAGGGCA	0	0	13	15	39	49	58	32	59	91
IM-HM90NR	CACCGCGGTTATACGAGGAGCCCAAGTTGATAGCCGCCGGCGTAAAGCGTGGTTAAGATAAGACATATACTAAAGCCGAACGCAAACTAAGCTGTCAAACGCATTCGAAAATAGAAGCCCAATTACGAAAGTAGCTTTATATTTCTGACCCCACGAAAGCCAGGGCA	0	0	0	0	52	0	0	0	0	0
IM-5QJY3Y	CACCGCGGTTATACGAGGTGCCCAAGTTGACAGCCTCCGGCGTAAAGCGTGGTTAAGGAAAGATTAGGACTAAAGCCGAATATAAACAAAGCCGTTATACGCACTTGAAAATAAGAAGCCCAATCACGAAAGTAGCTTTACAACCCCTGATCCCACGAAAGCTAAGATA	0	0	0	0	0	18	22	0	0	0
IM-664P7G	CACCGCGGTTATACGAGAGACCCAAGTTGATAGCTGATGGCGTAAAGCGTGGTTAGGGGATTTAAAGGAATAAAGTCGAAGGCTCTCAAGGCTGTTTAACGCTTACCGAGAGTATGAAGCTCAATCACGAAAGTAGCTTTATTAGACCTGAGCCCACGAACGCTGAGGAA	0	0	0	0	0	0	0	0	272	0
IM-X308PO	CACCGCGGTTATACGAGAGGCCCAAGTTGACAGACCACGGCGTAAAGCGTGGTTAGGGAAAAACAAAAACTAAAGCCGAACGACCTCAAGGCTGTTATACGCTTCCGAAGGTACGAAGCTCAACCACGAAAGTGGCTTTAACCCACCCCTGACTCCACGAAAGCTGAGAAA	0	0	0	0	164	0	411	0	0	0
IM-5GF5Z1	CACCGCGGTTATACGAGAGGCCCAAGTTGACAGATCGCGGCGTAAAGCGTGGTTAAGGTAAATAATAACTAAAGCCGAACGGCCTTAAGACTGTTATACGTTTCTAATGGCACGAAGCCCAATTACGAAAGTGACTTTAAACCCCACCTGACTCCACGAAAGCTGAGGAA	167	0	0	0	0	16	0	0	0	0
IM-YS3T58	CACCGCGGTTATACGAGAGACCCAAGTTGTTAGATACCGGCGTAAAGAGTGGTTAAGATAAATTATAGACTAAAGCCGAACGCCCTCAGAACTGTTATACGTTTCCGAAGGTGAGAAGTCCGATCACGAAAGTGGCTTTACATTAACTGAACCCACGAAAGCTAGGGTA	0	609	0	0	156	338	252	75	0	0
IM-5LRDU4	CACCGCGGTTATACGAGAGGCCCGAGTTGACAGACGCCGGCGTAAAGCGTGGTTAAGGAATGCTCACAAACTAAAGCCGAACACCTTCAAAGCAGTTATACGTTTCCGAAGGCACGAAGCCCCACCACGAAAGTGGCTTTACACCCCCCTGACCCCACGAAAGCTATGGCA	0	0	0	0	0	0	0	120	0	0
IM-04FG0R	CACCGCGGTTATACGAGAGACCCAAGTTGATGCACACCGGCGTAAAGAGTGGTTAGTCAAGACTTTAAAAATAAAGCCGAACACCCTCAGAGCTGTTATAAGCATCCGAAGGTACGAAGTTCAATCACGAAAGTAGCTTTAAATCACATGACCCCACGAAAGCTAGGGCA	0	0	0	0	0	0	0	364	0	0
IM-66HD8Z	CACCGCGGTTATACGAGAGGCTCAAGTTGAGAGAACTACGGCGTAAAGGGTGGTTAAGGTAAACTTAAAAAATAAAGCCGAACCCCCTCAACGCTGTAATACGCCCCCGAGGGGAGGAAGCCCAATCACGAAAGTGGCTTTACAACTCCTGAACCCACGAAAGCTAGGGCA	0	0	0	0	0	27	0	0	0	0
IM-59GV07	CACCGCGGTTATACGAGAGGCCCGAGTTGACAGATAACGGCGTAAAGCGTGGTTAAGGGTGTCCTAAACTAAAGCCGAATATCTCCAGGACTGTTATACGTTTCCGGAGAAACGAAGATCAACTACGAAAGTGGCTTTATAAAACCTGAATCCACGAAAGCTAAGAAA	0	0	0	0	0	38	0	0	0	0
IM-15LADS	CACCGCGGTTATACGAGTGACCCAAGTTGATACAATTACCGGCGTAAAGCGTGGTTAAGACGAACCAAAAAATTAAAGCCGAACCGCCTCAAAGCTGTTATACGCTTCCGAGTGTGAGAAGCCCAACCACGAAAGTGGCTTTATAACCTCTGAATCCACGAAAGCTAGGAAA	0	0	0	0	1225	0	375	0	121	0
IM-Z15S65	CACCGCGGTTATACGAGAGGCTCAAGTTGATAGACAGCGGCGTAAAGAGTGGTTAGGGGAACAAATAAACTAGAGCCGAAAACCTTCAAGACCGTTATACGTCTCCTCGAAGGTAGGAAGAACAACTACGAAAGTGGCTTTACCCCACCTGACCCCACGAAAGCTAAGAAA	0	0	0	0	0	24	0	0	0	0
IM-2DH253	CACCGCGGCTATACGAGAGGCCCAAGTTGTTATATTCCGGCGTAAAGAGTGGTTATGGAAAGTTAAAATTAAAGCCGCACACCTTCAAAGCTGTTATACGCACCCGAAGTCTAGAAGCCCAATTACAAAAGTAGCTTTATCTCCCCAGACCCCACGAAAGCTCTGGCA	0	0	0	313	63	35	0	0	503	0
IM-6Q30F8	CACCGCGGTTATACGAGGGGCCCAAGTTGATATTTTTCGGCGTAAAGAGTGGTTATGGAATAAATAAACTAAAGCCGCACCTCTTCAAGGCTGTCATACGCACCCGAAGAACAGAAGCCCAAACACGAAAGTGGCTTTAAAATACCTGAACCCACGAAAGCTGTGGCA	0	383	0	0	0	0	0	0	0	0
IM-00HG70	CACCGCGGTTATACGAGGGGCCCGAGTTGATATTCTCCGGCGTAAAGAGTGGTTATGGAATAAATAAACTAAGGCCGCACCTCTTCAAAGCTGTCATACGCATCCGAAGAACGGAAGCCCAACCACGAAAGTGGCTTTAAAATACCTGACCCCACGAAAGCTGTGGCA	0	0	0	0	0	0	231	0	0	0
IM-V17A7A	CACCGCGGTTATACGAAAGACCCTAGTTGATACTCACGGCGTAAAGGGTGGTTAAGGGTAACACACAATAAAGCCAAAGATCTTCTAAGCCGTTATACGCACCCCGAAAGTCACGAAGCCCAAATACGAAAGTAGCTTTAAAACAAGCCTGACCCCACGAAAGCTAAGAAA	0	0	0	0	135	0	0	0	0	0
IM-A5F6V7	CACCGCGGTTATACGAGGGACCCAAGTTGACAGTCACCGGCGTAAAGCGTGGTTAAGGTCTTCACTCACTAAAGCTAAACACTTCCCTGGTTGTTATACACTCTCGGAAGAATGAAACCCTTTCACGAAAGTAGCTTTACTTTCCTGAACCCACCACAATTAGGAAA	210	0	0	890	497	164	308	0	275	0
IM-J7IT31	CACCGCGGTTATACGAGGTGCCCAAGTTGACAGCCTCCGGCGTAAAGCGTGGTTAAGGTCTTCACTCACTAAAGCTAAACACTTCCCTGGTTGTTATACACTCTCGGAAGAATGAAACCCTTTCACGAAAGTAGCTTTACTTTCCTGAACCCACCACAATTAGGAAA	27	0	0	16	37	29	49	0	28	0
IM-96HG19	CACCGCGGTTATACGAGAGGCCCAAGTTGATAGCCTACGGCGTAAAGAGTGGTTAAGATGTCTAATTTATTAAAGCCGAATGCCCCCAAAGCTGTTATACGCTTCCGGAGGTAAGAAGAACCACCACGAAAGTGGCTTTATGTGATCTGAACCCACGAAAGCTAGGAAA	0	711	0	0	0	137	722	0	0	0
IM-6Y1H12	CACCGCGGTTATACGAAAGACCCAAGCTGACAGAGATCGGCGTAAAGAGTGGTTAGGAGAATAATTAACTAAAGCTGAACATCTTCTTAGCTGTTCAACGCATTTGAAGATAAGAATCACTATCACGAAAGTAGCTTTAAATCCCTGACTCCACGAAAGCTATGAAA	0	0	0	0	0	56	0	0	0	0
IM-5257ZA	CACCGCGGTTATACGAGAGGCCCAAGCTGACAGACGCCGGCGTAAAGAGTGGTTAGGAAAAGTACAACAAATTAGAGCCGAACGCCCTCAAGGCTGTTATACGCACCCGAGAGTAAGAAGCACAACAACGAAAGTGGCTCTATTATTTCTGAACCCACGAAAGCTAAGGCA	51	0	0	864	328	0	202	0	0	0
IM-Q80CLB	CACCGCGGTTATACGAGAGGCCCAAGCTGACAGACATCGGCGTAAAGAGTGGTTAGGAAAATACAACAAATTAGAGCCGAACGCCCTCAAGGCTGTTATACGCTCCCGAGAGTAAGAAGTACAACAACGAAAGTAGCCCTATAGTTTCTGAACCCACGAAAGCTAAGGCA	0	0	109	297	0	28	0	0	0	0
IM-H2777R	CACCGCGGTTATACGAGAGGCCCAAGCTGACAGACACCGGCGTAAAGAGTGGTTAGGAAAACACGATAAATTAGAGCCGAACGCTCCCAAAGCTGTCATACGCACCCGAGAGTAAGAAGTACAACAACGAAAGTAGCTCTATTAATTCTGAACCCACGAAAGCTAAGGCA	0	0	0	0	276	0	0	0	0	0
IM-7O0ZSD	CACCGCGGTTATACGAGAGGCCCAAGCTGACAGACATCGGCGTAAAGAGTGGTTAGGAAACATAAATTAAACTAGAGCCGAATGCTTTCAAGGCTGTTATACGCACCCGAGAGCAAGAAGTACAACAACGAAAGTGGCCCTATTGATTCTGAACCCACGAAAGCTAAGGCA	0	0	0	0	356	0	0	0	0	0
IM-58C06E	CACCGCGGTTATACGAGAGGCCCAAGCTGACAGACATCGGCGTAAAGAGTGGTTAGGAGAAACACAACTAAACTAGGGCCGAATGCTTTCAAGGCTGTTTTACGCACCCGAAAGCAAGAAGAACAACAACGAAAGTGGCCCTATTAAATCTGAATCCACGAAAGCTAAGGCA	0	0	0	354	665	138	330	0	546	805
IM-79M30I	CACCGCGGTTATACGAGGGGCCCAAGCTGACAGACATCGGCGTAAAGAGTGGTTAGGAGAAACACAACTAAACTAGGGCCGAATGCTTTCAAGGCTGTTTTACGCACCCGAAAGCAAGAAGAACAACAACGAAAGTGGCCCTATTGATTCTGAACCCACGAAAGCTAAGGCA	0	1123	0	0	0	0	0	0	0	0
IM-7I369Y	CACCGCGGTTATACGAGGGGCCCAAGCTGACAGACTATCGGCGTAAAGAGTGGTTAAGAGAAACACAACTAAACTAGAGCCGAATGCTTTCAAGGCTGTTTTACGCACCCGAAAGCAAGAAGAACAACGACGAAAGTGGCCCTATCAATTCCCAACCCACGAAAGCTAAGGCA	0	0	113	0	0	0	0	0	0	0
IM-3777ZA	CACCGCGGTTATACGAGAGGCCCAAGCTGACAGACACCGGCGTAAAGAGTGGTTAGGAGAAACACAATAAATTAGAGCCGAACGCTTTCAAGGCTGTTATACGCACCCGAAAGTAAGAAGTACAACAACGAAAGTGGCCCTATAAACCCTGAACCCACGAAAGCTAAGGCA	0	0	162	141	0	0	0	545	887	483
IM-C4SLH7	CACCGCGGTTATACGAGAGGCCCAAGCTGACAGACACCGGCGTAAAGAGTGGTTAGGAAAGTCACGATAAACTAGGGCCGAACGCTTTCAAGGCTGTTATACGCACCCGAAAGTAAGAAGTACAACAACGAAAGTGACCCTACAAACCCTGAACCCACGAAAGCTAAGGCA	0	0	0	0	0	0	379	0	0	0
IM-8D4O14	CACCGCGGTTATACGAGAGGCCCAAGCTGACAGACACCGGCGTAAAGAGTGGTTAGGGATGACTAACAAATTAGGGCCGAACGCTTTCAAGGCTGTTATACGCACCCGAAAGTAAGAAGAACAACAACGAAAGTGGCCTTATAAGACCTGAACCCACGAAAGCTAAGGCA	246	279	0	0	0	0	0	0	555	0
IM-28P56M	CACCGCGGTTATACGAGAGGCCCAAGCTGATAGACGCCGGCGTAAAGCGTGGTTAAGAGCCCTAAGACAATTAAAGCCGAATGTTCTCTAAGCTGTTATACGCATACGAAAACTAGAAGCCCAACTACGAAGGTGGCTTTACAATTTCTGAACCCACGAAAGCTAAGGCA	0	2248	0	0	0	0	0	0	0	0
IM-C1C0PO	CACCGCGGTTATACGAGAGGCCCAAGCTGATAGACACCGGCGTAAAGCGTGGTTAAGAGAGTTCAAATAATTAAAGCCGAATGTTTTCAAAGCTGTTATACGCATACGAAAGCTAGAAGCCCAACTACGAAGGTGGCTTTACAGTTTCTGACCCCACGAAAGCTAAGGCA	0	0	0	0	0	0	0	0	0	66
IM-3J769L	CACCGCGGTTATACGAGAGACCCAAGTTGTTAGCCCCCGGCGTAAAGAGTGGTTAAAAACACAACATTAAACTGAGGCCGAACACCCTCAAGGCAGTTATACGCTCCCGAGGGCATGAAGAACAATTACGAAAGTAGCCTCACCCCATTTGAACCCACGAAAGCTAGGGCA	0	0	0	0	0	37	0	0	0	0
IM-9K1H68	CACCGCGGTTATACGAGAGACCCAAGTTGTTAGCTCCCGGCGTAAAGAGTGGTTAAAAACACAACATTAAACTGAGGCCGAACATCCTCAAGGCAGTTATACGCTCCCGAGGACATGAAGAACAATTACGAAAGTAGCCCCACCCCATTTGAACCCACGAAAGCTAGGACA	0	193	0	0	316	79	0	0	0	0
IM-5142HV	CACCGCGGTTATACGAGAGACCTAAGTTGTTAACCCCCGGCGTAAAGAGTGGTTAGAACCCCAAACACCAAAACTGAGGCCGAACACCCTCAAAGCAGTTATACGCTCCCGAGGGCATGAAGAACAACTACGAAAGTAACCTCACCCCACTTGAACCCACGAAAGCTAGGATA	0	0	0	0	243	0	0	0	0	0
IM-08VYPO	CACCGCGGTTATACGAGAGACCCTAGTTGATCTCAACGGCGTAAAGAGTGGTTATGGAGTTTTTTTACTAAAGTGGAAGACCCCTCAAACTGTTATACGCACCCGGGGGTTAGAACCCCTTACACGAAAGTAGCTTTATTAGTGTCCACCAGAACCCACGAAAGCCAGGGTA	0	112	0	0	0	0	0	0	0	65
IM-D3P055	CACCGCGGTTATACGAGAGGCCCTAATTGATAGAAACGGCGTAGAGAGTGGTTATGGGACCCCTCCCGCATTAAAGTCGAAAACCCCTTTGTCTGTTATACGCACCCGGGGGCTCTAAGCCCGCTAACAAAAGTGACTTTATTATTGTCCACCAGAACCCACGACAGCTAGGACA	0	0	25	0	0	0	0	0	0	0
IM-C0H720	CACCGCGGTTATACGAGAGGCCCTAGTCGACGACCCCGGCGTAAAGAGTGGTTATGGGACCCCTTCCTTTTTTACTAAAGCTGAACCTCCCCCAGGCCGTTATACGCTTCCGGAGGATGGAATCCCCCAGACGAAAGTAGCTTTAAACCCCCGACCAGAACCCACGACAGCCAGGGCA	0	295	0	0	0	0	0	0	0	0

## Sheet: Genbank Mifish sequence
Species	Genus	Family	Order	Class	Phylum	Sequence
Abalistes stellaris	Abalistes	Balistidae	Tetraodontiformes	Actinopteri	Chordata	TCTGTCAACTCTAACCTAACTTACACATGCAAGTCTCCGCACCCCCGTGAGAATGCCCCACAGTTCCCTTCTTGGGAACAAGGAGCGGGTATCAGGCACAATTTAGCCCAAGACACCTTGCTTAGCCACACCCTCAAGGGAACTCAGCAGTGACAAACATTAAGCCATAAGTGAAAACTTGACTTAGTTAAGGTTAGGGCCGGTAAAACTCGTGCCAGCCACCGCGGTTATACGAGAGGCCCAAGCTGACAGACACCGGCGTAAAGAGTGGTTAGGAGACATAACGTAAATTAGAGTCGAACGCTTTCAAGGCTGTTATACGCACCCGAAAGTAAGAAGCACAACAACGAAAGTAACTCTATAAATTCTGAACCCACGAAAGCTAAGGCACAAACTGGG…
Abalistes stellatus	Abalistes	Balistidae	Tetraodontiformes	Actinopteri	Chordata	CAAAGGCTTGGTCCTGACTTTTCTGTCAACTCTAACCTAACTTACACATGCAAGTCTCCGCACCCCCGTGAGAATGCCCCACAGTTCCCTTCTTGGGAACAAGGAGCGGGTATCAGGCACAATTCAACGATTAGCCCAAGACACCTTGCTTAGCCACACCCTCAAGGGAACTCAGCAGTGACAAACATTAAGCCATAAGTGAAAACTTGACTTAGTTAAGGTTTCAAGAGGGCCGGTAAAACTCGTGCCAGCCACCGCGGTTATACGAGAGGCCCAAGCTGACAGACACCGGCGTAAAGAGTGGTTAGGAGACATAACGTAAATTAGAGTCGAACGCTTTCAAGGCTGTTATACGCACCCGAAAGTAAGAAGCACAACAACGAAAGTAACTCTATAAAT…
Abudefduf bengalensis	Abudefduf	Pomacentridae	NA	Actinopteri	Chordata	CACAAAGGCTTGGTCCTGACTTTACTGTCAGCTTTAGCTAAACTTACACATGCAAGTATCCGCACCCCTGTGAGAATGCCCCACAGTTTCCCGCCCGGAAACAAGGAGCCGGTATCAGGCACAGTTAACGCCAGCCCATGACACCTTGCTTAGCCACACCCTCAAGGGACTTCAGCAGTGATAAACATTAAGCTATAAGTGAAAACTTGACTTAGTTAAAGCTAAAAGAGCCGGTAAAACTCGTGCCAGCCACCGCGGTTATACGAGAGGCTCAAGTTGACAGACAACGGCGTAAAGAGTGGTTAAGGAATTTACTAAACTAAAGCCGAACGCCCTCAGAACTGTTATACGTTTCCGAGGGTAAGAAGCCCCACCACGAAAGTGACTTTATTTTCCCCG…
Abudefduf hoefleri	Abudefduf	Pomacentridae	NA	Actinopteri	Chordata	CACAAAGGCTTGGTCCTGACTTTACTGTCAGCTTTAGCTAAACTTACACATGCAAGTATCCGCACCCCTGTGAGAATGCCCCACAGTTTCCCGCCCGGAAACAAGGAGCCGGTATCAGGCACAGTCTACACCAGCCCATGACACCTTGCTTAGCCACACCCTCAAGGGACTTCAGCAGTGATAAACATTAAGCCATAAGTGAAAACTTGACTTAGTTAAAGCTAAAAGAGCCGGTAAAACTCGTGCCAGCCACCGCGGTTATACGAGAGGCTCAAGTTGACAGACAACGGCGTAAAGAGTGGTTAAGGAACTTATTAAACTAAAGCCGAACGCCCTCAGAACTGTTATACGTTTCCGAAGGTAAGAAGCCCCACCACGAAAGTGACTTTATTTTCCCCG…
Abudefduf luridus	Abudefduf	Pomacentridae	NA	Actinopteri	Chordata	CACAAAGGCTTGGTCCTGACTTTACTGTCAGCTTTAACTAGATTTACACATGCAAGTATCCGCACCCCTGTGCGAATGCCCCACAGCTCTCCCCCCGAGAACGAGGAGCTGGTATCAGGCACAGTTTAATACTAGCCCATAACACCTTGCTTAGCCACACCCCTACGGGAATTCAGCAGTGATAGACATTAAGCCATAAGTGAAAACTTGACTTAGTTAAGGCTAAGAGAGCCGGTAAAACTCGTGCCAGCCACCGCGGTTATACGAGAGGCTCAAGCTGACAGACAACGGCGTAAAGAGTGGTTAAGGGACCACCCAAACTAAAGTCGAAACCCCTCAAAACTGTTATACGTACCCGAAGGCAAGAAGCTCCACCACGAAAGTGACTTTACCCCCCCC…
Abudefduf notatus	Abudefduf	Pomacentridae	NA	Actinopteri	Chordata	CACAAAGGCTTGGTCCTGACTTTACTATCAGCTCTAGCTAGACTTACACATGCAAGTATCCGCACCCCCGTGAGAATGCCCCACAGTTTCCCGCCCGGAAACAAGGAGCTGGTATCAGGCACAACCAATTTCAGCCCATGACACCTTGCTTAGCCACACCCTCAAGGGACTTCAGCAGTGATAAACATTAAGCTATAAGTGAAAACTTGACTTAGTTAAAGCTAAAAGAGCCGGTAAAACTCGTGCCAGCCACCGCGGTTATACGAGAGGCTCAAGTTGATAGACAACGGCGTAAAGAGTGGTTAAGGAGCCCATTAAAACTAAAGCCGAACGCCCTCAGAACTGTTATACGTTTCCGAAGGTAAGAAGCCCCACTACGAAAGTGACTTTACTCCCCCT…
Abudefduf saxatilis	Abudefduf	Pomacentridae	NA	Actinopteri	Chordata	TTAAGCATAACACTGAAGATGTTAAGATGGACCCTAGAGAGGTCCCGTAAGCACAAAGGCTTGGTCCTGACTTTACTGTCAGCTTTAGCTAAACTTACACATGCAAGTATCCGCACCCCTGTGAGAATGCCCCACAGTTTCCCGCCCGGAAACAAGGAGCCGGTATCAGGCACAGTCTACACCAGCCCATGACACCTTGCTTAGCCACACCCTCAAGGGACTTCAGCAGTGATAAACATTAAGCTATAAGTGAAAACTTGACTTAGTTAAGGCTAAAAGAGCCGGTAAAACTCGTGCCAGCCACCGCGGTTATACGAGAGGCTCAAGTTGACAGACAACGGCGTAAAGAGTGGTTAAGGAACTTATTAAACTAAAGCCGAACGCCCTCAGAACTGTTAT…
Abudefduf saxatilis	Abudefduf	Pomacentridae	NA	Actinopteri	Chordata	CACAAAGGCTTGGTCCTGACTTTACTGTCAGCTTTAGCTAAACTTACACATGCAAGTATCCGCACCCCTGTGAGAATGCCCCACAGTTTCCCGCCCGGAAACAAGGAGCCGGTATCAGGCACAGTCTACACCAGCCCATGACACCTTGCTTAGCCACACCCTCAAGGGACTTCAGCAGTGATAAACATTAAGCTATAAGTGAAAACTTGACTTAGTTAAGGCTAAAAGAGCCGGTAAAACTCGTGCCAGCCACCGCGGTTATACGAGAGGCTCAAGTTGACAGACAACGGCGTAAAGAGTGGTTAAGGAACTTATTAAACTAAAGCCGAACGCCCTCAGAACTGTTATACGTTTCCGAAGGTAAGAAGCCCCACCACGAAAGTGACTTTATTTCCCCCG…
Abudefduf saxatilis	Abudefduf	Pomacentridae	NA	Actinopteri	Chordata	CACAAAGGCTTGGTCCTGACTTTACTGTCAGCTTTAGCTAAACTTACACATGCAAGTATCCGCACCCCTGTGAGAATGCCCCACAGTTTCCCGCCCGGAAACAAGGAGCCGGTATCAGGCACAGTCTACACCAGCCCATGACACCTTGCTTAGCCACACCCTCAAGGGACTTCAGCAGTGATAAACATTAAGCTATAAGTGAAAACTTGACTTAGTTAAGGCTAAAAGAGCCGGTAAAACTCGTGCCAGCCACCGCGGTTATACGAGAGGCTCAAGTTGACAGACAACGGCGTAAAGAGTGGTTAAGGAACTTATTAAACTAAAGCCGAACGCCCTCAGAACTGTTATACGTTTCCGAAGGTAAGAAGCCCCACCACGAAAGTGACTTTATTTCCCCCG…
Abudefduf septemfasciatus	Abudefduf	Pomacentridae	NA	Actinopteri	Chordata	CACAAAGGCTTGGTCCTGACTTTACTGTCAGCTTTAGCTAGACTTACACATGCAAGTATCCGCACCCCTGTGAGAATGCCCCACAGTTTCCCGCCCGGAAACAAGGAGCTGGTATCAGGCACAACCAACCTTGGCCCATGACACCTTGCTTAGCCACACCCTCAAGGGACTTCAGCAGTGATAAACATTAAGCTATAAGTGAAAACTTGACTTAGTTAAAGCTAAAAGAGCCGGTAAAACTCGTGCCAGCCACCGCGGTTATACGAGAGGCTCAAGTTGACAGACAACGGCGTAAAGAGTGGTTAAGGAATCCATTAAACTAAAGCCGAACGCCCTCAGAACTGTTATACGTTTCCGAAGGTAAGAAGCCCCACCACGAAAGTGACTTTACTCCCCCTG…
Abudefduf sexfasciatus	Abudefduf	Pomacentridae	NA	Actinopteri	Chordata	AGCATAACACTGAAGATGTTAAGATGGACCCTAGAGAGGTCCCGTAAGCACAAAGGCTTGGTCCTGACTTTACTGTCAGCTCTAGCTAAACTTACACATGCAAGTATCCGCACCCCTGTGAGAATGCCCCACAGTTTCCCGCCCGGAAACAAGGAGCCGGTATCAGGCACAGTCTACACCAGCCCATGACACCTTGCTTAGCCACACCCTCAAGGGACTTCAGCAGTGATAAACATTAAGCTATAAGTGAAAACTTGACTTAGTTAAAGCTAAAAGAGCCGGTAAAACTCGTGCCAGCCACCGCGGTTATACGAGAGGCTCAAGTTGACAGACAACGGCGTAAAGAGTGGTTAAGGAACTTATTAAACTAAAGCCGAACGCCCTCAGAACTGTTATACG…
Abudefduf sexfasciatus	Abudefduf	Pomacentridae	NA	Actinopteri	Chordata	CACAAAGGCTTGGTCCTGACTTTACTGTCAGCTCTAGCTAAACTTACACATGCAAGTATCCGCACCCCTGTGAGAATGCCCCACAGTTTCCCGCCCGGAAACAAGGAGCCGGTATCAGGCACAGTCTACACCAGCCCATGACACCTTGCTTAGCCACACCCTCAAGGGACTTCAGCAGTGATAAACATTAAGCTATAAGTGAAAACTTGACTTAGTTAAAGCTAAAAGAGCCGGTAAAACTCGTGCCAGCCACCGCGGTTATACGAGAGGCTCAAGTTGACAGACAACGGCGTAAAGAGTGGTTAAGGAACTTATTAAACTAAAGCCGAACGCCCTCAGAACTGTTATACGTTTCCGAAGGTAAGAAGCCCCACCACGAAAGTGACTTTATTTTCCCCG…
Abudefduf sexfasciatus	Abudefduf	Pomacentridae	NA	Actinopteri	Chordata	ACTGTCAGCTCTAGCTAAACTTACACATGCAAGTATCCGCACCCCTGTGAGAATGCCCCACAGTTTCCCGCCCGGAAACAAGGAGCCGGTATCAGGCACAGTCTACACCAGCCCATGACACCTTGCTTAGCCACACCCTCAAGGGACTTCAGCAGTGATAAACATTAAGCTATAAGTGAAAACTTGACTTAGTTAAAGCTAAAAGAGCCGGTAAAACTCGTGCCAGCCACCGCGGTTATACGAGAGGCTCAAGTTGACAGACAACGGCGTAAAGAGTGGTTAAGGAACTTATTAAACTAAAGCCGAACGCCCTCAGAACTGTTATACGTTTCCGAAGGTAAGAAGCCCCACCACGAAAGTGACTTTATTTTCCCCGACTCCACGAAAGCTGCGTAACAA…
Abudefduf sordidus	Abudefduf	Pomacentridae	NA	Actinopteri	Chordata	CACAAAGGCTTGGTCCTGACTTTACTATCAGCTCTAGCTAGACTTACACATGCAAGTATCCGCACCCCTGTGAGAATGCCCCACAGTTTCCCGCCCGGAAACAAGGAGCCGGTATCAGGCACAACTAACCTCAGCCCATGACACCTTGCTTAGCCACACCCTCAAGGGACTTCAGCAGTGATAAACATTAAGCCATAAGTGAAAACTTGACTTAGTTAAAGCTAAAAGAGCCGGTAAAACTCGTGCCAGCCACCGCGGTTATACGAGAGGCTCAAGTTGATAGACAACGGCGTAAAGAGTGGTTAAGGAACCCATTAAACTAAAGCCGAACGCCCTCAGAACTGTTATACGTTTCCGAAGGTAAGAAGCCCCACCACGAAAGTGACTTTACTTCCCCTG…
Abudefduf sparoides	Abudefduf	Pomacentridae	NA	Actinopteri	Chordata	TTACTGTCAGCTTTAGCTAAACTTACACATGCAAGNTATCCGCACCCCTGTGNAGAATGCCCCACAGTTTCCCGCCCGGAAACAAGGAGCCGGTATCAGGCACAGTTAACACCAGCCCATGACACCTTGCTTAGCCACACCCCCAAGGGACTTCAGCAGTGATAAACATTAAGCTATAAGTGAAAACTTGACTTAGTTAAAGCTAAAAGAGCCGGTAAAACTCGTGCCAGCCACCGCGGTTATACGAGAGGCTCAAGTTGACAGACAACGGCGTAAAGAGTGGTTAAGGAACTTATTAAACTAAAGCCGAACGCCCTCAGAACTGTTATACGTTTCCGAAGGTAAGAAGCCCCACCACGAAAGTGACTTTATCTCCCCCGACTCCACGAAAGCTGCGGA…
Abudefduf taurus	Abudefduf	Pomacentridae	NA	Actinopteri	Chordata	CACAAAGGCTTGGTCCTGACTTTACTATCAGCTCTAGCTAAACTTACACATGCAAGTATCCGCACCCCTGTGAGAATGCCCCACAGTTTCCCGTCCGGAAACAAGGAGCCGGTATCAGGCACAGTAACCACCAGCCCATGACACCTTGCTTAGCCACACCCTCAAGGGACTTCAGCAGTGATAAACATTAAGCTATAAGTGAAAACTTGACTTAGTTAAAGCTAAGAGAGCCGGTAAAACTCGTGCCAGCCACCGCGGTTATACGAGAGGCTCAAGTTGACAGACAACGGCGTAAAGAGTGGTTAAGGAACTCCCCAAACTAAAGTCGAACGCCCTCAGAACTGTTATACGTTTCCGAAGGTAAGAAGCCCCACTACGAAAGTGACTTTATCTCCCCTG…
Abudefduf vaigiensis	Abudefduf	Pomacentridae	NA	Actinopteri	Chordata	AAAGGCTTGGTCCTGACTTTACTGTCAGCTCTAGCTAAACTTACACATGCAAGTATCCGCACCCCTGTGAGAATGCCCCACAGTTTCCCGCCCGGAAACAAGGAGCCGGTATCAGGCACAGTCTACACCAGCCCATGACACCTTGCTTAGCCACACCCTCAAGGGACTTCAGCAGTGATAAACATTAAGCTATAAGTGAAAACTTGACTTAGTTAAAGCTAAAAGAGCCGGTAAAACTCGTGCCAGCCACCGCGGTTATACGAGAGGCTCAAGTTGACAGACAACGGCGTAAAGAGTGGTTAAGGAACTTATTAAACTAAAGCCGAACGCCCTCAGAACTGTTATACGTTTCCGAAGGTAAGAAGCCCCACCACGAAAGTGACTTTATTTTCCCCGACT…
Abudefduf whitleyi	Abudefduf	Pomacentridae	NA	Actinopteri	Chordata	CACAAAGGCTTGGTCCTGACTTTACTGTCAGCTTTAGCTAAACTTACACATGCAAGTATCCGCACCCCTGTGAGAATGCCCCACAGTTTCCCGCCCGGAAACAAGGAGCCGGTATCAGGCACAACTTACACTAGCCCATGACACCTTGCTTAGCCACACCCTCAAGGGACTTCAGCAGTGATAAACATTAAGCTATAAGTGAAAACTTGACTTAGTCAAAGCCAAAAGAGCCGGTAAAACTCGTGCCAGCCACCGCGGTTATACGAGAGGCTCAAGTTGACAGACAGCGGCGTAAAGAGTGGTTAAGGAATTTACTAAACTAAAGCCGAACGCCCTCAGAACTGTTATACGTTTCCGAAGGTAAGAAGCCCCACCACGAAAGTGACTTTATTAACCCCG…
Acanthocybium solandri	Acanthocybium	Scombridae	Scombriformes	Actinopteri	Chordata	CAAAGGCTTGGTCCTGACTTTACTGTCAACTTTAGCTAGACTTACACATGCAAGTATCCGCGACCCTGTGAGAATGCCCCACAGTTTTCCGCCCGAAAACAAGGAGCCGGTATCAGGCACACCCAACTAATAAGCCCATGACGCCTTGCTTAGCCACACCCTCAAGGGAACTCAGCAGTGATAAACCTTAAGCTATAAGTGCAAACTTGACTTAGTTAAAGCTAAGAGGGCCGGTAAAACTCGTGCCAGCCACCGCGGTTATACGAGAGGCCCAAGTTGACAGACATCGGCGTAAAGCGTGGTTAAGGAAAATTTAAACTAAAGCCGAACACCTTCAGGGCAGTTATACGCATCCGAAGGCACGAAGCCCCACCACGAAAGTGGCTTTATGACTCCTGA…
Acanthurus guttatus	Acanthurus	Acanthuridae	Acanthuriformes	Actinopteri	Chordata	GACCCTAAAAAGTCCCGAAAGCACAAAAGTTTGGTCCTGACTTTGCTGTCAGCTTTAGCTTAATTTACACATGCAAGTATCCGCACCCCCGTGAGAATGCCCTACAGTTTCCTGCTTGGAAACAAGGAGCCGGTATCAGGCACACTTCTCTAGTAGCCCACAACACCTTGCTTAGCCACACCCTCAAGGGACTTCAGCAGTGATAAATATTAAGCCATAAGTGAAAACTTGACTTAGTTAAGGCTACATAGGGCCGGTAAAACTCGTGCCAGCCACCGCGGTTATACGAGAGACCCAAGTTGACAGACAATCGGCGTAAAGAGTGGTTAAGTACTACACTTCACTAAAGCTAAACACCTCAAAGCTGTTATACGCACCCGAAGGCCAGAAACCCAATCA…
Acanthurus xanthopterus	Acanthurus	Acanthuridae	Acanthuriformes	Actinopteri	Chordata	GACCCTAAAAAGTCCCGCAAGCACAGAAGTTTGGTCCTGACTTTACTGTCAGCTTTAGCTTAATTTACACATGCAAGTATCCGCACCCCCGTGAGAATGCCCCACAGTTTCCTGCTTGGAAACAAGGAGCCGGTATCAGGCACACTCCCCTAGTAGCCCACGACACCTTGCTTGGCCACACCCTCAAGGGATTTCAGCAGTGATAAATATTAAGCCATAAGTGAAAACTTGACTTAGTTAAAGCTAAATAGGGCCGGTAAAACTCGTGCCAGCCACCGCGGTTATACGAGAGACCCAAGTTGACAGGCAATCGGCGTAAAGAGTGGTTAAGTAATACATTTCACTAAAGCCAAACACCTCCAAAGCTGTTATACGCACCCGAAGACCAGAAGCCCAATC…
Aluterus schoepfii	Aluterus	Monacanthidae	Tetraodontiformes	Actinopteri	Chordata	TCTATCAACTCTAGCCTAACTTACACATGCAAGTATCCGCACCCCTGTGAGAATGCCCCACAGTTTCCCGGAAGGAAACAAGGAGCTGGTATCAGGCACAATATAGCCCAAGACACCTTGCTTAGCCACACCCTCAAGGGACCTCAGCAGTGATAAACATTAAGCCATAAGTGAAAACTTGACTTAGTCAAGGCTAGGGCCGGTAAAACTCGTGCCAGCCACCGCGGTTATACGAGAGGCCCAAGCTGATAGACGCCGGCGTAAAGCGTGGTTAAGAGAACACATATAATTAAAGCCGAATGTTTTCAAAGCTGTTATACGCATACGAGAACTAGAAGCCCAACAACGAAGGTGGCTTTACAGTTTCTGAACCCACGAAAGCTAAGGCACAAACTGGGA…
Aluterus scriptus	Aluterus	Monacanthidae	Tetraodontiformes	Actinopteri	Chordata	TCTATCAACTCTAGCCTAACTTACACATGCAAGTATCCGCACCCCTGTGAGAATGCCCCACAGTTTCCCGGAAGGAAACAAGGAGCTGGTATCAGGCACAATATAGCCCAAGACACCTTGCTTAGCCACACCCTCAAGGGACCTCAGCAGTGATAAACATTAAGCCATAAGTGAAAACTTGACTTAGTCAAGGCTAGGGCCGGTAAAACTCGTGCCAGCCACCGCGGTTATACGAGAGGCCCAAGCTGATAGACACCGGCGTAAAGCGTGGTTAGGAGAATACATATAATTAAAGTCGAATGTTTTCAAAGCTGTTATACGCATACGAGAACTAGAAGCCCAACAACGAAGGTGACTTTACAGTTTCTGAACCCACGAAAGCTAAGGCACAAACTGGGA…
Amanses scopas	Amanses	Monacanthidae	Tetraodontiformes	Actinopteri	Chordata	CAAAGGCTTGGTCCTGACTTTTCTATCAACTCTAGCCTAACTTACACATGCAAGTATCCGCACCCCTGTGAGAATGCCCCACAGCTTCCCGCCAAGGAAACAAGGAGCTGGTATCAGGCACAATTAAACCCTAGCCCAAGACACCTTGCTTAGCCACACCCTCAAGGGACCTCAGCAGTGATAAACATTAAGCCATAAGTGAAAACTTGACTTAGCCAAGGCTAAGAGGGCCGGTAAAACTCGTGCCAGCCACCGCGGTTATACGAGAGGCCCAAGCTGATAGACGCCGGCGTAAAGCGTGGTTAAGAGCCCTAAGACAATTAAAGCCGAATGTTTTCTAAGCTGTTATACGCATACGAAAACTAGAAGCCCAACTACGAAGGTGGCTTTACAATTTCT…
Amanses scopas	Amanses	Monacanthidae	Tetraodontiformes	Actinopteri	Chordata	TCTATCAACTCTAGCCTAACTTACACATGCAAGTATCCGCACCCCTGTGAGAATGCCCCACAGCTTCCCGCAAGGAAACAAGGAGCTGGTATCAGGCACAATTTAGCCCAAGACACCTTGCTTAGCCACACCCTCAAGGGACCTCAGCAGTGATAAACATTAAGCCATAAGTGAAAACTTGACTTAGCCAAGGCTAGGGCCGGTAAAACTCGTGCCAGCCACCGCGGTTATACGAGAGGCCCAAGCTGATAGACGCCGGCGTAAAGCGTGGTTAAGAGCCCTAAGACAATTAAAGCCGAATGTTTTCTAAGCTGTTATACGCATACGAAAACTAGAAGCCCAACTACGAAGGTGGCTTTACAATTTCTGAACCCACGAAAGCTAAGGCACAAACTGGGA…
Amblyeleotris guttata	Amblyeleotris	Gobiidae	Gobiiformes	Actinopteri	Chordata	CACAAGTTTAGTCCCGGCTTTACTGTCAGTTTTGATAAAATTTATACATGCAAGTTTCCGCAACCCTGTGAGAATGCCCTACCCTCCGCCCCACACATGGGCAAAAAGGAGCCGGTATTAGGCACAACCCCATACGTTAGCCCACAACACCTTGCCCAGCCACACCCCCAAGGGAATTCAGCAGTAATAAACATTAAGCCATAAGTGCAAGCTTGACTTAGTTATCATCAAGAGGGCCGGTAAACCCCGTGCCAGCCACCGCGGTTAAACGGGAGGCCCAAATTGACGGAACATCGGCGTAAAGGGTGGTTAATAGAATATCTAAACTAAGGCCGAACACCTTCAGGGCTGTCGCACGCAGCTGAAGACAGGAAGACCCCCAACGAAAGTGGCTTTAAC…
Amblyglyphidodon aureus	Amblyglyphidodon	Pomacentridae	NA	Actinopteri	Chordata	TTAAGCATAACACTGAAGATGTTAAGATGGGCCTTAAAATGGTTCCGCAAGCACAAAGGCTTGGTCCTGACTTTACTGTCAGCTCTAGCTAAACTTACACATGCAAGTATCCGCACCCCTGTGAGAATGCCCCACAGTTTCCCGCCCGGAAACAAGGAGCCGGTATCAGGCACGGCCTATGCCAGCCCACGACACCTTGCTTAGCCACACCCTCAAGGGACATCAGCAGTGATAAACATTAAGCCATGAGTGAAAACTTGACTTAGTTAAAGCTTAGAGAGCCGGTAAAACTCGTGCCAGCCACCGCGGTTATACGAGAGGCTCAAGTTGATAGACAACGGCGTAAAGAGTGGTTAAGGAGAACTTTCAAACTAAAGCCGAACGTCCTCAAAGCTGTTT…
Amblyglyphidodon aureus	Amblyglyphidodon	Pomacentridae	NA	Actinopteri	Chordata	CATAAAGGCTTGGTCCTGACTTTACTATCAGCTCTAGCTAAACTTACACATGCAAGTATCCGCACCCCTGTGAGAATGCCCCACAGTTTCCCGCCCGGAAACAAGGAGCCGGTATCAGGCACGGTCCATACCAGCCCATGACACCTTGCTCAGCCACACCCTCAAGGGACATCAGCAGTGATAGACATTAAGCCATGAGTGAAAACTTGACTTAGTTAAAGCTTAAAGAGCCGGTAAAACTCGTGCCAGCCACCGCGGTTATACGAGAGGCTCAAGTTGATAGACAACGGCGTAAAGAGTGGTTAAGGGAAACTTTCAAACTAAAGCCGAACGTCCTCAAAGCTGTTTAACGCTCCCGAGTTAAGAAGCCCCATTACGAAAGTAGCTTTACCTCACCTG…
Amblyglyphidodon curacao	Amblyglyphidodon	Pomacentridae	NA	Actinopteri	Chordata	CACAAAGGCTTGGTCCTGACTTTACTGTCAGCTCTAGCTAAACTTACACATGCAAGTATCCGCACCCCTGTGAGAATGCCCCACAGTTTCCCGCCCGGAAACAAGGAGCCGGTATCAGGCACGGCCCATGCCAGCCCACGACACCTTGCTTAGCCACACCCTCAAGGGACATCAGCAGTGATAAACATTAAGCCATGAGTGAAAACTTGACTTAGTTAAAGCTTAGAGAGCCGGTAAAACTCGTGCCAGCCACCGCGGTTATACGAGAGGCTCAAGTTGATAGACAACGGCGTAAAGAGTGGTTAAGGAGAACTTTCAAACTAAAGCCGAACGTCCTCAAAGCTGTTTAACGCTTCCGAGTTAAGAAGCCCCACTACGAAAGTAGCTTTACCTCACCTG…
Amblyglyphidodon leucogaster	Amblyglyphidodon	Pomacentridae	NA	Actinopteri	Chordata	CACAAAGGCTTGGTCCTGACTTTACTGTCAGCTCTAGCTAGACTTACACATGCAAGTATCCGCACCCCTGTGAGAATGCCCCACAGTTTCCCGCCCGGAAACAAGGAGCCGGTATCAGGCACGGTTTATGCCAGCCCACGACACCTTGCTTAGCCACACCCTCAAGGGACATCAGCAGTGATAAACATTAAGCCATAAGTGAAAACTTGACTTAGTTAAAGCTTAGAGAGCCGGTAAAACTCGTGCCAGCCACCGCGGTTATACGAGAGGCTCAAGTTGACAGACAACGGCGTAAAGAGTGGTTAAGGAGAATCTTCAAACTAAAGCCGAACGTCCTCAAAGCTGTTTAACGCTTCCGAGTTAAGAAGCCCCATTACGAAAGTAGCTTTACCTTACCTG…
Amblyglyphidodon leucogaster	Amblyglyphidodon	Pomacentridae	NA	Actinopteri	Chordata	CACAAAGGCTTGGTCCTGACTTTACTGTCAGCTCTAGCTAGACTTACACATGCAAGTATCCGCACCCCTGTGAGAATGCCCCACAGTTTCCCGCCCGGAAACAAGGAGCCGGTATCAGGCACGGTTTATGCCAGCCCACGACACCTTGCTTAGCCACACCCTCAAGGGACATCAGCAGTGATAAACATTAAGCCATAAGTGAAAACTTGACTTAGTTAAAGCTTAGAGAGCCGGTAAAACTCGTGCCAGCCACCGCGGTTATACGAGAGGCTCAAGTTGACAGACAACGGCGTAAAGAGTGGTTAAGGAGAATCTTCAAACTAAAGCCGAACGTCCTCAAAGCTGTTTAACGCTTCCGAGTTAAGAAGCCCCATTACGAAAGTAGCTTTACCTTACCTG…
Amblyglyphidodon orbicularis	Amblyglyphidodon	Pomacentridae	NA	Actinopteri	Chordata	TGTCTGACTTTACTGTCAGCTCTAGCTAAACTTACACATGCAAGTATCCGCACCCCTGTGAGAATGCCCCACAGTTTCCCGCCCGGAAACAAGGAGCCGGTATCAGGCACGGCCTATGCCAGCCCACGACACCTTGCTTAGCCACACCCTCAAGGGACATCAGCAGTGATAAACATTAAGCCATGAGTGAAAACTTGACTTAGTTAAAGCTTAGAGAGCCGGTAAAACTCGTGCCAGCCACCGCGGTTATACGAGAGGCTCAAGTTGATAGACAACGGCGTAAAGAGTGGTTAAGGAGAACTTTCAAACTAAAGCCGAACGTCCTCAAAGCTGTTTAACGCTTCCGAGTTAAGAAGCCCCACTACGAAAGTAGCTTTACCTCACCTGACCCCACGAAAG…
Amblyglyphidodon ternatensis	Amblyglyphidodon	Pomacentridae	NA	Actinopteri	Chordata	GGGGCTGTCCTGACTTTACTATCAGCTCTAGCCAAACTTACACATGCAAGTATCCGCACCCCTGTGAGAATGCCCCACAGTTTCCCGCCCGGAAACAAGGAGCCGGTATCAGGCACGGCTAATACCAGCCCATGACACCTTGCTTAGCCACACCCTCAAGGGATATCAGCAGTGATAAACATTAAGCCATGAGTGAAAACTTGACTTAGTTAAAGCTTAGAGGGCCGGTAAAACTCGTGCCAGCCACCGCGGTTATACGAGAGGCTCAAGTTGATAGACAACGGCGTAAAGAGTGGTTAAGGGAAACTTTTAAACTAAAGCCGAACGTCCTCAAAGCTGTTTAACGCTTCCGAGTTAAGAAGCCCCACTACGAAAGTGGCTTTACCCTACCTGACCCCA…
Amphiprion akindynos	Amphiprion	Pomacentridae	NA	Actinopteri	Chordata	ACTGTCGGCTCTAGCTAAACTTACACATGCAAGTATCCGCACCCCTGTGAGAATGCCCTCCAGTCTCCCGCCCGAAGACAAGGAGCCGGTATCAGGCACGGTTAACACCAGCCCATGACACCTTGCTTAGCCACACCCTCAAGGGACACCAGCAGTGATAAATATTAAGCTATGAGTGAAAACTTGACTTAGTTAAAGCTTAGAGGGCCGGTAAAACTCGTGCCAGCCACCGCGGTTATACGAGAGGCTCAAGTTGACAGACTACGGCGTAAAGAGTGGTTAGGGAAACTTTTAGACTAAAGCCGAACGTCCTCAAAGCTGTTTAACGCTTCCGAGTTAAGAAGATCCATTACGAAAGTAGCTTTACCCAACCTGACCCCACGAAAGCTGTGAAACAAA…
Amphiprion clarkii	Amphiprion	Pomacentridae	NA	Actinopteri	Chordata	AAGCATAACACTGAAGATGTTAAGATGGACCTTGAAACGGTTCCGCAAGCACAAAGGCTTGGTCCTGACTTTACTGTCGGCTCTAGCTAGACTTACACATGCAAGTATCCGCACCCCCGTGAGAATGCCCTTCAGTCCCCTGCCCGGAGACAAGGAGCCGGTATCAGGCACGGTTAACGCCAGCCCATGACACTTTGCTTAGCCACACCCTCAAGGGACACCAGCAGTGATAAATATTAAGCCATAAGTGAAAACTTGACTTAGTTAAAGCTTAGAGAGCCGGTAAAACTCGTGCCAGCCACCGCGGTTATACGAGAGGCTCAAGTTGACAGACTACGGCGTAAAGAGTGGTTAGGGAAATTTTTAGACTAAAGCCGAACGTCCTCAAAGCTGTTTAAC…
Amphiprion clarkii	Amphiprion	Pomacentridae	NA	Actinopteri	Chordata	CACAAAGGCTTGGTCCTAACTTTACTGTCGGCTCTAGCTAAACTTACACATGCAAGTATCCGCACCCCTGTGAGAATGCCCTCCAGTCTCCCGCCCGAAGACAAGGAGCCGGTATCAGGCACGGTTAACACCAGCCCATGACACCTTGCTTAGCCACACCCTCAAGGGACACCAGCAGTGATAAATATTAAGCTATGAGTGAAAACTTGACTTAGTTAAAGCTTAGAGGGCCGGTAAAACTCGTGCCAGCCACCGCGGTTATACGAGAGGCTCAAGTTGACAGACTACGGCGTAAAGAGTGGTTAGGGAAACTTTTAGACTAAAGCCGAACGTCCTCAAAGCTGTTTAACGCTTCCGAGTTAAGAAGATCCATTACGAAAGTAGCTTTACCCAACCTGA…
Amphiprion frenatus	Amphiprion	Pomacentridae	NA	Actinopteri	Chordata	CACAAAGGCTTGGTCCTGACTTTACTGTCGGCTCTAGCTAGACTTACACATGCAAGTATCCGCCCCCCTGTGAGAATGCCCTCCAGTCTCCCGCCCGGAGACAAGGAGCCGGTATCAGGCACGGTTAACACCAGCCCATGACACCTTGCTTAGCCACACCCTCAAGGGACACCAGCAGTGATAAATATTAAGCTATAAGTGAAAACTTGACTTAGTTAAAGCTTAGAGGGCCGGTAAAACTCGTGCCAGCCACCGCGGTTATACGAGAGGCCCAAGTTGACAGACTACGGCGTAAAGAGTGGTTAGGGAGACTTTTAGACTAAAGCCGAACGTCCTCAAAGCTGTTTAACGCTTCCGAGTTAAGAAGATCCATTACGAAAGTAGCTTTACCCAACCTGA…
Amphiprion melanopus	Amphiprion	Pomacentridae	NA	Actinopteri	Chordata	CACAAAGGCTTGGTCCTGACTTTACTGTCGGCTCTAGCTAGACTTACACATGCAAGTATCCGCCCCCCTGTGAGAATGCCCTCCAGTCTCCCGCCCGGAGACAAGGAGCCGGTATCAGGCACGGTTAACACCAGCCCATGACACCTTGCTTAGCCACACCCTCAAGGGACACCAGCAGTGATAAATATTAAGCTATAAGTGAAAACTTGACTTAGTTAAAGCTTAGAGGGCCGGTAAAACTCGTGCCAGCCACCGCGGTTATACGAGAGGCCCAAGTTGACAGACTACGGCGTAAAGAGTGGTTAGGGAAACTCTTAGACTAAAGCCGAACGTCCTCAAAGCTGTTTAACGCTTCCGAGTTAAGAAGATCCATTACGAAAGTAGCTTTACCCAACCTGA…
Amphiprion ocellaris	Amphiprion	Pomacentridae	NA	Actinopteri	Chordata	CATAAAGGCTTGGTCCTGACTTTACTGTCAGCTCTGGCTAAACTTACACATGCAAGTATCCGCACCCCTGTGAGAATGCCCTCCAGTCTCCCGCCCGGAAACAAGGAGCCGGTATCAGGCACGGTAAACACCTGCCCATGACACCTTGCTTAGCCACACCCTCAAGGGACATCAGCAGTGATAGATATTAAGCCATAAGTGAAAACTTGACTTAGTTAAGGCCTAGAGGGCCGGTAAAACTCGTGCCAGCCACCGCGGTTATACGAGAGGCTCAAGTTGACAGACAACGGCGTAAAGAGTGGTTAGGGAAATTTTAAACTAAAGCCAAACGTCCTCAAAGCTGTTTAACGCTCCCGAGTTAAGAAGATCCATTACGAAAGTAGCTTTACCCATCCTGAC…
Amphiprion percula	Amphiprion	Pomacentridae	NA	Actinopteri	Chordata	TAAAGCATAACACTGAAGATGTTAAGATGGACCTTGAAACGGTTCCGCAAGCATAAAGGCTTGGTCCTGACTTTACTGTCAGCTCTGGCTAAACTTACACATGCAAGTATCCGCACCCCTGTGAGAATGCCCTCCAGTCTCCCGCCCGGAAAAAAGGAGCCGGTATCAGGCACGGTAAACACCTGCCCATGACACCTTGCTTAGCCACACCCTCAAGGGACATCAGCAGTGATAGATATTAAGCCATAAGTGAAAACTTGACTTAGTTAAGGCCTAGAGGGCCGGTAAAACTCGTGCCAGCCACCGCGGTTATACGAGAGGCTCAAGTTGACAGACAACGGCGTAAAGAGTGGTTAGGGAAATTTTAAACTAAAGCCAAACGTCCTCAAAGCTGTTTAA…
Amphiprion perideraion	Amphiprion	Pomacentridae	NA	Actinopteri	Chordata	CACAAAGGCTTGGTCCTGACTTTACTGTCGGCTCTAGCTAGACTTACACATGCAAGTATCCGCACCCCTGTGAGAATGCCCTCCAGTCTCCCGCCCGGAGACAAGGAGCCGGTATCAGGCACGGTTAACACCAGCCCATGACACCTTGCTTAGCCACACCCTCAAGGGACACCAGCAGTGATAAATATTAAGCTATAAGTGAAAACTTGACTTAGTTAAAGCTTAGAGGGCCGGTAAAACTCGTGCCAGCCACCGCGGTTATACGAGAGGCCCAAGTTGACAGACTACGGCGTAAAGAGTGGTTAGGGAAACTTTTAGACTAAAGCCGAACGTCCTCAAAGCTGTTTAACGCTTCCGAGTTAAGAAGATCCATTACGAAAGTAGCTTTACCCAACCTGA…
Amphiprion sandaracinos	Amphiprion	Pomacentridae	NA	Actinopteri	Chordata	CACAAAGGCTTGGTCCTGACTTTACTGTCGGCTCTAGCTAGACTTACACATGCAAGTATCCGCACCCCTGTGAGAATGCCCTCCAGTCTCCCGCCCGGAGACAAGGAGCCGGTATCAGGCACGGTTAACACCAGCCCATGACACCTTGCTTAGCCACACCCTCAAGGGACACCAGCAGTGATAAATATTAAGCTATAAGTGAAAACTTGACTTAGTTAAAGCTCAGAGGGCCGGTAAAACTCGTGCCAGCCACCGCGGTTATACGAGAGGCCCAAGTTGACAGACTACGGCGTAAAGAGTGGTTAGGGAAACTTTTAGACTAAAGCCGAACGTCCTCAAAGCTGTTTAACGCTTCCGAGTTAAGAAGATCCATTACGAAAGTAGCTTTACCCAACCTGA…
Anampses caeruleopunctatus	Anampses	Labridae	Labriformes	Actinopteri	Chordata	CAAAGGCTTGGTCCTGACTTTGCCATCAACTTTAACCAAACTTACACATGCAAGTATCCGCACCCCCGTGAGAATGCCCCACAGTTTCCTGAGTGGAAACAAGGAGCTGGTATCAGGCACAATACTTTTTAGCCCACGACGCCTTGCTAAGCCACACCCCCAAGGGAATTCAGCAGTGATAAATATTAAGCTATGAGTGAAAACTTGACTTAGTTAATGTTAACAGGGCCGGTAAATCTCGTGCCAGCCACCGCGGTTATACGAGAGACCCAAGTCGATGGCCTTCGGCGTAAAGAGTGGTTAAGATACAATCCAAACTAAAGCCAAACAACTTCAAAGCTGTTATACGCACATGAAGACATGAAGCCCAACCACGAAAGTGGCTTTAAGTTTCTGACC…
Anampses caeruleopunctatus	Anampses	Labridae	Labriformes	Actinopteri	Chordata	CACAAAGGCTTGGTCCTGACTTTGCCATCAACTCTAACTAAATTTACACATGCGAGTATCCGCACCCCTGTGAGAATGCCCTACAGTTTCCTGATTGGAAACAAGGAGCTGGTATCAGGCACAATCCCTTTAGCCCACGACGCCTTGCTAAGCCACACCCCCAAGGGAATTCAGCAGTGACAAATATTAAGCTATGAGTGAAAACTTGACTTAGTTAATGTTAACAGGGCCGGTAAATCTCGTGCCAGCCACCGCGGTTATACGAGAGACCCAAGTCGATGGCCTCCGGCGTAAAGAGTGGTTAAGATACAACAAGAGCTAAAGCCAAACGACTTCAAAGCTGTTATACGCGCATGAAAGTATGAAGCCCAACCACGAAAGTGGCTTTAAATTTCTGAC…
Anampses chrysocephalus	Anampses	Labridae	Labriformes	Actinopteri	Chordata	GCCATCAACTTTAACTAAACTTACACATGCAAGTATCCGCACCCCCGTGAGAATGCCCTACAGTTTCCTGGATGGAAACAAGGAGCTGGTATCAGGCACAACCTAGCCCACGACGCCTTGCTAAGCCACACCCCCAAGGGAATTCAGCAGTGATAAATATTAAGCTATGAGTGAAAACTTGACTTAGTTAGTGTTAACAGGGCCGGTAAATCTCGTGCCAGCCACCGCGGTTATACGAGAGACCCAAGTCGATGGCTTTCGGCGTAAAGAGTGGTTAAGATTCAAAAAACTAAAGCCAAACGACTTCAAAGCTGTTATACGCACATGAAGACATGAAACCCAACCACGAAAGTGGCTTTAAACTTTGACTCCACGAAAGCTATGGAACAAACTGGGATT…
Anampses geographicus	Anampses	Labridae	Labriformes	Actinopteri	Chordata	CAAAGGCTTGGTCCTGACTTTGCCATCAACTCTAACTAAATTTACACATGCGAGTATCCGCACCCCTGTGAGAATGCCCTACAGTTTCCTGATTGGAAACAAGGAGCTGGTATCAGGCACAATCCCTTTAGCCCACGACGCCTTGCTAAGCCACACCCCCAAGGGAATTCAGCAGTGACAAATATTAAGCTATGAGTGAAAACTTGACTTAGTTAATGTTAACAGGGCCGGTAAATCTCGTGCCAGCCACCGCGGTTATACGAGAGACCCAAGTCGATGGCCTCCGGCGTAAAGAGTGGTTAAGATACAACAAGAGCTAAAGCCAAACGACTTCAAAGCTGTTATACGCGCATGAAAGTATGAAGCCCAACCACGAAAGTGGCTTTAAATTTCTGACCC…
Anampses geographicus	Anampses	Labridae	Labriformes	Actinopteri	Chordata	GCCATCAACTCTAACTAAATTTACACATGCGAGTATCCGCACCCCTGTGAGAATGCCCTACAGTTTCCTGATTGGAAACAAGGAGCTGGTATCAGGCACAATCTAGCCCACGACGCCTTGCTAAGCCACACCCCCAAGGGAATTCAGCAGTGACAAATATTAAGCTATGAGTGAAAACTTGACTTAGTTAATGTTAACAGGGCCGGTAAATCTCGTGCCAGCCACCGCGGTTATACGAGAGACCCAAGTCGATGGCCTCCGGCGTAAAGAGTGGTTAAGATACAAAGAGCTAAAGCCAAACGACTTCAAAGCTGTTATACGCGCATGAAAGTATGAAGCCCAACCACGAAAGTGGCTTTAAATTTTGACCCCACGAAAGCTATGGTACAAACTGGGATT…
Anampses meleagrides	Anampses	Labridae	Labriformes	Actinopteri	Chordata	GCCATCAACTTTAACCAAACTTACACATGCAAGTATCCGCACCCCCGTGAGAATGCCCTACAGTTTCCTGGATGGAAACAAGGAGCTGGTATCAGGCACAATATAGCCCACGACGCCTTGCTAAGCCACACCCCCAAGGGAATTCAGCAGTGATAAATATTAAGCTATGAGTGAAAACTTGACTTAGTTAATGTTAACAGGGCCGGTAAATCTCGTGCCAGCCACCGCGGTTATACGAGAGACCCAAGTCGATGGTCTTCGGCGTAAAGAGTGGTTAAGATTCAAAAAACTAAAGCCAAACGACTTCATAGCTGTTATACGCACATGAAGAGATGAAACCCAACCACGAAAGTGGCTTTAAATTTTGACCCCACGAAAGCTATGGAACAAACTGGGATT…
Anampses neoguinaicus	Anampses	Labridae	Labriformes	Actinopteri	Chordata	CACAAAGGCTTGGTCCTGACTTTGCCATCAACTTTAACTAAACTTACACATGCGAGTATCCGCACTCCCGTGAGAATGCCCTACAGTTTCCTGGATGGAAACAAGGAGCTGGTATCAGGCACAATACTTTTAGCCCACGACGCCTTGCTAAGCCACACCCCCAAGGGAATTCAGCAGTGATAAATATTAAGCTATGAGTGAAAACTTGACTTAGTTAGTGTTAACAGGGCCGGTAAATCTCGTGCCAGCCACCGCGGTTATACGAGAGACCCAAGTCGATGGCTTTCGGCGTAAAGAGTGGTTAAGATTCAACTAAAACTAAAGCCAAACGACTTCAAAGCTGTCATACGCACATGAAGACATGAAACCCAACCACGAAAGTGGCTTTAAACTTCTGAT…
Anampses twistii	Anampses	Labridae	Labriformes	Actinopteri	Chordata	GCCATCAACTTTAACTAAACTTACACATGCGAGTATCCGCGCCCCCGTGAGAATGCCCTACAGTTTCCTGAATGGAAACAAGGAGCTGGTATCAGGCACAATATAGCCCACGACGCCTTGCTAAGCCACACCCCCAAGGGAATTCAGCAGTGATAAATATTAAGCTATGAGTGAAAACTTGACTTAGTTAATGTTAACAGGGCCGGTAAATCTCGTGCCAGCCACCGCGGTTATACGAGAGACCCAAGTCGATGGCCCTCGGCGTAAAGAGTGGTTAAGATTCAAAATACTAAAGCCAAACGACTTCAAAGCTGTTATACGCACATGAAGACATGAAGCCCAACTACGAAAGTGGCTTTAAATTTTGACTCCACGAAAGCTATGATACAAACTGGGATT…
Arothron hispidus	Arothron	Tetraodontidae	Tetraodontiformes	Actinopteri	Chordata	CAAAGGCTTGGTCCTGACTTTACTAACAGCTCTAGCCAGATTTACACATGCAAGTATCCGCACCCCCGTGAGAATGCCCTACACACCCCGCCCGGGAACTAGGAGCCGGTATCAGGCACACCCCCGTAGCCCATGACACCTTGCTTAGCCACACCCCCAAGGGAACTCAGCAGTGATAAACATTAAGCCATAAGTGAAAACTTGACTTAATCACGGCTTAGAGGGCCGGTAAAACTCGTGCCAGCCACCGCGGTTATACGAGAGACCCAAGTTGTTAGCCCCCGGCGTAAAGAGTGGTTAAATACACAACATTCAACTGAGGCCGAACATCCTCAAGGCAGTTATACGCTCCCGAGGACATGAAGAACAATCACGAAAGTAGCCTCAATCCCATTTGAA…
Arothron hispidus	Arothron	Tetraodontidae	Tetraodontiformes	Actinopteri	Chordata	ACTAACAGCTCTAGCCAGACTTACACATGCAAGTATCCGCACCCCCGTGAGAATGCCCTACACACCCTGCCCGGGAATTAGGAGCCGGTATCAGGCACACCCTAGCCCATGACACCTTGCTTAGCCACGCCCCCAAGGGAACTCAGCAGTGATAAACATTAAGCCATAAGTGAAAACTTGACTTAGTCACGGCTAGGGCCGGTAAAACTCGTGCCAGCCACCGCGGTTATACGAGAGACCCAAGTTGTTAGCCCCCGGCGTAAAGAGTGGTTAAAAACACAACATTAAACTGAGGCCGAACACCCTCAAGGCAGTTATACGCTCCCGAGGGCATGAAGAACAATTACGAAAGTAGCCTCACCCCATTTGAACCCACGAAAGCTAGGGCACAAACTGGGA…
Arothron manilensis	Arothron	Tetraodontidae	Tetraodontiformes	Actinopteri	Chordata	ACTAACAGCTCTAGCCAGACTTACACATGCAAGTATCCGCACCCCCGTGAGAATGCCCTACACACCCCGCCCGGGAATTAGGAGCCGGTATCAGGCACACCCTAGCCCATGACACCTTGCTTAGCCACGCCCCCAAGGGAACTCAGCAGTGATAAACATTAAGCCATAAGTGAAAACTTGACTTAGTCACGGCTAGGGCCGGTAAAACTCGTGCCAGCCACCGCGGTTATACGAGAGGCCCAAGTTGTTAGCCCCCGGCGTAAAGAGTGGTTAAAAACACAACATTAAACTGAGGCCGAACATCCTCAAGGCAGTTATACGCTCCCGAGGACATGAAGAACAATTACGAAAGTAGCCTCACCCCATTTGAACCCACGAAAGCTAGGACACAAACTGGGA…
Arothron nigropunctatus	Arothron	Tetraodontidae	Tetraodontiformes	Actinopteri	Chordata	CAAAGGCTTGGTCCTGACTTTACTAACAGCTCTAGCCAGACTTACACATGCAAGTATCCGCACCCCCGTGAGAATGCCCTACACACCCCGCCCGGGAATTAGGAGCCGGTATCAGGCACACCCCTGTAGCCCATGACACCTTGCTTAGCCACGCCCCCAAGGGAACTCAGCAGTGATAAACATTAAGCCATAAGTGAAAACTTGACTTAGTCACGGCTTAGAGGGCCGGTAAAACTCGTGCCAGCCACCGCGGTTATACGAGAGACCCAAGTTGTTAGCTCCCGGCGTAAAGAGTGGTTAAAAACACAACATTAAACTGAGGCCGAACATCCTCAAGGCAGTTATACGCTCCCGAGGACATGAAGAACAATTACGAAAGTAGCCCCACCCCATTTGAAC…
Balistapus undulatus	Balistapus	Balistidae	Tetraodontiformes	Actinopteri	Chordata	CAAAGGCTTGGTCCTGACTTTTCTGTCAACTCTAACCTAACTTACACATGCAAGTCTCCGCACCCCCGTGAGAATGCCCTACAGTTCCCTACTTGGGAACAAGGAGCTGGTATCAGGCACAATCCAAGATTAGCCCAAGACACCTTGCTTAGCCACACCCTCAAGGGAACTCAGCAGTGACAAACATTAAGCCATAAGTGAAAACTTGACTTAGTTAAGGCTCAAGAGGGCCGGTAAAACTCGTGCCAGCCACCGCGGTTATACGAGAGGCCCAAGCTGACAGACGCCGGCGTAAAGAGTGGTTAGGAAAAGTACAACAAATTAGAGCCGAACGCCCTCAAGGCTGTTATACGCACCCGAGAGTAAGAAGCACAACAACGAAAGTGGCTCTATTATTTC…
Balistapus undulatus	Balistapus	Balistidae	Tetraodontiformes	Actinopteri	Chordata	TCTGTCAACTCTAACCTAACTTACACATGCAAGTCTCCGCACCCCCGTGAGAATGCCCTACAGTTCCCTACTTGGGAACAAGGAGCTGGTATCAGGCACAATCTAGCCCAAGACACCTTGCTTAGCCACACCCTCAAGGGAACTCAGCAGTGACAAACATTAAGCCATAAGTGAAAACTTGACTTAGTTAAGGCTAGGGCCGGTAAAACTCGTGCCAGCCACCGCGGTTATACGAGAGGCCCAAGCTGACAGACGCCGGCGTAAAGAGTGGTTAGGAAAAGTACAACAAATTAGAGCCGAACGCCCTCAAGGCTGTTATACGCACCCGAGAGTAAGAAGCACAACAACGAAAGTGGCTCTATTATTTCTGAACCCACGAAAGCTAAGGCACAAACTGGG…
Balistoides conspicillum	Balistoides	Balistidae	Tetraodontiformes	Actinopteri	Chordata	CAAAGGCTTGGTCCTGACTTTTCTGTCAACTCTAATCTAACTTACACATGCAAGTTCCGCACCCCTGTGAGAATGCCCTACAGTTCCCTGCTTCGGGAACAAGGAGCTGGTATCAGGCACAATTCAAAATTAGCCCAAGACACCTTGCTTAGCCACACCCTCAAGGGAAATCAGCAGTGACAAACATTTAGCCATAAGTGAAAACTTGACTTAGTTAAGGTTAAGAGGGCCGGTAAAACTCGTGCCAGCCACCGCGGTTATACGAGAGGCCCAAGCTGACAGACATCGGCGTAAAGAGTGGTTAGGAAAATACAACAAATTAGAGCCGAACGCCCTCAAGGCTGTTATACGCTCCCGAGAGTAAGAAGTACAACAACGAAAGTAGCCCTATAATTTCTG…
Balistoides conspicillum	Balistoides	Balistidae	Tetraodontiformes	Actinopteri	Chordata	TCTGTCAACTCTAATCTAACTTACACATGCAAGTCTCCGCACCCCTGTGAGAATGCCCTACAGTTCCCTGCTTCGGGAACAAGGAGCTGGTATCAGGCACAATTTAGCCCAAGACACCTTGCTTAGCCACACCCTCAAGGGAAATCAGCAGTGACAAACATTTAGCCATAAGTGAAAACTTGACTTAGTTAAGGTTAGGGCCGGTAAAACTCGTGCCAGCCACCGCGGTTATACGAGAGGCCCAAGCTGACAGACATCGGCGTAAAGAGTGGTTAGGAAAATACAACAAATTAGAGCCGAACGCCCTCAAGGCTGTTATACGCTCCCGAGAGTAAGAAGTACAACAACGAAAGTAGCCCTATAATTTCTGAACCCACGAAAGCTAAGGCACAAACTGGG…
Balistoides viridescens	Balistoides	Balistidae	Tetraodontiformes	Actinopteri	Chordata	CAAAGGCTTGGTCCTGACTTTTCTGTCAACTTTAACCCAACTTACACATGCAAGTCTCCGCACCCCCGTGAGAATGCCCCACAGTTCCCTAGTTGGGAACAAGGAGCCGGCATCAGGCACAGTTTAATACTTTAGCCCAAGACGCCTTGCTTAGCCACACCCTCAAGGGAACTCAGCAGTGACAAACATTAAGCCATAAGTGAAAACTTGACTTAGTTAAGGTTTAAGAGGGCCGGTAAAACTCGTGCCAGCCACCGCGGTTATACGAGAGGCCCAAGCTGACAGACACCGGCGTAAAGAGTGGTTAGGGATGACTAACAAATTAGGGCCGAACGCTTTCAAGGCTGTTATACGCACCCGAAAGTAAGAAGAACAACAACGAAAGTGGCCTTATAAGAC…
Balistoides viridescens	Balistoides	Balistidae	Tetraodontiformes	Actinopteri	Chordata	TCTGTCAACTTTAACCCAACTTACACATGCAAGTCTCCGCACCCCCGTGAGAATGCCCCACAGTTCCCTAGTTGGGAACAAGGAGCCGGCATCAGGCACAGTTTAGCCCAAGACGCCTTGCTTAGCCACACCCTCAAGGGAACTCAGCAGTGACAAACATTAAGCCATAAGTGAAAACTTGACTTAGTTAAGGTTAGGGCCGGTAAAACTCGTGCCAGCCACCGCGGTTATACGAGAGGCCCAAGCTGACAGACACCGGCGTAAAGAGTGGTTAGGGATGACTAACAAATTAGGGCCGAACGCTTTCAAGGCTGTTATACGCACCCGAAAGTAAGAAGAACAACAACGAAAGTGGCCTTATAAGACCTGAACCCACGAAAGCTAAGGCACAAACTGGGA…
Bodianus axillaris	Bodianus	Labridae	Labriformes	Actinopteri	Chordata	ATTATCAGCTTTAGCTAAACTTACACATGCAAGTATCCGCACCCCTGTGAAAATGCCCTACAGTTCCCTGCTTGGGAACAAGGAGCTGGTATCAGGCACGACCCCCTCTCTGCCCATGACGCCTTGCTTAGCCACACCCCCAAGGGAATTCAGCAGTGATAAACATTAAGCCATAAGTGAAAACTTGACTTAGTCAAAGCTAAGAGGGCCGGTAAAACTCGTGCCAGCCACCGCGGTTATACGAGGGACCCAAGTTGATAAGCGCCGGCGTAAAGAGTGGTTATGGAAAACTAGCGAAACTAAAGCCGAATGCCCCCAAGGCTGTTATACGCACCCGGGGGCCAGAAACTCAACTACGAAAGTGGCTTTACCTAACCTGAACCCACGAAAGCTATGACA…
Bodianus bilunulatus	Bodianus	Labridae	Labriformes	Actinopteri	Chordata	ATTATCAGCTTTAGCTATATTTACACATGCAAGTATCCGCACCCCCGTGAAAATGCCCTACAGTTCCCTGATTGGGAACAAGGAGCTGGTATCAGGCACACCCCGAAGTAGCCCACGACGCCTTGCTCAGCCACACCCCCAAGGGAATTCAGCAGTGATAGACATTAAGCCATGAGTGAAAACTTGACTTAGTTAAGGCTAAGAGGGCCGGTAAAACTCGTGCCAGCCACCGCGGTTATACGAGAGACCCAAGTTGATAAGTTTCGGCGTAAAGAGTGGTTAGGGGAAACCCCGTCAAACTAAAGCCAAATGCCCCCAAGGCTGTTATACGCACCCGGAGGCCAGAAACCCAACAACGAAAGTGGCTTTATTACTACCTGACCCCACGAAAGCTATGAT…
Bodianus dictynna	Bodianus	Labridae	Labriformes	Actinopteri	Chordata	ATTATCAACTTTAGCTAAACTTACACATGCAAGTATCCGCACCCCTGTGAAAATGCCCTACAGTTCCCTGCTCGGGAACAAGGAGCCGGTATCAGGCACGAACTTACATCGGCCCACGACGCCTTGCTTAGCCACACCCCCAAGGGAATTCAGCAGTGATAGACATTAAGCCATGAGTGAAAACTTGACTTAGTTAAAGCTAAGAGGGCCGGTAAAACTCGTGCCAGCCACCGCGGTTATACGAGAGACCCGAGTTGATAAGTGCCGGCGTAAAGAGTGGTTATGGACAACTGTAAAACTAAAGCCGAATGCCCCCAAGGCTGTTATACGCACCCGGAGGCCAGAAACTCAACTACGAAAGTGGCTTTACTACCCCTGAACCCACGAAAGCTATGACAC…
Bodianus diplotaenia	Bodianus	Labridae	Labriformes	Actinopteri	Chordata	ATTATCAGCTCTAGCTATACTTACACATGCAAGTATCCGCACCCCCGTGAAAATGCCCCACAGTTCCCTGTTTGGGAACAAGGAGCCGGTATCAGGCACGACCTAAAATTAGCCCAAGACGCCTTGCTCAGCCACACCCCCAAGGGAATTCAGCAGTGATAGACATTAAGCCATAAGTGAAAACTTGACTTAGTTAAAGCTAAGAGGGCCGGTAAAACTCGTGCCAGCCACCGCGGTTATACGAGAGACCCAAGTTGATAAGAACCGGCGTAAAGAGTGGTTATGAACAACCCCAAAACTAAAGCCAAATGCCCCCAAAGCTGTTATACGCACTCGGGAGCCAGAAACCCAACCACGAAAGTGGCTTTATATTGCCTGAACCCACGAAAGCTATGATAC…
Bodianus loxozonus	Bodianus	Labridae	Labriformes	Actinopteri	Chordata	ACTATCAGCTCTAGCTATATTTACACATGCAAGTATCCGCGCCCCCGTGAAAATGCCCTACAGTTCCCTGATTGGGAACAAGGAGCTGGTATCAGGCACACCCCCAATAGCCCACGACGCCTTGCTCAGCCACACCCCCAAGGGAATTCAGCAGTGATAGACATTAAGCCATGAGTGAAAACTTGACTTAGTTAAGGCTAAGAGGGCCGGTAAAACTCGTGCCAGCCACCGCGGTTATACGAGAGACCCAAGTTGATAGCTGTCGGCGTAAAGAGTGGTTAGGGGAAACCGAATAAACTAAAGCCAAATGCCCCCAAAGCTGTTATACGCACCCGGGGGCCAGAAACCCAACAACGAAAGTGGCTTTACTACTACCTGACCCCACGAAAGCTATGGCAC…
Bodianus mesothorax	Bodianus	Labridae	Labriformes	Actinopteri	Chordata	CACAAAGGCTTAGTCCTGACTTTATTATCAGCTCTAGCTAAACTTACACATGCAAGTATCCGCACCCCTGTGAAAATGCCCCACAGTTCCCTGCTTGGGAACAAGGAGCCGGCATCAGGCACGACCCCTTCTGCCCACGACGCCTTGCTTAGCCACACCCCCAAGGGAATTCAGCAGTGATAGACATTAAGCCATAAGTGAAAACTTGACTTAGTCAAAGCTAAGAGGGCCGGTAAAACTCGTGCCAGCCACCGCGGTTATACGAGAGGCCCGAGTTGATAAGCACCGGCGTAAAGAGTGGTTATGGACGACAACCAACGAAACTAAAGTAAAATGCCCCCAAAGCTGTTATACGCACCCGTGGGCCAGAAACCCAACTACGAAAGTGGCTTTATCCAG…
Bodianus pulchellus	Bodianus	Labridae	Labriformes	Actinopteri	Chordata	ATTATCAGCTCTAGCTATATTTACACATGCAAGTATCCGCACCCCTGTGAAAATGCCCCACAGTTCCCTGTTTGGGAACAAGGAGCTGGTATCAGGCACAACCTTAAATTAGCCCAAGACGCCTTGCTCAGCCACACCCCCAAGGGAATTCAGCAGTGATAGACATTAAGCCATGAGTGAAAACTTGACTTAGTTAAAGCTAAGAGGGCCGGTAAAACTCGTGCCAGCCACCGCGGTTATACGAGAGGCCCAAGTTGATAAGAATCGGCGTAAAGAGTGGTTATGAACAACCCCTAAAACTAAAGCCAAATGCCCCCAAAGCTGTTATACGCACTCGGGGGCCAGAGACCCAACCACGAAAGTGGCTTTATATTACCTGAACCCACGAAAGCTATGATA…
Bodianus rufus	Bodianus	Labridae	Labriformes	Actinopteri	Chordata	CAAAGGCTTAGTCCTGACTTTATTATCAACTTTAGCTATACTTACACATGCAAGTATCCGCACCCCTGTGAAAATGCCCCACAGTTCCCTGTTTGGGAACAAGGAGCCGGTATCAGGCACAACCTTAAATTAGCCCAAGACGCCTTGCTCAGCCACACCCCCAAGGGAATTCAGCAGTGATAGACATTAAGCCATGAGTGAAAACTTGACTTAGTTAAAGCTAAGAGGGCCGGTAAAACTCGTGCCAGCCACCGCGGTTATACGAGAGGCCCAAGCTGATAAGAATCGGCGTAAAGAGTGGTTATGAACAAGCCCCAAACTAAAGCCAAATGCCCCCAAAGCTGTTATACGCACTCGGAGGCCAGAAACCCAACCACGAAAGTGGCTTTATATTGCGTG…
Bodianus rufus	Bodianus	Labridae	Labriformes	Actinopteri	Chordata	CACAAAGGCTTAGTCCTGACTTTATTATCAACTTTAGCTATACTTACACATGCAAGTATCCGCACCCCTGTGAAAATGCCCCACAGTTCCCTGTTTGGGAACAAGGAGCCGGTATCAGGCACAACCTTAAATTAGCCCAAGACGCCTTGCTCAGCCACACCCCCAAGGGAATTCAGCAGTGATAGACATTAAGCCATGAGTGAAAACTTGACTTAGTTAAAGCTAAGAGGGCCGGTAAAACTCGTGCCAGCCACCGCGGTTATACGAGAGGCCCAAGCTGATAAGAATCGGCGTAAAGAGTGGTTATGAACAAGCCCCAAACTAAAGCCAAATGCCCCCAAAGCTGTTATACGCACTCGGAGGCCAGAAACCCAACCACGAAAGTGGCTTTATATTGCC…
Bodianus speciosus	Bodianus	Labridae	Labriformes	Actinopteri	Chordata	ATTATCAGCTTTAGCTATATTTACACATGCAAGTATCCGCACCCCCGTGAAAATGCCCTACAGTTCCCTGTCTGGGAACAAGGAGCTGGTATCAGGCACAACATAGAACAGCCCACGACGCCTTGCTTAGCCACACCCCCAAGGGAATTCAGCAGTGATAGACATTAAGCCATGAGTGAAAACTTGACTTAGTTAAAGCTAAGAGGGCCGGTAAAACTCGTGCCAGCCACCGCGGTTATACGAGAGACCCAAGTTGATAAGCATCGGCGTAAAGAGTGGTTATGGATAAATCAAAAACTAAAGCCAAATGCCCCCAAGGCTGTTATACGCACCCGGAGGCCAGAAACCCAACTACGAAAGTGGCTTTACTAATGCCTGAACCCACGAAAGCTATGACAC…
Bolbometopon muricatum	Bolbometopon	Labridae	Labriformes	Actinopteri	Chordata	CCCTTAAAAGTCCCGACAGCACAAAGGTTTGGTCCCGGCCTTATTCTCAATTGTAGCCAAACTTACACATGCAAGTATCCGCACCCCCGTGAAAATGCCCCAAGCCCCCCACCCGGGAGCAGGGAGCTGGTATCAGGCACAAACCTAATTAGCCCACGACACCTAGCCTAGCCACACCCCCAAGGGTCATCAGCAGTGATAAACATTAAGCAATAAGTGAAAACTTGACTTAGTTAAGGCTAAGAGGGCTGGTTAATTTCGTGCCAGCCACCGCGGTTACACGAAGAGCCCAAATTGAAAAACACCGGCGTAAAGGGTGGTTTAGGCATACTCTAAACTAGAGCTAAATTTTCTCAAAGCTGTTATACGCATTCGAAAAACAGAAAATCATCTACGAAA…
Calotomus carolinus	Calotomus	Labridae	Labriformes	Actinopteri	Chordata	CCCTAAGAAGCTTCGGCAACACAAAGGTTTGGTCCCGGCCTTGCCATCAGCTTTACCTGAACTTACACATGCAAGTATCCGCATTCCCGTGAGGATCCCCGCAGCCCCCCCCCCACGGGGGCACGGAGCTGGTATCAGGCACAAACTATTAGCCCATGACACCTAGCCCAGCCACACCCCCAAGGGTATTCAGCAGTGGTAAATATTAAGCTATGAGTGAAAACTTGACTTAGTTAAAGGTAAGAGGGCTGGTAAATTTCGTGCCAGCCACCGCGGTTACACGAGAAGCCCAAGTTGATAAACAACGGCGTAAAGGGTGGTTAAGGGCTTTTAAAACTAGAGTCGAACTTTATCAAGGCTGTTATACGCATACGAAAACAGAAGATCATCTACGAAAGT…
Calotomus carolinus	Calotomus	Labridae	Labriformes	Actinopteri	Chordata	AATGCCAGTCACCCCTTGCACACAGTCATTAGCAACTAGAGGAGCCCGTTCTAGAACCGAAGAAAACTTGACTTAGTGAAAGGTAAAAGGGCTGGTAAATTTCGTGCCAGCCACCGCGGTTACACGAAAAGCCCAAGTTGATAAACAACGGCGTAAAGGGTGGTTAAGGGCTTTTAAAACTAAAGTCGAACTTTATCAAGGCTGTTATACGCATACGAAAACAGAAAATCATCTACGAAAGTGACTCTAACTTTCCTGACACCACGAAAGCTATGAAACAAACTGGGATTAAATACCCCACTATGCATAGCCGTAAACCTGACAGCTCAGTACATTCGCTGTCCGCCCGGGGACTACAAGCACGAGCTTCAAACCCAAAGGACTTGACGGTGCTTCACA…
Calotomus carolinus	Calotomus	Labridae	Labriformes	Actinopteri	Chordata	AATGCCAGTCACCCCTTGCACACAGTCATTAGCAACTAGAGGAGCCCGTTCTAGAACCGAAGAAAACTTGACTTAGTGAAAGGTAAAAGGGCTGGTAAATTTCGTGCCAGCCACCGCGGTTACACGAAAAGCCCAAGTTGATAAACAACGGCGTAAAGGGTGGTTAAGGGCTTTTAAAACTAAAGTCGAACTTTATCAAGGCTGTTATACGCATACGAAAACAGAAAATCATCTACGAAAGTGACTCTAACTTTCCTGACACCACGAAAGCTATGAAACAAACTGGGATTAAATACCCCACTATGCATAGCCGTAAACCTGACAGCTCAGTACATTCGCTGTCCGCCCGGGGACTACAAGCACGAGCTTCAAACCCAAAGGACTTGACGGTGCTTCACA…
Calotomus spinidens	Calotomus	Labridae	Labriformes	Actinopteri	Chordata	CCCTAAGAAGCTTCGGCAACACAAAGGTTTGGTCCCGGCCTTGCCATCAGCTTTACCTGAACTTACACATGCAAGTATCCGCATTCCCGTGAGGATCCCCGCAGCCCCCCCCCCACGGGGGCACGGAGCTGGTATCAGGCACAAACTATTAGCCCATGACACCTAGCCCAGCCACACCCCCAAGGGTATTCAGCAGTGGTAAATATTAAGCTATGAGTGAAAACTTGACTTAGTTAAAGGTAAGAGGGCTGGTAAATTTCGTGCCAGCCACCGCGGTTACACGAGAAGCCCAAGTTGATAAACAACGGCGTAAAGGGTGGTTAAGGGCTTTTAAAACTAGAGTCGAACTTTATCAAGGCTGTTATACGCATACGAAAACAGAAGATCATCTACGAAAGT…
Cantherhines dumerilii	Cantherhines	Monacanthidae	Tetraodontiformes	Actinopteri	Chordata	CAAAGGCTTGGTCCTGACTTTTCTATCAACTCTAGCCTAACTTACACATGCAAGTATCCGCACCCCTGTGAGAATGCCCCACAGTTTCCCACAAAGGAGACAAGGAGCTGGTATCAGGCACAATTAAATTTAGCCCAAGACACCTTGCTTAGCCACACCCTCAAGGGACCTCAGCAGTGATAAACATTAAGCTATAAGTGAAAACTTGACTTAGCCAAGGCTAAGAGGGCCGGTAAAACTCGTGCCAGCCACCGCGGTTATACGAGAGGCCCAAGCTGATAGACATCGGCGTAAAGCGTGGTTAGGAGCTCTAAGATAATTAAAGCCGAATGTTTTCAAAGCTGTTATACGCATACGAAAGCTAGAAGCCCAACTACGAAGGTGGCTTTACAATTTCTG…
Cantherhines dumerilii	Cantherhines	Monacanthidae	Tetraodontiformes	Actinopteri	Chordata	TCTATCAACTCTAGCCTAACTTACACATGCAAGTATCCGCACCCCTGTGAGAATGCCCCACAGTTTCCCAAAAGGAGACAAGGAGCTGGTATCAGGCACAATTTAGCCCAAGACACCTTGCTTAGCCACACCCTCAAGGGACCTCAGCAGTGATAAACATTAAGCTATAAGTGAAAACTTGACTTAGCCAAGGCTAGGGCCGGTAAAACTCGTGCCAGCCACCGCGGTTATACGAGAGGCCCAAGCTGATAGACATCGGCGTAAAGCGTGGTTAGGAGCTCTAAGATAATTAAAGCCGAATGTTTTCAAAGCTGTTATACGCATACGAAAGCTAGAAGCCCAACTACGAAGGTGGCTTTACAATTTCTGAACCCACGAAAGCTAAGGCACAAACTGGGA…
Cantherhines fronticinctus	Cantherhines	Monacanthidae	Tetraodontiformes	Actinopteri	Chordata	TCTATCAACTCTAGCCTAACTTACACATGCAAGTATCCGCACCCCCGTGAGAATGCCCCACAGTTTCCCTTAAGGAGACAAGGAGCCGGTATCAGGCACAATTTAGCCCAAGACACCTTGCTTAGCCACACCCTCAAGGGACCTCAGCAGTGATAAACATTAAGCTATAAGTGAAAACTTGACTTAGCCAAGGCTAGGGCCGGTAAAACTCGTGCCAGCCACCGCGGTTATACGAGAGGCCCAAGCTGATAGACACCGGCGTAAAGCGTGGTTAAGAAAATTCTAAATAATTAAAGCCGAATGCTTTCAAAGCTGTTATACGCATACGAAAGCTAGAAGCCCAACTACGAAGGTGGCTTTACAGTTTCTGACCCCACGAAAGCTAAGGCACAAACTGGG…
Cantherhines macrocerus	Cantherhines	Monacanthidae	Tetraodontiformes	Actinopteri	Chordata	TCTGTCAACTCTAACCTAACTTACACATGCAAGTCTCCGCATCCCCGTGAGAATGCCCCACAGTTCCCTTCCTGGGAACAAGGAGCTGGTATCAGGCACAATTTAGCCCAAGACACCTTGCTTAGCCACACCCTCAAGGGAACTCAGCAGTGACAAACATTAAGCCATGAGTGAAAACTCGACTTAGTTAAGGTTAGGGCCGGTAAAACTCGTGCCAGCCACCGCGGTTATACGAGAGACCCAAGCTGACAGACACCGGCGTAAAGAGTGGTTAAGAGATATATAATAAATTAGAGCCGAACGCTTTCAAGGCTGTTATACGCACCCGAAAGTAAGAAGAACAATAACGAAAGTAGCCCTATCAATTCTGAACCCACGAAAGCTAAGGCACAAACTGGG…
Cantherhines pardalis	Cantherhines	Monacanthidae	Tetraodontiformes	Actinopteri	Chordata	ACTAACAACTCTGGCTATATTTACACATGCAAGTATCCGCACCCCTGTGAGAATGCCCTAACAGTTTCCCGCCAGGAAACGAGGAGCGGGTATCAGGCACACGTCAGCCCAAGACGCCTTGCTTAGCCACACCCTCAAGGGAACTCAGCAGTGACAAACATTGAGCCATGAGTGAAAGCTTGACTCAGTTAAAGCCAGGGCCGGTAAACCTCGTGCCAGCCACCGCGGTTATACGAGAGGCCCAAGTTGTTAGGCATCGGCGTAAAGGGTGGTTAAGGCAAATCTCCAAACTAAAGCCGAACATCTTCCAAGCCGTCATACGCACACGAAGACAAGAAGCCCGATAACGAAAGTGGCTCTAACCTGCCTGAACCCACGAAAGCTATGACACAAACTGGG…
Cantherhines pullus	Cantherhines	Monacanthidae	Tetraodontiformes	Actinopteri	Chordata	CAAAGGCTTGGTCCTGACTTTTCTATCAACTCTAGCCTAACTTACACATGCAAGTATCCGCACCCCCGTGAGAATGCCCCACAGTTTCCCCCTAAGGAGACAAGGAGCCGGTATCAGGCACAATTAATTTAGCCCAAGACACCTTGCTTAGCCACACCCTCAAGGGACCTCAGCAGTGATAAACATTAAGCCATAAGTGAAAACTTGACTTAGCCAAGGCTAAAAGGGCCGGTAAAACTCGTGCCAGCCACCGCGGTTATACGAGAGGCCCAAGCTGATAGACACCGGCGTAAAGCGTGGTTAAGAGAGTTCAAATAATTAAAGCCGAATGTTTTCAAAGCTGTTATACGCATACGAAAGCTAGAAGCCCAACTACGAAGGTGGCTTTACAGTTTCTGA…
Cantherhines pullus	Cantherhines	Monacanthidae	Tetraodontiformes	Actinopteri	Chordata	TCTATCAACTCTAGCCTAACTTACACATGCAAGTATCCGCACCCCCGTGAGAATGCCCCACAGTTTCCCTCTAAGGAGACAAGGAGCCGGTATCAGGCACAATTTAGCCCAAGACACCTTGCTTAGCCACACCCTCAAGGGACCTCAGCAGTGATAAACATTAAGCCATAAGTGAAAACTTGACTTAGCCAAGGCTAGGGCCGGTAAAACTCGTGCCAGCCACCGCGGTTATACGAGAGGCCCAAGCTGATAGACACCGGCGTAAAGCGTGGTTAAGAGAGTTCAAATAATTAAAGCCGAATGTTTTCAAAGCTGTTATACGCATACGAAAGCTAGAAGCCCAACTACGAAGGTGGCTTTACAGTTTCTGACCCCACGAAAGCTAAGGCACAAACTGGG…
Canthigaster amboinensis	Canthigaster	Tetraodontidae	Tetraodontiformes	Actinopteri	Chordata	TAAAGGCTTGGTCCTGACTTTATTAACAGCTTTAGCCAAATTTACACATGCAAGTATCCGCACCCCTGTGAGAATGCCCTATCCACCCCACCCGGGAACTAGGAGCTGGTATCAGGCACACTCTTGTAGCCCATAACACCTTGCTTAGCCACACCCCCAAGGGAACTCAGCAGTGATAAACATTAAGCCATAAGTGAAAACTTGACTTAGTTACGGCTAAAAAGGTCGGTAAAACTCGTGCCAGCCACCGCGGTTATACGAGAGACCTAAGTTGTTAACCCCCGGCGTAAAGAGTGGTTAGAATCCCAAACACTAAAACTGAGGCCGAACACCCTCAAGGCAGTTATACGCTCCCGAGGGCATGAAGAACAGCTACGAAAGTGGCCTCATCCAAATTGA…
Canthigaster bennetti	Canthigaster	Tetraodontidae	Tetraodontiformes	Actinopteri	Chordata	CAAAGGCTTGGTCCTGACTTTATTAACAGCTTTAGCCAAATTTACACATGCAAGTATCCGCATCCCCGTGAGAATGCCCTATACACCCCGCCCGGAAACTAGGAGCTGGTATCAGGCACACTATTGTTAGCCCATAACACCTTGCTTAGCCACACCCCCAAGGGAACTCAGCAGTGATAAACATTAAGCCATAAGTGAAAACTTGACTCAGTTACGGCTCAAAAGGTCGGTAAAACTCGTGCCAGCTACCGCGGTTATACGAGAGACCTAAGTTGTTAACCCCCGGCGTAAAGAGTGGTTAAAACCCCAAACACCAAAACTGAGGCCGAACACCCTCAAAGCAGTTATACGCTCCCGAGGGTATGAAGAACAACTACGAAAGTAGCCTCATCCTAATTG…
Canthigaster jactator	Canthigaster	Tetraodontidae	Tetraodontiformes	Actinopteri	Chordata	TAAAGGCTTGGTCCTGACTTTATTAACAGCTTTAGCCAAATTTACACATGCAAGTATCCGCTCCCCCGTGAAAATACCCTACATACCCCGCCCGGGAACTAGGGACTGGTATCAGGCGCACCCTTGTAGCCCACGACACCTTGCTTAGCCACACCCCCAAGGGAATTCAGCAGTGATAGACATTAAGCCATAAGTGAAAACTTGACTTAGTTATGGCTCAAAAGGTCGGTAAAACTCGTGCCAGCTACCGCGGTTATACGAGAGACCTAAGTTGTTAAGCCCCGGCGTAAAGAGTGGGCAAACCCCAAACACCTAAACTGAGGCCGAACACCCTCAAAGCAGTTATACGCTCCCGAGGGCATGAAGAACAACTACGAAAGTAGCCTCACCCCACTTGAA…
Canthigaster janthinoptera	Canthigaster	Tetraodontidae	Tetraodontiformes	Actinopteri	Chordata	TAAAAGCTTGGTCCTGACTTTATTAACAGCTTTAGCCAAATTTACACATGCAAGTATCCGCTCCCCCGTGAAAATACCCTACATACCCCGCCCGGGAACTAGGGACTGGTATCAGGCGCACCCTTGTAGCCCACGACACCTTGCTTAGCCACACCCCCAAGGGAATTCAGCAGTGATAGACATTAAGCCATAAGTGAAAACTTGACTTAGTTATGGCTCAAAAGGTCGGTAAAACTCGTGCCAGCTACCGCGGTTATACGAGAGACCTAAGTTGTTAAGCCCCGGCGTAAAGAGTGGGCAAAACCCCAAACACCTAAACTGAGGCCGAACACCCTCAAAGCAGTTATACGCTCCCGAGGGCATGAAGAACAACTACGAAAGTAGCCTCACCCCACTTGA…
Canthigaster rostrata	Canthigaster	Tetraodontidae	Tetraodontiformes	Actinopteri	Chordata	CAAAGGCTTGGTCCTGACTTTATTAACAGCTTTAGCCAAATTTACACATGCAAGTATCCGCACCCCCGTGAGAATGCCCTACACACCCCACCCGGGAACTAGGAGCTGGTATCAGGCACACTCTTGTAGCCCATAACACCTTGCTTAGCCACACCCCCAAGGGAACTCAGCAGTGATAAACATTAAGCCATAAGTGAAAACTTGACTTAGTTACGGCTTAAAAGGTCGGTAAAACTCGTGCCAGCCACCGCGGTTATACGAGAGACCTAAGTTGTTAACCCCCGGCGTAAAGAGTGGTTAGAACCCCAAACACCAAAACTGAGGCCGAACACCCTCAAAGCAGTTATACGCTCCCGAGGGCATGAAGAACAACTACGAAAGTAACCTCACCCCACTTGA…
Canthigaster solandri	Canthigaster	Tetraodontidae	Tetraodontiformes	Actinopteri	Chordata	TAAAAGCTTGGTCCTGACTTTATTAACAGCTTTAGCCAAATTTACACATGCAAGTATCCGCTCCCCCGTGAAAATACCCTATATGCCCCACCCGGGAACTAGGGACTGGTATCAGGCACACTCTTGTAGCCCACGACACCTTGCTTAGCCACACCCCCAAGGGAATTCAGCAGTGATAAACATTAAGCCATAAGTGAAAACTTGACTTAGTTATGGCTCAAAAGGTCGGTAAAACTCGTGCCAGCTACCGCGGTTATACGAGAGACCTAAGTTGTTAAGCCCCGGCGTAAAGAGTGGGCAAAACCCCAAACACCTAAACTGAGGCCGAACACCCTCAAAGCAGTTATACGCTCCCGAGGACATGAAGAACAACTACGAAAGTAGCCTCACCCCACTTGA…
Canthigaster valentini	Canthigaster	Tetraodontidae	Tetraodontiformes	Actinopteri	Chordata	CAAAGGCTTGGTCCTGACTTTATTAACAGCTTTAGCCAAATTTACACATGCAAGTATCCGCACCCCTGTGAGAATGCCCTACACACCCCACCCGGGAACTAGGAGCTGGTATCAGGCACACTCTCGTAGCCCATGACACCTTGCTTAGCCACACCCCCAAGGGAACTCAGCAGTGATAAACATTAAGCCATAAGTGAAAACTTGACTTAGTTACGGCTCAAAAGGTCGGTAAAACTCGTGCCAGCCACCGCGGTTATACGAGAGACCTAAGTTGTTAACCCCCGGCGTAAAGAGTGGTTAGAACCCCAAACACCAAAACTGAGGCCGAACACCCTCAAAGCAGTTATACGCTCCCGAGGGCATGAAGAACAACTACGAAAGTAGCCTCACCTTGCTTGA…
Carangoides praeustus	Carangoides	Carangidae	Carangiformes	Actinopteri	Chordata	CCCTTGTCGGTAAAACTCGTGCCAGCCACCGCGGTTATACGAGAGGCTCAAGTTGACAGACAACGGCGTAGAGCGTGGTTAGAGGAAATACTTAACTAAAGCGGAACCCCCTCATAGCTGTTATACGCTTACGAGAGGATGAACCACAACTACGAAAGTGGCTTTACTTCACTTGAACCCACGAAAGCTAAGAAACAAACTGGGATTAGATACCCCACTATGAAG
Caranx latus	Caranx	Carangidae	Carangiformes	Actinopteri	Chordata	GGCCCTAGAAAGCCCCGCAAGCACAAAGGTTTGGTCCTGACTTTACTGTCAGCTTTAGCTAGATTTACACATGCAAGTATCCGCCCCCCTGTGAGGATGCCCTTAGTACCCTTCTCGGGCACAAGGAGCCGGTATCAGGCACACAACACATGTAGCCCACAACACCTTGCTTAGCCACACCCCCAAGGGAATCCAGCAGTGATAAATATTAAGCCATAAGTGAAAACTTGACTTAGTTAAAGCTAAGAGAGCCGGTAAAACTCGTGCCAGCCACCGCGGTTATACGAGAGGCTCAAGTTGACAGACAACGGCGTAAAGCGTGGTTAAGGAAAATATGTAACTAAAGCGGAACCTCCCCCTAGCTGTTATACGCTTCCGAGGAAGTGAACCCCAACTACG…
Carcharhinus porosus	Carcharhinus	Carcharhinidae	Carcharhiniformes	Chondrichthyes	Chordata	ACTGAAGATGCCAAGATGAAAATCAATTTTTTTCCCGCAAGCATGTAAGGTTTGGTCCTGGCCTTAGTGTNAATTGTAACTAGAATTATACATGCAAGTTTCAGCTNCTCCCGTGAGANTGCCCTAATTACTNCTATTAAATAATTAGGAGCAGATNTCAGGCACACATTCATGTAGCCCAAGACATCTTGCTAAGCCACACCCCCAAGGGATTTCAGCAGTAATAAACATTGATTTCATAAGCGTAAGCTTGACTCAGTTAAAGTTAACAGAGTTGGTTAATCTCNTGCCAGCCACCGCGGTTATACGAGTAACTCACATTAACACATCCCGGCGTAAAGAGTGATTAAAGAATGACCTTTAACTACTAAAGTTTAGACCTCATAAAACTGTTATACG…
Centropyge aurantia	Centropyge	Pomacanthidae	NA	Actinopteri	Chordata	CTAACAACTCTAGCTTAACTTACACATGCAAGTATCCGCACCCCCGTGAGAATGCCCCACAGTTCCCCGCCTGAGAACAAGGAGCCGGTATCAGGCACACCCCTACACAGCCCACAACACCTTGCTTAGCCACACCCTCAAGGGAATTCAGCAGTGATAAATATTAAGCCATAAGTGAAAACTTGACTTAGTTAAAGCTAAGAGGGCCGGTAAAACTCGTGCCAGCCACCGCGGTTATACGAGAGGCCCGAGTTGTTAGACATCGGCGTAAAGCGTGGTTAAGATAACTCAAACACTAAAGCTAAACACCCTCCACACTGTTATACGTTCACGAAGGTAGGAAGCCCGATCACGAAAGTAGCTTTACAATATCTGAACCCACGAAAGCTAGGACACAAA…
Centropyge bicolor	Centropyge	Pomacanthidae	NA	Actinopteri	Chordata	CACAAAGGTTTGGTCCTGGCCTTTCCAACAACTCTAGCTTAACTTACACATGCAAGTATCCGCACCCCTGTGAGAATGCCCTACAGTTCCCCACCCGGGAACAAGGAGCTGGTATCAGGCACACCACTACAGCCCATGACACCTTGCTTAGCCACACCCTCAAGGGAACTCAGCAGTGATAAACATTAAGCCATAAGTGAAAACTTGACTTAGTCAAAGCTAAGAGGGCCGGTAAAACTCGTGCCAGCCACCGCGGTTATACGAGAGGCCCAAGTTGTTAGACCTCGGCGTAAAGCGTGGTTAAGGCCCTTCACTCACTAAAGCCAAACGCCTTCCCCGCTGTAATACGCACGCGAAGGTAGGAAGCCCCATCACGAAAGTAGCTTTACTAGACCTGAA…
Cephalopholis oligosticta	Cephalopholis	Serranidae	Perciformes	Actinopteri	Chordata	GATTTATCCGCAGTTTGCCATGACAAGTATCCGCACCCCCGTGATATGCCCTACAGTCCCCTGCTTGGGAACAAGGAGCTGGTATCAGGCACATCTCTATGATTAGCCCACAACACCTTGCTTAGCCACACCCTCAAGGGAATCCAGCAGTGATAAACATTAAGCCAATAAGTGTAAACTTGACTTAGTTATGGCTAAAAGGGCCGGTAAAACTCGTGCCAGCTACCGCGGTTATACGAGAGGCCCAAGTTGATAAGCATCGGCGTAAAGAGTGGTTAAGGTTAAATAAATACTAAAGCCGAACGCTTACAAGGCTGTTATACGCACCCGAAAGTAAGAAGTACAACCACGAAAGTGGCTTTATTACACCTGAACCCACGAAAGCCAAGGCACAAACTG…
Cephalopholis oligosticta	Cephalopholis	Serranidae	Perciformes	Actinopteri	Chordata	GATTTATCCGCAGTTTGCCATGACAAGTATCCGCACCCCCGTGATATGCCCTACAGTCCCCTGCTTGGGAACAAGGAGCTGGTATCAGGCACATCTCTATGATTAGCCCACAACACCTTGCTTAGCCACACCCTCAAGGGAATCCAGCAGTGATAAACATTAAGCCAATAAGTGTAAACTTGACTTAGTTATGGCTAAAAGGGCCGGTAAAACTCGTGCCAGCTACCGCGGTTATACGAGAGGCCCAAGTTGATAAGCATCGGCGTAAAGAGTGGTTAAGGTTAAATAAATACTAAAGCCGAACGCTTACAAGGCTGTTATACGCACCCGAAAGTAAGAAGTACAACCACGAAAGTGGCTTTATTACACCTGAACCCACGAAAGCCAAGGCACAAACTG…
Cephalopholis oligosticta	Cephalopholis	Serranidae	Perciformes	Actinopteri	Chordata	AATTTAGGCAATGTTACACATGACAAGTATCCGCACCCCCGTGAGAATGCCCTACAGTCCCCTGCTTGGGAACAAGGAGCTGGTATCAGGCACATCTCTATGATTAGCCCACAACACCTTGCTTAGCCACACCCTCAAGGGAATCCAGCAGTGATAAACATTAAGCCAATAAGTGTAAACTTGACTTAGTTATGGCTAAAAGGGCCGGTAAAACTCGTGCCAGCTACCGCGGTTATACGAGAGGCCCAAGTTGATAAGCATCGGCGTAAAGAGTGGTTAAGGTTAAATAAATACTAAAGCCGAACGCTTACAAGGCTGTTATACGCACCCGAAAGTAAGAAGTACAACCACGAAAGTGGCTTTATTACACCTGAACCCACGAAAGCCAAGGCACAAACT…
Cephalopholis oligosticta	Cephalopholis	Serranidae	Perciformes	Actinopteri	Chordata	AATTTAGGCAATGTTACACATGACAAGTATCCGCACCCCCGTGAGAATGCCCTACAGTCCCCTGCTTGGGAACAAGGAGCTGGTATCAGGCACATCTCTATGATTAGCCCACAACACCTTGCTTAGCCACACCCTCAAGGGAATCCAGCAGTGATAAACATTAAGCCAATAAGTGTAAACTTGACTTAGTTATGGCTAAAAGGGCCGGTAAAACTCGTGCCAGCTACCGCGGTTATACGAGAGGCCCAAGTTGATAAGCATCGGCGTAAAGAGTGGTTAAGGTTAAATAAATACTAAAGCCGAACGCTTACAAGGCTGTTATACGCACCCGAAAGTAAGAAGTACAACCACGAAAGTGGCTTTATTACACCTGAACCCACGAAAGCCAAGGCACAAACT…
Cephalopholis sonnerati	Cephalopholis	Serranidae	Perciformes	Actinopteri	Chordata	TTACACATGCAAGTATCCGCACCCCCGTGAGAATGCCCTACAGTCCCCTGCTTGGGAACAAGGAGCTGGTATCAGGCACATCTCTATGATTAGCCCACAACACCTTGCTTAGCCACACCCTCAAGGGAATCCAGCAGTGATAAACATTAAGCCAATAAGTGTAAACTTGACTTAGTTATGGCTAAAAGGGCCGGTAAAACTCGTGCCAGCTACCGCGGTTATACGAGAGGCCCAAGTTGATAAGCATCGGCGTAAAGAGTGGTTAAGGTTAAATAAATACTAAAGCCGAACGCTTACAAGGCTGTTATACGCACCCGAAAGTAAGAAGTACAACCACGAAAGTGGCTTTATTACACCTGAACCCACGAAAGCCAAGGCACAAACTGGGATTAGATACCC…
Cephalopholis sonnerati	Cephalopholis	Serranidae	Perciformes	Actinopteri	Chordata	TTACACATGCAAGTATCCGCACCCCCGTGAGAATGCCCTACAGTCCCCTGCTTGGGAACAAGGAGCTGGTATCAGGCACATCTCTATGATTAGCCCACAACACCTTGCTTAGCCACACCCTCAAGGGAATCCAGCAGTGATAAACATTAAGCCAATAAGTGTAAACTTGACTTAGTTATGGCTAAAAGGGCCGGTAAAACTCGTGCCAGCTACCGCGGTTATACGAGAGGCCCAAGTTGATAAGCATCGGCGTAAAGAGTGGTTAAGGTTAAATAAATACTAAAGCCGAACGCTTACAAGGCTGTTATACGCACCCGAAAGTAAGAAGTACAACCACGAAAGTGGCTTTATTACACCTGAACCCACGAAAGCCAAGGCACAAACTGGGATTAGATACCC…
Cephalopholis sonnerati	Cephalopholis	Serranidae	Perciformes	Actinopteri	Chordata	TTACACATGCAAGTATCCGCACCCCCGTGAGAATGCCCTACAGTCCCCTGCTTGGGAACAAGGAGCTGGTATCAGGCACATCTCTATGATTAGCCCACAACACCTTGCTTAGCCACACCCTCAAGGGAATCCAGCAGTGATAAACATTAAGCCAATAAGTGTAAACTTGACTTAGTTATGGCTAAAAGGGCCGGTAAAACTCGTGCCAGCTACCGCGGTTATACGAGAGGCCCAAGTTGATAAGCATCGGCGTAAAGAGTGGTTAAGGTTAAATAAATACTAAAGCCGAACGCTTACAAGGCTGTTATACGCACCCGAAAGTAAGAAGTACAACCACGAAAGTGGCTTTATTACACCTGAACCCACGAAAGCCAAGGCACAAACTGGGATTAGATACCC…
Cephalopholis sonnerati	Cephalopholis	Serranidae	Perciformes	Actinopteri	Chordata	TTACACATGCAAGTATCCGCACCCCCGTGAGAATGCCCTACAGTCCCCTGCTTGGGAACAAGGAGCTGGTATCAGGCACATCTCTATGATTAGCCCACAACACCTTGCTTAGCCACACCCTCAAGGGAATCCAGCAGTGATAAACATTAAGCCAATAAGTGTAAACTTGACTTAGTTATGGCTAAAAGGGCCGGTAAAACTCGTGCCAGCTACCGCGGTTATACGAGAGGCCCAAGTTGATAAGCATCGGCGTAAAGAGTGGTTAAGGTTAAATAAATACTAAAGCCGAACGCTTACAAGGCTGTTATACGCACCCGAAAGTAAGAAGTACAACCACGAAAGTGGCTTTATTACACCTGAACCCACGAAAGCCAAGGCACAAACTGGGATTAGATACCC…
Cetoscarus bicolor	Cetoscarus	Labridae	Labriformes	Actinopteri	Chordata	CCCTTAAAAGTCCCGACGGCACAAAGGTTTGGTCCCGGCCTTATTCTCAACTGTAGCTAAACTTACACATGCAAGTATCCGCACCCCCGTGAAAATGCCCCAAGCTCCCTGCCCGGGAGCAGGGAGCAGGTATCAGGCACAAACTTATTAGCCCATGACGCCTAGCCTAGCCACACCCCCAAGGGTCTTCAGCAGTGATAAACATTAAGCCATGAGCGAAAGCTTGACTTAGTTAAAGCTAAGAGGGCTGGTAAATTTCGTGCCAGCCACCGCGGTTATACGAAGAGCCCGAGTTGAAAAACACCGGCGTAAAGGGTGGTTTGGGAATATTCTAAACTAGAGCTAAATTTTCTCAAAGCTGTCATACGCGCATGAAAAACAGAAAATCACCTACGAAAG…
Chaetodon adiergastos	Chaetodon	Chaetodontidae	Chaetodontiformes	Actinopteri	Chordata	ACTGTCAGCTATAGCTAAATTTACACATGCAAGTATCCGCGCCCCTGTGAGAATGCCCTGTAATCTCTGGATGAGATCAAGGAGCTGGTATCAGGCACACTTAAATGTAGCCCACGACGCCTTGCTTAGCCACACCCCCAAGGGAATCCAGCAGTGATAGATTTTAAGCCATAAGTGAAAACTTGACTTAGTTAGTGCTAGTAAGAGTCGGTAAAACTCGTGCCAGCCACCGCGGTTATACGAGAGACTCAAGTTGACAATCATCGGCGTAAAGAGTGGTTAAGATGTATAAAAACTAGAGCTAAATACCCTCAAAGCTGTTATACGCTCTCGAAGGTAAGAGGCCCAACTACGAAAGTGGCTCTATTATATCTGATTCCACGAAAGCTAGGGCACAAA…
Chaetodon auriga	Chaetodon	Chaetodontidae	Chaetodontiformes	Actinopteri	Chordata	ACTGTCAGCTATAGCTAAATTTACACATGCAAGTATCCGCGCCCCTGTGAGAATGCCCTGTAATCTCTGGATGAGATCGAGGAGCTGGTATCAGGCACACTTAAATGTAGCCCACGACGCCTTGCTTAGCCACACCCCCAAGGGAATCCAGCAGTGATAGATTTTAAGCCATAAGTGAAAACTTGACTTAGTTAATGCTACTGAGAGTCGGTAAAACTCGTGCCAGCCACCGCGGTTATACGAGAGACTCAAGTTGACAGTCATCGGCGTAAAGAGTGGTTAAGATGTATAAAAACTAGAGCCAAATACCCTCAAAGCTGTTATACGCTCTCGAAGGTAAGAAGCCCAACTACGAAAGTGGCTCTATCATATCTGATTCCACGAAAGCTAGGGCACAAA…
Chaetodon austriacus	Chaetodon	Chaetodontidae	Chaetodontiformes	Actinopteri	Chordata	ACTGTCAGCTATAGCTAAATTTACACATGCAAGTATCCGCGCCCCTGTGAAAATGCCCTACGGCCTCTGAATGAGGTCAAGGAGCTGGTATCAGGCACACTTAAATGTAGCCCACGACACCTTGCTTAGCCACACCCCCAAGGGAATTCAGCAGTGATAAATATTAAGCAATAAGTGAAAACTTGACTTAGTTAATGCTACTGAGAGTCGGTAAAACTCGTGCCAGCCACCGCGGTTATACGAGAGACTCAAGTTGACAGTCATCGGCGTAAAGAGTGGTTAGGATGTATAAAAACTAAAGCCAAATGCCCTCAAAGCTGTTATACGCTCTCGAAGGTAAGAAGCCCAACTACGAAAGTGGCTTTATTAAATCTGACCCCACGAAAGCTAGGGTACAAA…
Chaetodon baronessa	Chaetodon	Chaetodontidae	Chaetodontiformes	Actinopteri	Chordata	ACTGTCAGCTATAGCTAAATTTACACATGCAAGTATCCGCACCCCCGTGAGAATGCCCTGTGACCTCTAGATGAGATCAAGGAGCTGGTATCAGGCACACTTAAATGTAGCCCACGACACCTTGCTTAGCCACACCCCCAAGGGAATTCAGCAGTGATAAATATTAAGCCATAAGTGAAAACTTGACTTAGTTAATGCTACCAAGAGTCGGTAAAACTCGTGCCAGCCACCGCGGTTATACGAGAGACTCAAGTTGACAGTCATCGGCGTAAAGAGTGGTTAAGATGAACAAAAACTAAAGCCGAACGCCCTCAAAGCTGTTATACGCTCTCGAGGGTAAGAAGCTCAACTACGAAAGTGGCTTTATTGAATCTGACCCCACGAAAGCTAGGGTACAAA…
Chaetodon bennetti	Chaetodon	Chaetodontidae	Chaetodontiformes	Actinopteri	Chordata	ACTGTCAGCTATAGCTAAATTTACACATGCAAGTATCCGCGCCCCTGTGAGGATGCCCTGTAACCTCTGAATGAGATCAAGGAGCTGGTATCAGGCACACTTAAATGTAGCCCACGACACCTTGCTTAGCCACACCCCCAAGGGAACCCAGCAGTGATAGATATTAAGCCATAAGTGAAAACTTGACTTAGTTAATGCTACTAAGAGTCGGTAAAACTCGTGCCAGCCACCGCGGTTATACGAGAGACTCAAGTTGACAGTCATCGGCGTAAAGCGTGGTTAAGATAAACATAAACTAAAGCCGAATGCCCTCAAAGTTGTTATACGCTTTCGAAGGTAAGAAGCCCAACTACGAAAGTGGCTTTACTTAGTCTGATTCCACGAAAGCTAGGGTACAAA…
Chaetodon burgessi	Chaetodon	Chaetodontidae	Chaetodontiformes	Actinopteri	Chordata	ACTGTCAGCTATAGCTAAATTTACACATGCAAGTATCCGCGCCCCCGTGAGAATGCCCTTCAATCTCTGGATGAGATCAAGGAGCTGGTATCAGGCACACTTGAATGTAGCCCACGACACCTTGCTTAGCCACACCCCCAAGGGAATTCAGCAGTGATAAATATTAAGCCATAAGTGAAAACTTGACTTAGTTAATGCTACTAAGGGTCGGTAAAACTCGTGCCAGCCACCGCGGTTATACGAGAGACTCAAGTTGACAGTCATCGGCGTAAAGAGTGGTTAAGACGAATAAAAACTAAAGCCAAATACCTTCAAAGCTGTTATACGCTCTCGAAGGCAAGAAGCCCAACTACGAAAGTGGCTTTATTATATCTGACTCCACGAAAGCTAGGGTACAAA…
Chaetodon capistratus	Chaetodon	Chaetodontidae	Chaetodontiformes	Actinopteri	Chordata	ACTGTCAGCTATAGCTAAATTTACACATGCAAGTATCCGCGTCCCCGTGAGAATGCCCTGTCATCTCTGAATGAGATCAAGGAGCTGGTATCAGGCACACTTAAATGTAGCCCACGACACCTTGCTTAGCCACACCCCCAAGGGATTTCAGCAGTGATAGATTTTAAGCCATAAGTGAAAACTTGACTTAGTTAATGCTACTGAGAGTCGGTAAAACTCGTGCCAGCCACCGCGGTTATACGAGAGACTCAAGTTGACAGCCATCGGCGTAAAGTGTGGTTAAGATGAATGAAAACTAGAGCTGAATGCCCTCAAAGCTGTTACACGCCCTCGAAGGTAAGAAACACAACTACGAAAGTGGCTCTATTATATCTGATTCCACGAAAGCTAGGGTACAAA…
Chaetodon citrinellus	Chaetodon	Chaetodontidae	Chaetodontiformes	Actinopteri	Chordata	ACTGTCAGCTATAGCTAAATTTACACATGCAAGTATCCGCGCCCCCGTGAGAATGCCCTTCAATCTCTGAATGAGATCAAGGAGCTGGTATCAGGCACACTTAGATGTAGCCCACAACACCTTGCTTAGCCACGCCCCCAAGGGAATTCAGCAGTGATAAATATTAAGCCATAAGTGAAAACTTGACTTAGTTAATGCTACTAAGGGTCGGTAAAACTCGTGCCAGCCACCGCGGTTATACGAGAGACTCAAGTTGACAGTCATCGGCGTAAAGAGTGGTTAAGATGAATAAAAACTAAAGCTAAATACCTTCAAAGCTGTTATACGTTCTCGAAGGTGAGAAACCCAACTACGAAAGTGGCTTTACTATATCTGACCCCACGAAAGCTAGGGTACAAA…
Chaetodon collare	Chaetodon	Chaetodontidae	Chaetodontiformes	Actinopteri	Chordata	ACTGTCAGTCGCTTGCTAAATTTCACATGCAAGTATCCGCGCTCCTGTGAGAATGCCCTGTAATCTCTGGATGAGATCAAGGAGCTGGTATCAGGCACACTTAAATGTAGCCCACGACGCCTTGCTTAGCCACACCCCCAAGGGAATCCAGCAGTGATAGATTTTAAGCCATAAGTGAAAACTTGACTTAGTTAATGCTAATGAGGGTCGGTAAAACTCGTGCCAGCCACCGCGGTTATACGAGAGACTCAAGTTGACAGTCATCGGCGTAAAGAGTGGTTAAGATGTATAAAAACTAGAGCTAAATACCCTCAAAGCTGTTATACGCTCTCGAAGGTAAGAAGCCCAACTACGAAAGTGGCTCTATCATATCTGATTCCACGAAAGCTAGGGCACAAA…
Chaetodon dolosus	Chaetodon	Chaetodontidae	Chaetodontiformes	Actinopteri	Chordata	ACTGTCAGCTATAGCTAAATTTACACATGCAAGTATCCGCGCCCCCGTGAGAATGCCCTTCAATCTCTGAATGAGATCAAGGAGCTGGTATCAGGCACACTTAACGTAGCCCACGACACCTTGCTTAGCCACACCCCCAAGGGAATTCAGCAGTGATAAATATTAAGCCATAAGTGAAAACTTGACTTAGTTAATGCTACTAAGGGTCGGTAAAATTCGTGCCAGCCACCGCGGTTATACGAGAGACTCGAGTTGACAGTCATCGGCGTAAAGAGTGGTTAAGATAAATAAAAACTAAAGCCAAATACCTTCAATGCTGTTATACGTTCTCGAAGGTAAGAAGTCCAACTACGAAAGTGGCTTTATTAGATCTGACTCCACGAAAGCTAGGGCACAAAC…
Chaetodon ephippium	Chaetodon	Chaetodontidae	Chaetodontiformes	Actinopteri	Chordata	ACTGTCAGCTATAGCTAGATTTACACATGCAAGTATCCGCGCCCCTGTGAGAATGCCCTGTAATCTCTGAATGAGATCAAGGAGCTGGTATCAGGCACACTTAAATGTGGCCCACGACGCCTTGCTTAGCCACACCCCCAAGGGAATCCAGCAGTGATAGATTTTAAGCCATAAGTGAAAACTTGACTTAGTCAGTGCTATCGAGGGTCGGTAAAACTCGTGCCAGCCACCGCGGTTATACGAGAGACTCAAGTTGACAGTTATCGGCGTAAAGAGTGGTTAAGATGAATAAAAACTAGAGCTAAATACCCTCAAAGCTGTTATACGCTCTCGGAGGTAAGAAACCCGACTACGAAAGTGGCTCTACTATATCTGATTCCACGAAAGCTAGGGCACAAA…
Chaetodon falcula	Chaetodon	Chaetodontidae	Chaetodontiformes	Actinopteri	Chordata	ACTGTCAGCTATAGCTAAATTTACACATGCAAGTATCCGCGCCCCTGTGAGAATGCCCTGTAACCTCTGAATGAGATCAAGGAGCTGGTATCAGGCACACTTAAATGTAGCCCACGACGCCTTGCTTAGCCACACCCCCAAGGGAATCCAGCAGTGATAGATTTTAAGCCATAAGTGAAAACTTGACTTAGTTAATGCTACTGAGAGTCGGTAAAACTCGTGCCAGCCACCGCGGTTATACGAGAGACTCAAGTTGACAGTCATCGGCGTAAAGAGTGGTTAAGATGTATAAAAACTAGAGCTAAATACCTTCAAAGCTGTTATACGTTCTCGAAGGTAAGAAGCCCAACTACGAAAGTGGCTCTACCATATCTGATCCCACGAAAGCTAGGGCACAAA…
Chaetodon fasciatus	Chaetodon	Chaetodontidae	Chaetodontiformes	Actinopteri	Chordata	ACTGTCAGCTATAGCTAAATTTACACATGCAAGTATCCGCGCCCCTGTGAGAATGCCCTGTAGTCTCTGGATGAGATCAAGGAGCTGGTATCAGGCACACTTAAACGTAGCCCACGACGCCTTGCTTAGCCACACCCCCAAGGGAAATCCAGCAGTGATAGATTTTAAGCCATAAGTGAAAACTTGACTTAGTTAATGCTAGCAAGAGTCGGTAAAACTCGTGCCAGCCACCGCGGTTATACGAGAGACTCAAGTTGACAGTCATCGGCGTAAAGAGTGGTTAAGATGTATAAAAACTAGAGCTAAATACCCTCAAAGCTGTTATACGCTCTCGAAGGTAAGAAGCCCAACTACGAAAGTGGCTCTATTATATCTGATTCCACGAAAGCTAGGGCACAA…
Chaetodon fremblii	Chaetodon	Chaetodontidae	Chaetodontiformes	Actinopteri	Chordata	ACTATCAGCTATAGCTAAATTTACACATGCAAGTCTCCGCGCCCCCGTGAGGATGCCCTTCAATCTCTGAATGAGATCAAGGAGCTGGTATCAGGCACACTCTTTGAACGTAGCCCACGACACCTTGCTTAGCCACACCCCTAAGGGAATTCAGCAGTGATAAACATTAAGCCATAAGTGAAAACTTGACTTAGTTAATGCTACTAAGAGTCGGTAAAACTCGTGCCAGCCACCGCGGTTATACGAGAGACTCAAGTTGATAGTCATCGGCGTAAAGAGTGGTAAAGACAAATAAAAACTAAAGCCAAATTACTTCAAAACTGTTATACGTTCTCGGAAGTAAGAAGCCCAACTACGAAAGTGGCTTTATTATATCTGACTCCACGAAAGCTAGGGTAC…
Chaetodon guentheri	Chaetodon	Chaetodontidae	Chaetodontiformes	Actinopteri	Chordata	ACTATCAGCTATAGCTAAATTTACACATGCAAGTATCCGCGCCCCCGTGAGAATGCCCTTCAATCTCTGAATGAGATCAAGGAGCTGGTATCAGGCACACTTAACTGTAGCCCACGACACCTTGCTTAGCCACACCCCCAAGGGAATTCAGCAGTGATAAATATTAAGCCATAAGTGAAAACTTGACTTAGTTAATGCTACTAAGGGTCGGTAAAATTCGTGCCAGCCACCGCGGTTATACGAGAGACTCGAGTTGATAGTCACCGGCGTAAAGAGTGGTTAAGATAAATAAAAACTAAAGCCAAATACCTTCAATGCTGTTATACGTTCTCGAAGGTGAGAAGTCCAACTACGAAAGTGGCTTTATTAGATCTGACTCCACGAAAGCTAGGGCACAAA…
Chaetodon hoefleri	Chaetodon	Chaetodontidae	Chaetodontiformes	Actinopteri	Chordata	ACTGTCAACTATAGCTAAATTTACACATGCAAGTATCCGCGCCCCTGTGAGAATGCCCTGTCACCTCTGAATGAGGTTAAGGAGCTGGTATCAGGCACACTTAAATGTAGCCCACGACACCTTGTTTAGCCACACCCCCAAGGGAATCCAGCAGTGATAGATATTAAGCCATAAGTGAAAACTTGACTTAGTTAATGCTACAAAGGGTCGGTAAAACTCGTGCCAGCCACCGCGGTTATACGAGAGACTCAAGCTGACAGTTATCGGCGTAAAGAGTGGTTAAGAAACATAAAAACTAAAGCCAAATGCCCTCAAAGCTGTTATACGCTCATATGAGGGTTAGAAGCCCAACTACGAAAGTGGCTTTATTATATCTGATTCCACGAAAGCTAGGGCACA…
Chaetodon kleinii	Chaetodon	Chaetodontidae	Chaetodontiformes	Actinopteri	Chordata	ACTGTCAGCTATAGCTAAATTTACACATGCAAGTATCCGCGCCCCCGTGAGAATGCCCTTAAATCTCTGGATGAGATCAAGGAGCTGGTATCAGGCACACTTAAATGTAGCCCACGACACCTTGCTTAGCCACACCCCCAAGGGAATTCAGCAGTGATAAATATTAAGCCATAAGTGAAAACTTGACTTAGTTAATGCTACTAAGGGTCGGTAAAACTCGTGCCAGCCACCGCGGTTATACGAGAGACTCAAGTTGACAGTCATCGGCGTAAAGAGTGGTTAAGATGTATAGAAACTAAAGCTAAATGCCTTCAAAGCTGTTATACGCTCTCGAAGGTAAGAAACCCAACTACGAAAGTGGCTTTATTAAATCTGACTCCACGAAAGCTGGGGCACAAA…
Chaetodon larvatus	Chaetodon	Chaetodontidae	Chaetodontiformes	Actinopteri	Chordata	ACTGTCAGCTATAGCTAAATTTCACATGCAAGTATCCGCGCCCCTGTGAGAATGCCCTGTGACCTCTAAATGAGATCAAGGAGCTGGTATCAGGCACACTTAAATGTAGCCCACGACACCTTGCTTAGCCACACCCCCAAGGGAATTCAGCAGTGATAAATATTAAGCCATAAGTGAAAACTTGACTTAGTTAATGCTACCAAGAGTCGGTAAAACTCGTGCCAGCCACCGCGGTTATACGAGAGACTCAAGTTGACAGTCATCGGCGTAAAGAGTGGTTAAGATGAACAAAAACTAAAGCCGAATGCCTTCAAAGCTGTTATACGCTCTCGAAGGTAAGAAGCTCAACTACGAAAGTGGCTTTATTTAATCTGACCCCACGAAAGCTAGGGTACAAAC…
Chaetodon lineolatus	Chaetodon	Chaetodontidae	Chaetodontiformes	Actinopteri	Chordata	ACTGTCAGCTATAGCTAAATTTACACATGCAAGTATCCGCGCCCCTGTGAGAATGCCCTGTAATCTCTGGATGAGATCAAGGAGCTGGTATCAGGCACACTTGAATGTAGCCCACGACGCCTTGCTTAGCCACACCCCCAAGGGAATCCAGCAGTGATAGATTTTAAGCCATAAGTGAAAACTTGACTTAGTTAATGCTACTGAGAGTCGGTAAAACTCGTGCCAGCCACCGCGGTTATACGAGAGACTCAAGTTGACAGTCATCGGCGTAAAGAGTGGTTAAGATGTATAAAAACTAGAGCTAAATACCTTCAAAACTGTTATACGTTCTCGAAGGTAAGAAGCCCAACTACGAAAGTGGCTCTACCATATCTGATTCCACGAAAGCTAGGGCACAAA…
Chaetodon litus	Chaetodon	Chaetodontidae	Chaetodontiformes	Actinopteri	Chordata	CCGCGCCCCCGTGAGAATGCCCTTCAATCTCTGAATGAGATCAAGGAGCTGGTATCAGGCACACTTAACTGTAGCCCACGACACCTTGCTTAGCCACACCCCCAAGGGAATTCAGCAGTGATAAATATTAAGCCATAAGTGAAAACTTGACTTAGTTAATGCTACTAAGGGTCGGTAAAATTCGTGCCAGCCACCGCGGTTATACGAGAGACTCGAGTTGATAGTCATCGGCGTAAAGAGTGGTTAAGATAAATAAAAACTAAAGCCAAATACCTTCAATGCTGTTATACGTTCTCGAAGGTGAGAAGTCCAACTACGAAAGTGGCTTTATTAGATCTGACCCCACGAAAGCTAGGGCACAAACTGGGATTAGAGACCCCACTATGCCTAGCCCTAAAC…
Chaetodon lunula	Chaetodon	Chaetodontidae	Chaetodontiformes	Actinopteri	Chordata	ACTGTCAGCTATAGCTAAATTTACACATGCAAGTATCCGCGCCCCTGTGAGAATGCCCTGTAGTCTCTGGATGAGACCAAGGAGCTGGTATCAGGCACACTTAAACGTAGCCCACGACGCCTTGCTTAGCCACACCCCCAAGGGAATCCAGCAGTGATAGATTTTAAGCCATAAGTGAAAACTTGACTTAGTTAATGCTAGCAAGAGCCGGTAAAACTCGTGCCAGCCACCGCGGTTATACGAGAGACTCAAGTTGACAGTCATCGGCGTAAAGAGTGGTTAAGATGTATAAAAACTAGAGCTAAATACCCTCAAAGCTGTTATACGCTCTCGAAGGTAAGAAGCCCAACTACGAAAGTGGCTCTATTATATCTGATTCCACGAAAGCTAGGGCACAAA…
Chaetodon melannotus	Chaetodon	Chaetodontidae	Chaetodontiformes	Actinopteri	Chordata	ACTGTCAGCTATAGCTAAATTTACACATGCAAGTATCCGCGCCCCTGTGAGAATGCCCTATGATCCCTGAATGAGATCAAGGAGCTGGTATCAGGCACACTTAAATGTAGCCCACGACACCTTGCTCAGCCACACCCCCAAGGGAATCCAGCAGTGATAGATTTTAAGCCATAAGTGAAAACTTGACTTAGTTATTGCTACCAAGAGTCGGTAAAATTCGTGCCAGCCACCGCGGTTATACGAGAGACTCAAGTTGACAGTCATCGGCGTAAAGAGTGGTTAAGATGTACAAAAACTAGAGCTAAATGCCCTCAAAGTTGTTATACGCTCTCGAGGGAAAGAAGCCCAACTACGAAAGTGGCTCTAACATATCTGATTCCACGAAAGCTAGGGCACAAA…
Chaetodon mertensii	Chaetodon	Chaetodontidae	Chaetodontiformes	Actinopteri	Chordata	ACTGTCAGCTATAGCTAAATTTACACATGCAAGTATCCGCGCCCCCGTGAGAATGCCCTTCAATCTCTGGATGAGATCAAGGAGCTGGTATCAGGCACACTTAAATGTAGCCCACGACACCTTGCTTAGCCACACCCCCAAGGGAATTCAGCAGTGATAAATATTAAGCCATAAGTGAAAGCTTGACTTAGTTAATGCTACTAAGGGTCGGTAAAACTCGTGCCAGCCACCGCGGTTATACGAGAGACTCAAGTTGACAGTCATCGGCGTAAAGAGTGGTTAAGACGAATAAAAACTAAAGCCGAATACCTTCAAAGCTGTTATACGCTCTCGAAGGCAAGAAGCCCAACTACGAAAGTGGCTTTATTATATCTGACTCCACGAAAGCTAGGGTACAAA…
Chaetodon meyeri	Chaetodon	Chaetodontidae	Chaetodontiformes	Actinopteri	Chordata	ACTGTCAGCTATAGCTAAATTTACACATGCAAGTATCCGCGCCCCCGTGAGAATGCCCTGTAACCTCTGAATGAGGTCAAGGAGCTGGTATCAGGTACACCTAAAGTAGCCCACGACACCTTGCTTAGCCACACCCCTAAGGGAATTCAGCAGTGATAGATATTAAGCCATAAGTGAAAACTTGACTTAGTTAATGCTATTTGAGAGTCGGTAAAACTCGTGCCAGCCACCGCGGTTATACGAGAGACTCAAGTTGACAGTTATCGGCGTAAAGAGTGGTTAAGATATAAAAAAACTAAAGCCGAATATCTTCAAAGCTGTTATACGCTCTCGAAGGTTAGAAGCCCAACTACGAAAGTGGCTTTATTAAATCTGATTCCACGAAAGCTAGGGCACAAA…
Chaetodon miliaris	Chaetodon	Chaetodontidae	Chaetodontiformes	Actinopteri	Chordata	ACTATCAGCTATAGCTAAATTTACACATGCAAGTATCCGCGCCCCCGTGAGAATGCCCTTCAATCTCTGAATGAGATCAAGGAGCTGGTATCAGGCACACTTGATTGTAGCCCACGACACCTTGCTTAGCCACACCCCCAAGGGAATTCAGCAGTGATAAATATTAAGCCATAAGTGAAAACTTGACTTAGTTAATGCTACTAAGGGTCGGTAAAATTCGTGCCAGCCACCGCGGTTATACGAGAGACTCGAGTTGATAGTCACCGGCGTAAAGAGTGGTTAAGATAAATAAAAACTAAAGCCAAATACCTTCAATGCTGTTATACGTTCTCGAAGGTGAGAAGTCCAACTACGAAAGTGGCTTTATTAGGTCTGACTCCACGAAAGCTAGGGCACAAA…
Chaetodon multicinctus	Chaetodon	Chaetodontidae	Chaetodontiformes	Actinopteri	Chordata	ACTGTCAGCTATAGCTAAATTTACACATGCAAGTATCCGCGCCCCCGTGAGAATGCCCTTCAATCTCTGAATGAGATCAAGGAGCTGGTATCAGGCTCACTTAACTGTAGCCCACGACACCTTGCTTAGCCACGCCCCCAAGGGAATTCAGCAGTGATAAATATTAAGCCATAAGTGAAAACTTGACTTAGTTAATGCTACTAAGGGTCGGTAAAACTCGTGCCAGCCACCGCGGTTATACGAGAGACTCAAGTTGACAGTCATCGGCGTAAAGAGTGGTTAAGATGAACAAAAACTAAAGCCAAATGCCTTCAAAACTGTTATACGTTCTCGAAGGTGAGAAGCCCAACTACGAAAGTGGCTTTATTATATCTGACTCCACGAAAGCTAGGGTACAAA…
Chaetodon ocellatus	Chaetodon	Chaetodontidae	Chaetodontiformes	Actinopteri	Chordata	ACTGTCAGCTATAGCTAAATTTACACATGCAAGTATCCGCGCCCCTGTGAGAATGCCCTGTGATCTCTGGATGAGATTAAGGAGCTGGTATCAGGCACACTTAAACGTAGCCCACGACACCTTGCTTAGCCACACCCCTAAGGGATTTCAGCAGTGATAAACCTTAAGCCATGAGTGAAAACTTGACTTAGTTAATGCTATTGAGAGTCGGTAAAACTCGTGCCAGCCACCGCGGTTATACGAGAGACTCAAGCTGACAGTTGTCGGCGTAAAGTGTGGTTAAGATAAATATATACTAGAGCTGAATGCCCTCAAAGCTGTTACACGCCTTCGAAGGTAAGAAACCCAACTACGAAAGTGGCTCTGCTATGTCTGATTCCACGAAAGCTAGGGCACAAA…
Chaetodon ocellicaudus	Chaetodon	Chaetodontidae	Chaetodontiformes	Actinopteri	Chordata	ACTGTCAGCTATAGCTAAATTTACACATGCAAGTATCCGCGCCCCCGTGAGAATGCCCTATGATCCCTGAATGAGATCAAGGAGCTGGTATCAGGCACACTTAAATGTAGCCCACGACGCCTTGCTTAGCCACACCCCCAAGGGAATTCAGCAGTGATAGATTTTAAGCCATAAGTGAAAACTTGACTTAGTTATTGCTAATAAGAGTCGGTAAAACTCGTGCCAGCCACCGCGGTTATACGAGAGACTCAAGTTGACAGTCATCGGCGTAAAGAGTGGTTAAGATGTACAAAAACTAGAGCTAAATGCCCTCAAAGTTGTCATACGCTCTCGAGGGAAAGAAACCCAACTACGAAAGTGGCTCTAACATATCTGATTCCACGAAAGCTAGGGCACAAA…
Chaetodon octofasciatus	Chaetodon	Chaetodontidae	Chaetodontiformes	Actinopteri	Chordata	ACTGTCAGCTATAGCTAAATTTACACATGCAAGTATCCGCGCCCCTGTGAGAATGCCCTTTAATCTCTGAATGAGATCAAGGAGCTGGTATCAGGCACACTTAAATGTAGCCCACGACACCTTGCTTAGCCACACCCCCAAGGGAATTCAGCAGTGATAGATTTTAAGCCATAAGTGAAAGCTTGACTTAGTTAATGCTACTGAGAGTCGGTAAAACTCGTGCCAGCCACCGCGGTTATACGAGAGACTCAAGTTGACAGTCATCGGCGTAAAGAGTGGTTAAGATGTATAGAAACTAAAGCCGAATGCCCTCTAAGTTGTTATACACTCTCGAAGGTAAGAAGCCCAACTACGAAAGTGGCTTTATTAAGTCTGATTCCACGAAAGCTAGGGTACAAA…
Chaetodon ornatissimus	Chaetodon	Chaetodontidae	Chaetodontiformes	Actinopteri	Chordata	ACTGTCAGCTATAGCTAAATTTACACATGCAAGTATCCGCGCCCCCGTGAGAATGCCCTGTAACCTCTGGATGAGGTCAAGGAGCTGGTATCAGGCACACTTAAGTGTAGCCCATGACGCCTTGCTTAGCCACACCCCTAAGGGAATTCAGCAGTGATAAATATTAAGCCATAAGTGAAAACTTGACTTAGTTAATGCTATTAAGGGTCGGTAAAACTCGTGCCAGCCACCGCGGTTATACGAGAGACTCAAGTTGACAGTTATCGGCGTAAAGAGTGGTTAAGATACAAAAAAACTAAAGCCGAATACCTTCAAAGCTGTTATACGCTCTCGAAGGTTAGAAGCCCAACTACGAAAGTGGCTTTATTAAGTCTGATTCCACGAAAGCTAGGGCACAAA…
Chaetodon oxycephalus	Chaetodon	Chaetodontidae	Chaetodontiformes	Actinopteri	Chordata	ACTGTCAGCTATAGCTAATTTCACATGCAAGTATCCGCGCCCCTGTGAGAATGCCCTGTAATCTCTGGATGAGATCAAGGAGCTGGTATCAGGCACACTTAAATGTAGCCCACGACGCCTTGCTTAGCCACACCCCCAAGGGAATCCAGCAGTGATAGATTTTAAGCTATAAGTGAAAACTTGACTTAGTTAATGCTACTGAGAGTCGGTAAAACTCGTGCCAGCCACCGCGGTTATACGAGAGACTCAAGTTGACAGTCATCGGCGTAAAGAGTGGTTAAGATGTATAAAAACTAGAGCTAAATACCTTCAAAGCTGTTATACGTTCTCGAAGGTAAGAAGCCCAACTACGAAAGTGGCTCTACCATATCTGATTCCACGAAAGCTAGGGCACAAACT…
Chaetodon paucifasciatus	Chaetodon	Chaetodontidae	Chaetodontiformes	Actinopteri	Chordata	ACTGTCAGCTATAGCTAAATTTACACATGCAAGTATCCGCGCCCCCGTGAGAATGCCCTTCAATCTCTGGATGAGATCAAGGAGCTGGTATCAGGCACACTTAAATGTAGCCCACGACACCTTGCTTAGCCACACCCCCAAGGGAATTCAGCAGTGATAAATATTAAGCCATAAGTGAAAACTTGACTTAGTTAATGCTACTAAGGGTCGGTAAAACTCGTGCCAGCCACCGCGGTTATACGAGAGACTCAAGTTGACAGTCATCGGCGTAAAGAGTGGTTAAGACGAATAAAAACTAAAGCCGAATACCTTCAAAGCTGTTATACGCTCTCGAAGGCAAGAAGCCCAACTACGAAAGTGGCTTTATTATATCTGACCCCACGAAAGCTAGGGTACAAA…
Chaetodon pelewensis	Chaetodon	Chaetodontidae	Chaetodontiformes	Actinopteri	Chordata	ACTGTCAGCTATAGCTAAATTTACACATGCAAGTATCCGCGCCCCCGTGAGAATGCCCTTCAATCTCTGAATGAGATCAAGGAGCTGGTATCAGGCTCACTTAACTGTAGCCCACGACACCTTGCTTAGCCACACCCCCAAGGGAATTCAGCAGTGATAAATATTAAGCCATAAGTGAAAACTTGACTTAGTTAATGCTACTAAGGGTCGGTAAAACTCGTGCCAGCCACCGCGGTTATACGAGAGACTCAAGTTGACAGTCATCGGCGTAAAGAGTGGTTAAGATGAACAAAAACTAAAGCCAAATGCCTTCAAAACTGTTATACGTTCTCGAAGGTGAGAAGCCCAACTACGAAAGTGGCTTTATTATATCTGACTCCACGAAAGCTAGGGTACAAA…
Chaetodon plebeius	Chaetodon	Chaetodontidae	Chaetodontiformes	Actinopteri	Chordata	GCTGTCAGCTATAGCTAAATTTACACATGCAAGTATCCGCGCCCCTGTGAGAATGCCCTGTAACCTCTGAATGAGATCAAGGAGCTGGTATCAGGCACACTTAAATGTAGCCCACGACACCTTGCTTAGCCACACCCCCAAGGGAACCCAGCAGTGATAGATATTAAGCCATAAGTGAAAACTTGACTTAGTTAGTGCTACTGAGGGTCGGTAAAACTCGTGCCAGCCACCGCGGTTATACGAGAGACTCAAGTTGACAACCATCGGCGTAAAGCGTGGTTAAGATGAATAAAAACTAAAGCCGAATGCCCTCAAAGTTGTTATACGCTCTCGAAGGTAAGAAGCCCAACTACGAAAGTGGCTCTAACTTAATCTGATTCCACGAAAGCTAGGGTACAA…
Chaetodon punctatofasciatus	Chaetodon	Chaetodontidae	Chaetodontiformes	Actinopteri	Chordata	ACTGTCAGCTATAGCTAAATTTACACATGCAAGTATCCGCGCCCCCGTGAGAATGCCCTTCAATCTCTGAATGAGATCAAGGAGCTGGTATCAGGCTCACTTAACTGTAGCCCACGACACCTTGCTTAGCCACACCCCCAAGGGAATTCAGCAGTGATAAATATTAAGCCATAAGTGAAAACTTGACTTAGTTAATGCTACTAAGGGTCGGTAAAACTCGTGCCAGCCACCGCGGTTATACGAGAGACTCAAGTTGACAGTCATCGGCGTAAAGAGTGGTTAAGATGAACAAAAACTAAAGCCAAATGCCTTCAAAACTGTTATACGTTCTCGAAGGTGAGAAGCCCAACTACGAAAGTGGCTTTATTATATCTGACTCCACGAAAGCTAGGGTACAAA…
Chaetodon quadrimaculatus	Chaetodon	Chaetodontidae	Chaetodontiformes	Actinopteri	Chordata	ACTGTCAGCTATAGCTAAATTTACACATGCAAGTATCCGCGCCCCCGTGAGAATGCCCTTCAATCTCTGGATGAGATCAAGGAGCTGGTATCAGGCACACTTAAATGTAGCCCACGACACCTTGCTTAGCCACACCCCCAAGGGAATTCAGCAGTGATAAATATTAAGCCATAAGTGAAAACTTGACTTAGTTAATGCTACTAAGGGTCGGTAAAACTCGTGCCAGCCACCGCGGTTATACGAGAGACTCAAGTTGACAGTCATCGGCGTAAAGAGTGGTTAAGATAAATAAAAACTAAAGCCAAATACCTTCAAAGCTGTTATACGCTCTCGAAGGCAAGAAGCCCAACTACGAAAGTGGCTTTATTACATCTGACCCCACGAAAGCTAGGGTACAAA…
Chaetodon rafflesii	Chaetodon	Chaetodontidae	Chaetodontiformes	Actinopteri	Chordata	ACTGTCAGCTATAGCTAAATTTACACATGCAAGTATCCGCGCCCCTGTGAGAATGCCCTGTAATCTCTGGATGAGATCAAGGAGCTGGTATCAGGCACACTTAAATGTAGCCCACGACGCCTTGCTTAGCCACACCCCCAAGGGAATCCAGCAGTGATAGATTTTAAGCCATAAGTGAAAACTTGACTTAGTTAATGCTACTGAGAGTCGGTAAAACTCGTGCCAGCCACCGCGGTTATACGAGAGACTCAAGTTGACAGTCATCGGCGTAAAGAGTGGTTAAGATGTATAAAAACTAGAGTTAAACGCCCTCAAAGCTGTTATACGCTCCCGAAGGTAAGAAGCCCAACTACGAAAGTGACTCTATCATATCTGATTCCACGAAAGCTAGGGCACAAA…
Chaetodon rainfordi	Chaetodon	Chaetodontidae	Chaetodontiformes	Actinopteri	Chordata	ACTATCAGCTATAGCTAAATTTACACATGCAAGTATCCGCGCCCCTGTGAGAATGCCCTGTAATCTCTGAATGAGATCAAGGAGCTGGTATCAGGCACACTTAAATGTAGCCCACGACACCTTGCTTAGCCACACCCCCAAGGGAATCCAGCAGTGATAGATATTAAGCCATAAGTGAAAACTTGACTTAGTTAATGCTACTGAGAGTCGGTAAAACTCGTGCCAGCCACCGCGGTTATACGAGAGACTCAAGTTGACAGTCATCGGCGTAAAGAGTGGTTAAGATGAATATAAACTAAAGCCGAATGCCCTCAAAGCTGTTATACGCTCTCGAAGGTAAGAAGCCCAACTACGAAAGTGGCTTTATTTAGTCTGATTCCACGAAAGCTAGGGTACAAA…
Chaetodon reticulatus	Chaetodon	Chaetodontidae	Chaetodontiformes	Actinopteri	Chordata	ACTGTCAGCTATAGCTAAATTTACACATGCAAGTATCCGCGCCCCCGTGAGAATGCCCTGTAACCTCTGAATGAGGTCAAGGAGCTGGTATCAGGTACACCTAAATGTAGCCCACGACACCTTGCTTAGCCACACCCCTAAGGGAATTCAGCAGTGATAGATATTAAGCCATAAGTGAAAACTTGACTTAGTTAATGCTATTTGAGAGTCGGTAAAACTCGTGCCAGCCACCGCGGTTATACGAGAGACTCAAGTTGACAGTTATCGGCGTAAAGAGTGGTTAAGATATAAAAAAACTAAAGCCGAATATCTTCAAAGCTGTTATACGCTCTCGAAGGTTAGAAGCCCAACTACGAAAGTGGCTTTATTAAATCTGATTCCACGAAAGCTAGGGCACAA…
Chaetodon robustus	Chaetodon	Chaetodontidae	Chaetodontiformes	Actinopteri	Chordata	ACTGTCAGCTATAGCTAAATTTACACATGCAAGTATCCGCGCCCCCGTGAGAATGCCCTGCGACCTCTGGATGAGGTTAAGGAGCTGGTATCAGGCACACTTAAATGTAGCCCACGACACCTTGTTTAGCCACACCCCCAAGGGAATTCAGCAGTGATAGATATTAAGCCATAAGTGAAAGCTTGACTTAGTTAATGCTACAAAGAGTCGGTAAAACTCGTGCCAGCCACCGCGGTTATACGAGGGACTCAAGTTGACAACCATCGGCGTAAAGAGTGGTTAAGAAACATAAAAACTAAAGCCGAATGCCTTCAAAGCTGTTATACGCCTTCGAAGGTTAGAAGCCCAACTACGAAAGTGGCTTTATTATATCTGATTCCACGAAAGCTAGGGCACAAA…
Chaetodon sedentarius	Chaetodon	Chaetodontidae	Chaetodontiformes	Actinopteri	Chordata	ACTGTCAGCTATAGCTAAATTTACACATGCAAGTATCCGCGCCCCCGTGAGAATGCCCTTCAATCTCTGAATGAGATCAAGGAGCTGGTATCAGGCACACTTAACTGTAGCCCACGACACCTTGCTTAGCCACACCCCCAAGGGAATTCAGCAGTGATAGATATTAAGCCATAAGTGAAAACTTGACTTAGTTAATGCTACTAAGGGTCGGTAAAATTCGTGCCAGCCACCGCGGTTATACGAGAGACTCGAGTTGACAGTCATCGGCGTAAAGAGTGGTTAAGATAAATAAAAACTAAAGCCAAATACCTTCAATGCTGTTATACGTTCTCGAAGGTAAGAAGTCCAACTACGAAAGTGGCTTTATTAGATCTGACTCCACGAAAGCTAGGGCACAAA…
Chaetodon selene	Chaetodon	Chaetodontidae	Chaetodontiformes	Actinopteri	Chordata	ACTGTCAGCTATAGCTAAATTTACACATGCAAGTATCCGCGCCCCTGTGAGAATGCCCTGCAACCTCTGAATGAGACCAAGGAGCTGGTATCAGGCACACTTAAATGTAGCCCACAACACCTTGCTTAGCCACACCCCCAAGGGAATCCAGCAGTGATAGATTTTAAGCCATAAGTGAAAACTTGACTTAGTTAATGCTACTAAGAGTTGGTAAAGCTCGTGCCAGCCACCGCGGTTATACGAGAGACTCAAGTTGACAGTCATCGGCGTAAAGAGTGGTTAGGACAAACATAAACTAGAGCCGAATGCCCTCAAAGCTGTTATAAGCCCTACGAGAGCAAGAAGCCCAACTACGAAAGTGGCTCTATTATATCTGACTCCACGAAAGCTAGGGCACAA…
Chaetodon semeion	Chaetodon	Chaetodontidae	Chaetodontiformes	Actinopteri	Chordata	ACTATCAGCTATAGCTAGATTTACACATGCAAGTATCCGCGCCCCTGTGAGAATGCCCTGTAATCTCTGAATGAGATCAAGGAGCTGGTATCAGGCACGCTTAAATGTAGCCCACGACGCCTTGCTTAGCCACACCCCCAAGGGAACCCAGCAGTGATAGATCTTAAGCCATAAGTGAAAACTTGACTTAGTCAGTGCTACTAAGGGTCGGTAAAACTCGTGCCAGCCACCGCGGTTATACGAGAGACTCAAGTTGATAGTCATCGGCGTAAAGAGTGGTTAAGATAAATAAAAACTAGAGCTAAATACCCTCAAAGCTGTTATACGCCCTCGAAGGTAAGAAGCCCAACTACGAAAGTGGCTCTATTATATCTGATTCCACGAAAGCTAGGGTACAAA…
Chaetodon semilarvatus	Chaetodon	Chaetodontidae	Chaetodontiformes	Actinopteri	Chordata	ACTGTCAGCTATAGCTAAATTTACACATGCAAGTATCCGCGCCCCCGTGAGAATGCCCTGTAATCTCTGGATGAGATCAAGGAGCTGGTATCAGGCACACTTAAATGTAGCCCACGACGCCTTGCTTAGCCACACCCCCAAGGGAATTCAGCAGTGATAGATTTTAAGCCATAAGTGAAAACTTGACTTAGTTAATGCTACTGAGAGTCGGTAAAACTCGTGCCAGCCACCGCGGTTATACGAGAGACTCAAGTTGACAGTCATCGGCGTAAAGAGTGGTTAAGATGTATAAAAACTAGAGCTAAATACCTTCAAAGCTGTTATACGTTCTCGAAGGTAAGAAGCCCAACTACGAAAGTGGCTCTACCATATCTGATTCCACGAAAGCTAGGGCACAAA…
Chaetodon speculum	Chaetodon	Chaetodontidae	Chaetodontiformes	Actinopteri	Chordata	ACTGTCAGCTATAGCTAAATTTACACATGCAAGTATCCGCGCCCCTGTGAGGATGCCCTCTAGCCTCTGAATGAGATCAAGGAGCTGGTATCAGGCACACTTAAATGTAGCCCACGACACCTTGCTTAGCCACACCCCCAAGGGAACCCAGCAGTGATAGATATTAAGCCATAAGTGAAAGCTTGACTTAGTTAATGCTACCGAGAGTCGGTAAAACTCGTGCCAGCCACCGCGGTTAGACGAGAGGCTCAAGTTGACAGTTATCGGCGTAAAGCGTGGTTAAGATGTATAAAAACTAAAGCCGAATGCCCTCAAAGCTGTTATACGCTCTCGAAGGCAAGAAGCCCAACTACGAAAGTGGCTTTACTTATTCTGATTCCACGAAAGCTAGGGAACAAA…
Chaetodon striatus	Chaetodon	Chaetodontidae	Chaetodontiformes	Actinopteri	Chordata	GGCCCTAGAAAGCTCCGTTGGCACAAAGGTTTGGTCCTGGCTTTACTGTCAGCTATAGCTAAATTTACACATGCAAGTATCCGCGCCCCTGTGAGAATGCCCTGTGGTCTCTGAATGAAACCAAGGAGCTGGTATCAGGCACACTTAAATGTAGCCCATGACACCTTGCTTAGCCACACCCCCAAGGGATTTCAGCAGTGATAGATTTTAAGCCATAAGTGAAAACTTGACTTAGTTAATGCTAATGAGAGTCGGTAAAACTCGTGCCAGCCACCGCGGTTATACGAGAGACTCAAGTTGACAGCCATCGGCGTAAAGTGTGGTCAAGATGAATAAAAACTAGAGCTGAATGCCCTCAAAGCTGTTATACGCCTTCGAAGGTAAGAAACCCAACTACGA…
Chaetodon striatus	Chaetodon	Chaetodontidae	Chaetodontiformes	Actinopteri	Chordata	ACTGTCAGCTATAGCTAAATTTACACATGCAAGTATCCGCGCCCCTGTGAGAATGCCCTGTGGTCTCTGAATGAAACCAAGGAGCTGGTATCAGGCACACTTAAATGTAGCCCATGACACCTTGCTTAGCCACACCCCCAAGGGATTTCAGCAGTGATAGATTTTAAGCCATAAGTGAAAACTTGACTTAGTTAATGCTAATGAGAGTCGGTAAAACTCGTGCCAGCCACCGCGGTTATACGAGAGACTCAAGTTGACAGCCATCGGCGTAAAGTGTGGTCAAGATGAATAAAAACTAGAGCTGAATGCCCTCAAAGCTGTTATACGCCTTCGAAGGTAAGAAACCCAACTACGAAAGTGGCTCTATTATATCTGATTCCACGAAAGCTAGGGAACAAA…
Chaetodon trifascialis	Chaetodon	Chaetodontidae	Chaetodontiformes	Actinopteri	Chordata	ACTGTCAGCTATAGCTAAATTTACACATGCAAGTATCCGCGTCCCTGTGAGAATGCCCTGTGATCTCTGAATGAGATCAAGGAGCTGGTATCAGGCACACTTAAATGCAGCCCACGACACCTTGCTTAGCCACACCCCCAAGGGAATCCAGCAGTGATAGATATTAAGCCATAAGCGAAAGCTTGACTTAGTTAATGCTACCAAGAGTCGGTAAAACTCGTGCCAGCCACCGCGGTTATACGAGAGACTCAGGTTGACAGCCATCGGCGTAAAGAGTGGTTAGGACGGACAAAAACTAAAGCCGAATGCTCTCAAAGCTGTTATACGCCCTCGAAGGTAAGAAGCCCTACTACGAAAGTGACTTTATTAAATCTGATTCCACGAAAGCTAGGATACAAA…
Chaetodon trifasciatus	Chaetodon	Chaetodontidae	Chaetodontiformes	Actinopteri	Chordata	ACTGTCAGCTATAGCTAAATTTACACATGCAAGTATCCGCGCCCCTGTGAAAATGCCCTACGGCCTCTGAATGAGGTCAAGGAGCTGGTATCAGGCACACTTAAATGTAGCCCACGACACCTTGCTTAGCCACACCCCCAAGGGAATTCAGCAGTGATAAATATTAAGCAATAAGTGAAAACTTGACTTAGTTAATGCTACTGAGAGTCGGTAAAACTCGTGCCAGCCACCGCGGTTATACGAGAGACTCAAGTTGACAGTCATCGGCGTAAAGAGTGGTTAGGATGTATAAAAACTAAAGCCAAATGCCTTCAAAGTTGTTATACGCTCTCGAAGGTAAGAAGCCCAACTACGAAAGTGGCTTTATTAAATCTGACCCCACGAAAGCTAGGGTACAAA…
Chaetodon ulietensis	Chaetodon	Chaetodontidae	Chaetodontiformes	Actinopteri	Chordata	TCAGCTATAGCTAATTTCCATGCAAGTATCCGCGCCCCTGTGAGAATGCCCTGTAACCTCTGAATGAGATCAAGGAGCTGGTATCAGGCACACTTAAATGTAGCCCACGACGCCTTGCTTAGCCACACCCCCAAGGGAATCCAGCAGTGATAGATTTTAAGCCATAAGTGAAAACTTGACTTAGTTAATGCTACTGAGAGTCGGTAAAACTCGTGCCAGCCACCGCGGTTATACGAGAGACTCAAGTTGACAGTCATCGGCGTAAAGAGTGGTTAAGATGTATAAAAACTAGAGCTAAATACCTTCAAAGCTGTTATACGTTCTCGAAGGTAAGAAACCCAACTACGAAAGTGGCTCTACCATATCTGATTCCACGAAAGCTAGGGCACAAACTGGGAT…
Chaetodon unimaculatus	Chaetodon	Chaetodontidae	Chaetodontiformes	Actinopteri	Chordata	CTATAGCTAAATTTACACATGCAAGTATCCGCGCCCCCGTGAGAATGCCCTTAAATCTCTGGATGAGATCAAGGAGCTGGTATCAGGCACACTTAAATGTAGCCCACGACACCTTGCTTAGCCACGCCCCCAAGGGAATTCAGCAGTGATAAATATTAAGCCATAAGTGAAAACTTGACTTAGTTAATGCTACTAAGGGTCGGTAAAACTCGTGCCAGCCACCGCGGTTATACGAGAGACTCAAGTTGACAGTCATCGGCGTAAAGAGTGGTTAAGATGTATAGAAATTAAAGCTAAATGCCTTCAAAGCTGTTATACGCTCTCGAGGGTAAGAAACCCAACTACGAAAGTGGCTTTATTAAATCTGACTCCACGAAAGCTGGGGCACAAACTGGGATT…
Chaetodon vagabundus	Chaetodon	Chaetodontidae	Chaetodontiformes	Actinopteri	Chordata	ACTGTCAGCTATAGCTAAATTTACACATGCAAGTATCCGCGCCCCCGTGAGAATGCCCTGTAATCTCTGGATGAGATCAAGGAGCTGGTATCAGGCACACTTAAATGTAGCCCACGACGCCTTGCTTAGCCACACCCCCAAGGGAATCCAGCAGTGATAGATTTTAAGCCATAAGTGAAAACTTGACTTAGTTAATGCTACTGAGAGTCGGTAAAACTCGTGCCAGCCACCGCGGTTATACGAGAGACTCAAGTTGACAGTCATCGGCGTAAAGAGTGGTTAAGATGTACAAAAACTAGAGCCAAATGCCCTCAAAGCTGTTATACGCTTCCGAAGGTAAGAAGCCCAACTACGAAAGTGGCTCTATCATATCTGATTCCACGAAAGCTAGGGCACAAA…
Chaetodon xanthurus	Chaetodon	Chaetodontidae	Chaetodontiformes	Actinopteri	Chordata	ACTGTCAGCTATAGCTAAATTTACACATGCAAGTATCCGCGCCCCCGTGAGAATGCCCTTCAATCTCTGGATGAGATCAAGGAGCTGGTATCAGGCACACTTAAATGTAGCCCACGACACCTTGCTTAGCCACACCCCCAAGGGAATTCAGCAGTGATAAATATTAAGCCATAAGTGAAAACTTGACTTAGTTAATGCTACTAAGGGTCGGTAAAACTCGTGCCAGCCACCGCGGTTATACGAGAGACTCAAGTTGACAGTCATCGGCGTAAAGAGTGGTTAAGACGAATAAAAACTAAAGCCGAATACCTTCAAAGCTGTTATACGCTCTCGAAGGCAAGAAGCCCAACTACGAAAGTGGCTTTATTATATCTGACTCCACGAAAGCTAGGGTACAAA…
Chaetodon zanzibarensis	Chaetodon	Chaetodontidae	Chaetodontiformes	Actinopteri	Chordata	ACTGTCAGCTATAGCTAAATTTACACATGCAAGTATCCGCGCCCCTGTGAGGATGCCCTGTAACCTCTGAATGAGATCAAGGAGCTGGTATCAGGCACACTTAAAGTAGCCCACGACACCTTGCTTAGCCACACCCCCAAGGGAACCCAGCAGTGATAGATATTAAGCCATAAGTGAAAGCTTGACTTAGTTAATGCTACCGAGAGTCGGTAAAACTCGTGCCAGCCACCGCGGTTATACGAGAGGCTCAAGTTGACAGTTATCGGCGTAAAGCGTGGTTAAGATGTATAAAAACTAAAGCCGAATGCCCTCAAAGTTGTTATACGCTCTCGAAGGCAAGAAGCCCAACTACGAAAGTGGCTTTACTTAATCTGATTCCACGAAAGCTAGGGAACAAAC…
Cheilinus abudjubbe	Cheilinus	Labridae	Labriformes	Actinopteri	Chordata	CTAGCCCATGACACCTTGCTTAGCCACACCCCCAAGGGAACTCAGCAGTGATAGACATTAAGCCATGAGTGAAAACTTGACTTAGTTAAGGTTGAGAGGGCCGGTTAATTTCGTGCCAGCCACCGCGGTTATACGAGAGGCCCAAGTGGATAGACTCCGGCATAAAGTGTGGTTAAGGATTAGATTAAACTAAAGCCGAAGACTTTCAGAGCTGTTATACGCAAATGAAGGATTGAAGCCCAACCACGAAAGTGGCTTTAATAGCCCTGACGCCACGGAAGCTACGGGACAAACTGGGATTAGATACCCCACTATGCGTAGCCGTAAACATTGATAATACCACATATTTATTATCCGCCTGGGAACTACGAGCGAAAGCTTAAAACCCAATGGACTTGG…
Cheilinus abudjubbe	Cheilinus	Labridae	Labriformes	Actinopteri	Chordata	CTAGCCCATGACACCTTGCTTAGCCACACCCCCAAGGGAACTCAGCAGTGATAGACATTAAGCCATGAGTGAAAACTTGACTTAGTTAAGGTTGAGAGGGCCGGTTAATTTCGTGCCAGCCACCGCGGTTATACGAGAGGCCCAAGTGGATAGACTCCGGCATAAAGTGTGGTTAAGGATTAGATTAAACTAAAGCCGAAGACTTTCAGAGCTGTTATACGCAAATGAAGGATTGAAGCCCAACCACGAAAGTGGCTTTAATAGCCCTGACGCCACGGAAGCTACGGGACAAACTGGGATTAGATACCCCACTATGCGTAGCCGTAAACATTGATAATACCACATATTTATTATCCGCCTGGGAACTACGAGCGAAAGCTTAAAACCCAATGGACTTGG…
Cheilinus abudjubbe	Cheilinus	Labridae	Labriformes	Actinopteri	Chordata	TCTATCAACTCTAACCAAACTTACACATGCAAGTATCCGCACCCCTGTGAGAATGCCCCCCTCCTGCCTCCCTGATAGGAGGCTAGGAGCTGGTATCAGGCACAGCTTTGAGCTAGCCCATGACACCTTGCTTAGCCACACCCCCAAGGGAACTCAGCAGTGATAGACATTAAGCCATGAGTGAAAACTTGACTTAGTTAAGGTTGAGAGGGCCGGTTAATTTCGTGCCAGCCACCGCGGTTATACGAGAGGCCCAAGTAGATAGACTCCGGCATAAAGTGTGGTTAAGGATTAGATTAAACTAAAGCCGAAGACTTTCAAAGCTGTTATACGCAAATGAAGGATTGAAGCCCAACCACGAAAGTGGCTTTAATAACCCTGACGCCACGGAAGCTACGG…
Cheilinus chlorourus	Cheilinus	Labridae	Labriformes	Actinopteri	Chordata	CAAAGGCTTGGTCCTGACTTTTCTATCAACTCTAACCTAACTTACACATGCAAGTATCCGCACCCCTGTGAGAATGCCCCCCTCCTGCCTCCCTAATAGGAGGCTAGGAGCTGGTATCAGGCACAGCTTTAAGCTAGCCCATGACACCTTGCTTAGCCACACCCCCAAGGGAACTCAGCAGTGATAAACATTAAGCCATGAGTGAAAACTTGACTTAGTTAAGGTTGAGAGGGCCGGTTAATTTCGTGCCAGCCACCGCGGTTATACGAGAGGCCCAAGTGGATAGACTCCGGCATAAAGTGTGGTTAAGGATTAAATTAAACTAAAGCCGAAGACTTTCAGAGCTGTTATACGCAAATGAAAGATTGAAGCCCAACCACGAAAGTGGCTTTAACAACC…
Cheilinus chlorourus	Cheilinus	Labridae	Labriformes	Actinopteri	Chordata	TCTATCAACTCTAACCTAACTTACACATGCAAGTATCCGCACCCCTGTGAGAATGCCCCCCTCCTGCCTCCCTAATAGGAGGCTAGGAGCTGGTATCAGGCACAGCCCCCGCTAGCCCATGACACCTTGCTTAGCCACACCCCCAAGGGAACTCAGCAGTGATAAACATTAAGCCATGAGTGAAAACTTGACTTAGTTAAGGTTGAGAGGGCCGGTTAATTTCGTGCCAGCCACCGCGGTTATACGAGAGGCCCAAGTGGATAGACTCCGGCATAAAGTGTGGTTAAGGATTAAATTAAACTAAAGCCGAAGACTTTCAGAGCTGTTATACGCAAATGAAAGATTGAAGCCCAACCACGAAAGTGGCTTTAACAACCCTGACGCCACGGAAGCTACGGG…
Cheilinus fasciatus	Cheilinus	Labridae	Labriformes	Actinopteri	Chordata	CACAAAGGCTTGGTCCTGACTTTTCTGTTGACTTTAACCCAACTTACACATGCAAGTATCCGCACCCCCGTGAGAATGCCCCCCCCCGCACCCTTTAAAGGATGCCAGGAGCCGGTATCAGGCACAGCCCCCGCTAGCCCATGACACCTTGCTTAGCCACACCCCCAAGGGAACTCAGCAGTGATAAACATTAAGCCATGAGTGAAAACTTGACTTAGTTAGAGTTAAGAGGGCCGGCTAATTTCGTGCCAGCCGCCGCGGTTATACGAGAGGCCCAAGTTAACAGGTTCCGGCATAAAGTGTGGTTAAGGATTAGACTTAACTAAAGCCGAAGGCTTTCAGAGCTGTTATACGCAAATGAAAAGCTGAAGCCCAACCACGAAAGTGGCTTTAATAACC…
Cheilinus fasciatus	Cheilinus	Labridae	Labriformes	Actinopteri	Chordata	CTAGCCCATGACACCTTGCTTAGCCACCCCCCCAAGGGAACTCAGCAGTGATAGACATTAAGCCATAAGTGAAAACTTGACTTATTTAAAGTTAAAAGGGCCGGTAAATTTCGTGCCAGCCACCGCGGTTATACGAGAGGCCCAAGTTAACAGATTCCGGCGTAAAGTGTGGTTAAGGATTAAACTTAACTAAAGCCGAAGGCTTTCAGAGCTGTTATACGCAAATGAAAAGCTGAAGCCCAACCACGAAAGTGGCTTTAATAACCCTGACGCCCCGAAAGCTACGGAACAAACTGGGATTAAATACCCCACTATGCGTAGCCGTAAACATTGATAGCACTTTATATTCTCTATCCGCCTGGGAACTACGAGCAACAGCTTAAAACCCAATGGACTTGG…
Cheilinus lunulatus	Cheilinus	Labridae	Labriformes	Actinopteri	Chordata	CTAGCCCACGAGCACCTGCTAGCCACACCCCAGGGAACTCAGCAGTGATAAACATTAAGCCATGAGTGAAAACCCGACTAGTTAAGGTTGAGAGGGCCGGTTAATTTCGTGCCAGCCACCGCGGTTATACGAGAGGCCCAAGTGGATAGACTCCGGCATAAAGTGTGGTTAAGGATTAAACTAACTAAAGCCGAATACTTTCAGAGCTGTTATACGCAAATGAAAGATTGAAGCCCAACCACGAAAGTGGCTTTAACAGCCCTGACGCCACGGAAGCTACGGGACAAACTGGGATTAGATACCCCACTATGCGTAGCCGTAAACATTGATAATACCACATATTTATTATCCGCCCGGGAACTACGAGCGAAAGCTTAAAACCCAATGGACTTGGCGGTG…
Cheilinus lunulatus	Cheilinus	Labridae	Labriformes	Actinopteri	Chordata	CAGTAAGGAACCTTGCCAGCACATTTTAAGGGCACTCAGCAGTGAAAACATTAAGCCTGAGTGAAAATTTGACTAGTTAAGGTTGAGCGGGCCGGTTAATTTCGTGCCAGCCACCGCGGTTATACGAGAGGCCCAAGTGGATAGACTCCGGCATAAAGTGTGGTTAAGGATTAAACTAACTAAAGCCGAATACTTTCAGAGCTGTTATACGCAAATGAAAGATTGAAGCCCAACCACGAAAGTGGCTTTAACAGCCCTGACGCCACGGAAGCTACGGGACAAACTGGGATTAGATACCCCACTATGCGTAGCCGTAAACATTGATAATACCACATATTTATTATCCGCCCGGGAACTACGAGCGAAAGCTTAAAACCCAATGGACTTGGCGGTGCTTTA…
Cheilinus lunulatus	Cheilinus	Labridae	Labriformes	Actinopteri	Chordata	CAGTAAGGAACCTTGCCAGCACATTTTAAGGGAACTCAGCAGTGAAAACATTAAGCCTGAGTGAAAATTTGACTAGTTAAGGTTGAGAGGGCCGGTTAATTTCGTGCCAGCCACCGCGGTTATACGAGAGGCCCAAGTGGATAGACTCCGGCATAAAGTGTGGTTAAGGATTAAACTAAACTAAAGCCGAATACTTTCAGAGCTGTTATACGCAAATGAAAGATTGAAGCCCAACCACGAAAGTGGCTTTAACAGCCCTGACGCCACGGAAGCTACGGGACAAACTGGGATTAGATACCCCACTATGCGTAGCCGTAAACATTGATAATACCACATATTTATTATCCGCCCGGGAACTACGAGCGAAAGCTTAAAACCCAATGGACTTGGCGGTGCTTT…
Cheilinus lunulatus	Cheilinus	Labridae	Labriformes	Actinopteri	Chordata	TCTATCAACTCTAACCAAACTTACACATGCAAGTATCCGCACCCCTGTGAGAATGCCCCCCCTCCTGCCTCCCTCATAGGAGGCTAGGAGCTGGTATCAGGCACAGCTTAAGCTAGCCCATGACACCTTGCTTAGCCACACCCCCAAGGGAACTCAGCAGTGATAAACATTAAGCCATGAGTGAAAACTTGACTTAGTTAAGGTTGAGAGGGCCGGTTAATTTCGTGCCAGCCACCGCGGTTATACGAGAGGCCCAAGTGGATAGACTCCGGCATAAAGTGTGGTTAAGGATTAAACTAAACTAAAGCCGAATACTTTCAGAGCTGTTATACGCAAATGAAAGATTGAAGCCCAACCACGAAAGTGGCTTTAACAGCCCTGACGCCACGGAAGCTACGG…
Cheilinus oxycephalus	Cheilinus	Labridae	Labriformes	Actinopteri	Chordata	CACAAAGGCTTGGTCCTGACTTTTCTATCAACTCTAACCAAACTTACACATGCAAGTATCCGCACCCCTGTGAGAATGCCCCCCTCCTGCCTCCCGCATAGGAGGCTAGGAGCTGGTATCAGGCACAGCTTAAGCTAGCCCATGACACCTTGCTTAGCCACACCCCCAAGGGAACTCAGCAGTGATAAACATTAAGCCATGAGTGAAAACTTGACTTAGTTAAGGTTGAGAGGGCCGGTTAATTTCGTGCCAGCCACCGCGGTTATACGAGAGGCCCAAGTGGATAGACTCCGGCATAAAGTGTGGTTAAGGATTAAACTAAACTAAAGCCGAATACTTTCAGAGCTGTTATACGCAAATGAAAGATTGAAGCCCAACCACGAAAGTGGCTTTAACAAC…
Cheilinus trilobatus	Cheilinus	Labridae	Labriformes	Actinopteri	Chordata	CAAAGGCTTGGTCCTGACTTTTCTATCAACTCTAACCAAACTTACACATGCAAGTATCCGCACCCCTGTGAGAATGCCCCCCTCCTGCCTCCCTCATGGGAGGCTAGGAGCTGGTATCAGGCACAGCTCTGAGCTAGCCCATGACACCTTGCTTAGCCACACCCCCAAGGGAACTCAGCAGTGATAAACATTAAGCCATGAGTGAAAACTTGACTTAGTTAAGGTTGAGAGGGCCGGTTAATTTCGTGCCAGCCACCGCGGTTATACGAGAGGCCCAAGTGGATAGACTCCGGCATAAAGTGTGGTTAAGGATTAAACTAAACTAAAGCCGAATACTTTCAGAGCTGTTATACGCAAATGAAAGATTGAAGCCCAACCACGAAAGTGGCTTTAACAACC…
Cheilinus trilobatus	Cheilinus	Labridae	Labriformes	Actinopteri	Chordata	TCTATCAACTCTAACCAAACTTACACATGCAAGTATCCGCACCCCTGTGAGAATGCCCCCCTCCTGCCTCCCTCATAGGAGGCTAGGAGCTGGTATCAGGCACAGCCCCCGCTAGCCCATGACACCTTGCTTAGCCACACCCCCAAGGGAACTCAGCAGTGATAAACATTAAGCCATGAGTGAAAACTTGACTTAGTTAAGGTTGAGAGGGCCGGTTAATTTCGTGCCAGCCACCGCGGTTATACGAGAGGCCCAAGTGGATAGACTCCGGCATAAAGTGTGGTTAAGGATTAAACTAAACTAAAGCCGAATACTTTCAGAGCTGTTATACGCAAATGAAAGATTGAAGCCCAACCACGAAAGTGGCTTTAACAGCCCTGACGCCACGGAAGCTACGGG…
Cheilinus undulatus	Cheilinus	Labridae	Labriformes	Actinopteri	Chordata	CACCAAGGCTTGGTCCTGACTTTTCTATCAGTTTTAGCCGAACTTACACATGCAAGTATCCGCACCCCCGTGAGAATGCCCCTCCCCCTGCTTCCTTTGAAGGAAGCTAGGAGCTGGTATCAGGCACAGCCCCCGCTAGCCCATGACACCTTGCTTAGCCACACCCCCAAGGGAACTCAGCAGTGATAAACATTAAGCCATAAGTGAAAACTTGACTTAGTTAAGGCTAAGAGGGCCGGTCAATCTCGTGCCAGCCACCGCGGTTATACGAGAGGCCCAAATTGATAGACTCCGGCATAAAGTGTGGTTAAGGACTAAACTCTACTAAAGCCGAAGACTCTCAAAGCTGTTATACGCAAATGAGAGGTAGAAGCCCAATCACGAAAGTAGCTTTAATTA…
Cheilinus undulatus	Cheilinus	Labridae	Labriformes	Actinopteri	Chordata	CCCTAGAAAGCTCCGATGGCACCAAGGCTTGGTCCTGACTTTTCTATCAGTTTTAGCCGAACTTACACATGCAAGTATCCGCACCCCCGTGAGAATGCCCTCCCCCTGCTTCCTTTGAAGGAAGCTAGGAGCTGGTATCAGGCACAGCCCCCGCTAGCCCATGACACCTTGCTTAGCCACACCCCCAAGGGAACTCAGCAGTGATAAACATTAAGCCATAAGTGAAAACTTGACTTAGTTAAGGCTAAGTAGGGCCGGTCAATCTCGTGCCAGCCACCGCGGTTATACGAGAGGCCCAAATTGATAGACTCCGGCATAAAGTGTGGTTAAGGACTAAACTCTACTAAAGCCGAAGACTCTCAAAGCTGTTATACGCAAATGAGAGGTAGAAGCCCAATC…
Chlorurus bleekeri	Chlorurus	Labridae	Labriformes	Actinopteri	Chordata	CCCTTAAAAGTCCCGGCAACACAAAGGTTTGGTCCCGGCCTTATTCTCAACTGTAGCTGAACTTACACATGCAAGTATCCGCACCCCCGTGAAAATGCCCTCCGCCCCCCGCCCGGGGGCGAGGAGTTGGTATCAGGCACAAACCCATTTAGCCGACGACACCTAGCCTAGCCACACCCCCAAGGGACTACAGCAGTGATAGACATTAAGCAATGAGTGAAAACTCGACTTAGTTAAAGCTAAGAGGGCTGGTAAATCTCGTGCCAGCCACCGCGGTTATACGAAAGGCCCAAGTTGAGAAATATTCGGCGTAAAGGGTGGCTAAGGACCTATTCCAAACTAGAGCTAAATTTCTTCAAAGCTGTTATACGCTCATGAAAAGTAGAAAATCAACCACGA…
Chlorurus bowersi	Chlorurus	Labridae	Labriformes	Actinopteri	Chordata	CCCTTAAAAGTCCCGACAACACAAAGGTTTGGTCCCGGCCTTATTCTCAACTGTAGCTGAACTTACACATGCAAGTATCCGCACCCCCGTGAAAATGCCCCCCGCCCCCCGCCCGGGGGCAAGGAGCTGGTATCAGGCACAAACCCATTTAGCCGACGACACCTAGCCTAGCCACACCCCCAAGGGACTACAGCAGTGATAGACATTAAGCAATGAGTGAAAACTCGACTTAGTTAAAGCTAAGAGGGCTGGTAAATCTCGTGCCAGCCACCGCGGTTATACGAAAGGCCCAAGTTGAAAAACATTCGGCGTAAAGGGTGGCTAAGGACCTATCCCAAACTAGAGCTAAATTTCTTCAAAGCTGTTATACGCTCATGAAAAGCAGAAAATCAACCACGA…
Chlorurus capistratoides	Chlorurus	Labridae	Labriformes	Actinopteri	Chordata	CCCTTAAAAGTCCCGACAGCACAAAGGTTTGGTCCCGGCCTTATTCTCAACTGTAGCTGAACTTACACATGCAAGTATCCGCACCCCCGTGAAAATGCCCCCCGCCCCCCGCCCGGGGGCAAGGAGCTGGTATCAGGCGCAAATCCATTTAGCCGACGACACCTAGCCTAGCCACACCCCCAAGGGACTACAGCAGTGATAGACATTAAGCAATGAGTGAAAGCTCGACTTAGTTAAAGCTAAGAGGGCTGGTAAATCTCGTGCCAGCCACCGCGGTTATACGAAAGGCCCAAGTTGAAAAACATTCGGCGTAAAGGGTGGCTAAGGACCTATCCCAAACTAGAGCTAAATTTCTTCAAAGCTGTTATACGCTCATGAAAAGCAGAAAATCAACCACGA…
Chlorurus japanensis	Chlorurus	Labridae	Labriformes	Actinopteri	Chordata	CCCTTAAAAGTCCCGACAACACAAAGGTTTGGTCCCGGCCTTATTCTCAACTGTAGCTGAACTTACACATGCAAGTATCCGCACCCCCGTGAAAATGCCCCCCGCCCCCCGTCCGGGGGCAAGGAGCTGGTATCAGGCACAAATCCATTTAGCCGACGACACCTAGCCTAGCCACACCCCCAAGGGACTACAGCAGTGATAGACATTAAGCAATGAGTGAAAACTCGACTTAGTTAAAGCTAAGAGGGCTGGTAAATCTCGTGCCAGCCACCGCGGTTATACGAAAGGCCCAAGTTGAAAAACATTCGGCGTAAAGGGTGGCTAAGGACCTGTCCCAAACTAGAGCTGAATTTCTTCAAAGCTGTTATACGCTCATGAAAAGCAGAAAATCAACCACGA…
Chlorurus microrhinos	Chlorurus	Labridae	Labriformes	Actinopteri	Chordata	CCCTTAAAAGTCCCGACAACACAAAGGTTTGGTCCCGGCCTTATTCTCAACTGTAGCTGAACTTACACATGCAAGTATCCGCACCCCCGTGAAAATGCCCCCCGCCCCCCGCCCGGGGGCAAGGAGCTGGTATCAGGCGCAAATCCATTTAGCCGACGACACCTAGCCTAGCCACACCCCCAAGGGACTACAGCAGTGATAGACATTAAGCAATGAGTGAAAACTCGACTTAGTTAAAGCTAAGAGGGCTGGTAAATCTCGTGCCAGCCACCGCGGTTATACGAAAGGCCCAAGTTGAAAAACATTCGGCGTAAAGGGTGGCTAAGGACCTATCCCAAACTAGAGCTAAATTTCTTCAAAGCTGTTATACGCTCATGAAAAGCAGAAAATCAACCACGA…
Chlorurus oedema	Chlorurus	Labridae	Labriformes	Actinopteri	Chordata	CCCTTAAAAGTCCCGACAGCACAAAGGTTTGGTCCCGGCCTTATTCTCAACTGTAGCTGAACTTACACATGCAAGTATCCGCACCCCCGTGAAAATGCCCCCCGCCCCCCGCCCGGGGGCAAGGAGCTGGTATCAGGCACAAATTTATTTAGCCGACGACACCTAGCCTAGCCACACCCCCAAGGGACTACAGCAGTGATAGACATTAAGCAATGAGTGAAAACTCGACTTAGTTAAAGCTAAGAGGGCTGGTAAATCTCGTGCCAGCCACCGCGGTTATACGAAAGGCCCAAGTTGAAAAACATTCGGCGTAAAGGGTGGCTAAGGACCTATTCCAAACTAGAGCTGAATTTCTTCAAAGCTGTTATACGCTCATGAAAAGCAGAAAATCAACCACGA…
Chlorurus sordidus	Chlorurus	Labridae	Labriformes	Actinopteri	Chordata	CACAAAGGTTTGGTCCCGGCCTTATTCTCAACTGTAGCTGAACTTACACATGCAAGTATCCGCACCCCCGTGAAAATGCCCCCCGCCCCCCACCCGGGGGCAAGGAGCTGGTATCAGGCACAAATCCATTTAGCCAACGACACCTAGCCTAGCCACACCCCCAAGGGACTACAGCAGTGATAGACATTAAGCAATGAGTGAAAACTCGACTTAGTTAAAGCTAAGAGGGCTGGTAAATCTCGTGCCAGCCACCGCGGTTATACGAAAGGCCCAAGTTGAAAAACATTCGGCGTAAAGGGTGGCTAAGGACCTATTTCAAACTAGAGCTAAATTTCTTCAAAGCTGTTATACGCTCATGAAAACCAGAAAATCAACCACGAAAGTGGCTCTAATTACTCC…
Chlorurus sordidus	Chlorurus	Labridae	Labriformes	Actinopteri	Chordata	CCCTTAAAAGTCCCGACAACACAAAGGTTTGGTCCCGGCCTTATTCTCAACTGTAGCTGAACTTACACATGCAAGTATCCGCACCCCCGTGAAAATGCCCCCCGCCCCCCACCCGGGGGCAAGGAGCTGGTATCAGGCACAAATCCATTTAGCCAACGACACCTAGCCTAGCCACACCCCCAAGGGACTACAGCAGTGATAGACATTAAGCAATGAGTGAAAACTCGACTTAGTTAAAGCTAAGAGGGCTGGTAAATCTCGTGCCAGCCACCGCGGTTATACGAAAGGCCCAAGTTGAAAAACATTCGGCGTAAAGGGTGGCTAAGGACCTATTTCAAACTAGAGCTAAATTTCTTCAAAGCTGTTATACGCTCATGAAAACCAGAAAATCAACCACGA…
Chromis alpha	Chromis	Pomacentridae	NA	Actinopteri	Chordata	CACAAAGGCTTGGTCCTGACTTTATTGTCAACTCTAGCTAGACTTACACATGCAAGTATCCGCACCCCCGTGAGAATGCCCCACAGTTTCCCGCTCGGAAACAAGGAGCCGGTATCAGGCACAATCTATACTAGCCCACGACACCTTGCTTAGCCACACCCTCAAGGGATTTCAGCAGTGATAAACATTAAGCCATAAGTGAAAACTTGACTTAGTTAAGGCTAAGAGAGCCGGTAAAACTCGTGCCAGCCACCGCGGTTATACGAGAGGCTCAAGTTGATAGACAACGGCGTAAAGAGTGGTTAAGGAAACTTTTAAACTAAAGCCGAACGCCCTCAGAACTGTTATACGTTTCCGAAGGTATGAAGCCCCACCACGAAAGTGGCTTTATCTCTCCTG…
Chromis alta	Chromis	Pomacentridae	NA	Actinopteri	Chordata	TNACACATGCAAGTATCCGCACCCCTGTGAGAATGCCCCACAGTTCCCCGCCCGAGAACAAGGAGCCGGTATCAGGCACAATTAATATTTAGCCCACGACACCTTGCTTAGCCACACCCTCAAGGGATTTCAGCAGTGATAAACATTAAGCTATAAGTGAAAACTTGACTTAGTTAAAGCTAAGAGAGCCGGTAAAACTCGTGCCAGCCACCGCGGTTATACGAGAGGCTCAAGTTGACAGACAGCGGCGTAAAGAGTGGTTAAGGAAACTTTTAAACTAAAGCCGAACGCCCTCAGAACTGTTATACGTTTCCGAAGGTATGAAGCCCCACCACGAAAGTGGCTTTATTTCCCCTGACTCCACGAAAGCTGTGAAACAAACCGGGATTAGATACCCCA…
Chromis amboinensis	Chromis	Pomacentridae	NA	Actinopteri	Chordata	CACAAAGGCTTGGTCCTGACCTTGCTGTCAGCTCTGGCTAAACTTACACATGCAAGTATCCGCACCCCCGTGAAAATGCCCTACAGTTTTCTGCCCGAAAATAAGGAGCTGGTATCAGGCACAATTAAATTTAGCCCACGACACCTTGCTTAGCCACACCCCCAAGGGATTTCAGCAGTGATAAACATTAAGCTATAAGTGAAAACTTGACTTAGTTAAAGCCAAAAGAGCCGGTTAAACTCGTGCCAGCCACCGCGGTTATACGAGAGGCTCAAGTTGACAGACAGCGGCGTAAAGAGTGGTTAAGGAAACTTTTTAAACTAAAGCCGAACGCCTGCAGAACTGTTATACGTTTATGAAGGTATGAAGCTCTACCACGAAAGTGGCTTTATCATCCCT…
Chromis analis	Chromis	Pomacentridae	NA	Actinopteri	Chordata	CTTACACATGCAAGTATCCGCACCCCTGTGAGAATGCCCCATAGTTTCCCGCCCGGAAACAAGGAGCCGGTATTAGGCACAATTAATACTTAGCCCACGACACCTTGCTCAGCCACACCCCCAAGGGATTTCAGCAGTGATAAACATTAAGCCATAAGTGAAAACTTGACTTAGTTAAAGCTAAGAGAGCCGGTAAAACTCGTGCCAGCCACCGCGGTTATACGAGAGGCTCAAGTTGACAGACAACGGCGTAAAGAGTGGTTAAGGAAACTTTTAAACTAAAGCCGAACGCCCTCAGAACTGTTATACGTCTCCGAAGGTATGAAGCCCCACCACGAAAGTGGCTTTACCCCCCCCCCCGACCCCACGAAAGCTGTGAAACAAACCGGGATTAGATAC…
Chromis atripectoralis	Chromis	Pomacentridae	NA	Actinopteri	Chordata	ACTGTCAGCTCTGACTAGACTTACACATGCAAGTATCCGCACCCCTGTGAGAATGCCCTACAGTTTCCCGCCCGAAAACAAGGAGCCGGTATCAGGCACAGTCCCCACTAGCCCACGACACCTTGCTTAGCCACACCCTCAAGGGATTTCAGCAGTGATAGACATTAAGCTATAAGTGAAAACTTGACTTAGTTAAAGCCAAGAGAGCCGGTAAAACTCGTGCCAGCCACCGCGGTTATACGAGAGGCTCAAGTTGACAGACAACGGCGTAAAGAGTGGTTAAGGAGAACTTTAAACTAAAGCCGAACGCCCTCAGAACTGTTATACGTTTCCGAAGGTATGAAGTCCCACTACGAAAGTGGCTTTACTCCCCCTGACTCCACGAAAGCTGTGAAACAA…
Chromis atripes	Chromis	Pomacentridae	NA	Actinopteri	Chordata	TGCTGTCAGCTCTGGCCAAACTTACACATGCAAGTATCCGCACCCCCGTGAAAATGCCCTACAGTTTTCTGCCCGAAAATAAGGAGCTGGTATCAGGCACAATTAAATTTAGCCCACGACACCTTGCTTAGCCACACCCCCAAGGGATTTCAGCAGTGATAAACATTAAGCCATAAGTGAAAACTTGACTTAGTTAAGGCCAAAAGAGCCGGTTAAACTCGTGCCAGCCACCGCGGTTATACGAGAGGCTCAAGTTGACAGACAGCGGCGTAAAGAGTGGTTAAGGAAATTACTTAAACTAAAGCCGAACGCCTGCAGAACTGTTATACGTTTATGAAGGTATGAAGCTCTACCACGAAAGTGGCTTTACTATCCCTGACCCCACGAAAGCTGTGAAAC…
Chromis bami	Chromis	Pomacentridae	NA	Actinopteri	Chordata	TACTGTCGGCTCTAGCTAGATTTACACATGCAAGTATCCGCACCCCTGTGAGAATGCCCCACAGTTTCCCGCCCGAAAACAAGGAGCTGGTATCAGGCACAGTTAGCACTAGCCCACGACACCTTGCTTAGCCACACCCTCAAGGGATTTCAGCAGTGATAAACATTAAGCCATAAGTGAAAACTTGACTTAGTTAAAGTTAAGAGAGCCGGTAAAACTCGTGCCAGCCACCGCGGTTATACGAGAGGCTCAAGTTGACAGACAGCGGCGTAAAGAGTGGTTAAGGAAACTTCTAAACTAAAGCCGAACGCCCCCAGAACTGTTATACGTTTCCGAAGGTATGAAGCTCCACCACGAAAGTGGCTTTATTCCCCCTGACTCCACGAAAGCTGTGAAACA…
Chromis chromis	Chromis	Pomacentridae	NA	Actinopteri	Chordata	CACAAAGGCTTGGTCCTGACTTTACTGTCAACTCTAGCTAGACTTACACATGCAAGTATCCGCACCCCTGTGAGAATGCCCCACAGTTTCCCGCCCGGAAACAAGGAGCCGGTATCAGGCACAATTAATACTAGCCCACGACACCTTGCTTAGCCACACCCTCAAGGGATTTCAGCAGTGATAAACATTAAGCTATAAGTGAAAACTTGACTTAGTTAAAGCCAAGAGAGCCGGTAAAACTCGTGCCAGCCACCGCGGTTATACGAGAGGCTCAAGTTGATAGACAGCGGCGTAAAGAGTGGTTAAGGAAATTTTTAAACTAAAGCCGAACGCCCTCAGAACTGTTATACGTTTCCGAAGGTATGAAGCCCCACCACGAAAGTGGCTTTACTTTCCCTG…
Chromis cyanea	Chromis	Pomacentridae	NA	Actinopteri	Chordata	TAAGCATAACACTGAAGATGTTAAGATGAACCTTAGACCGGTTCTGTAAGCACAAAGGCTTGGTCCTAACTTTACTGTCAGCTCTAACTGAACTTACACATGCAAGTATCCGCACCCCTGTGAGAATGCCCTACAGTTTCCCGCCCGAAAACAAGGAGCTGGTATCAGGCACAGTTAAAATCTAGCCCACGACGCCTTGCTTAGCCACACCCTCAAGGGATTTCAGCAGTGATAAACATTAAGCTATAAGTGAAAACTTGACTTAGTTAAAGCTAAGAGAGCCGGTAAAACTCGTGCCAGCCACCGCGGTTATACGAGAGGCTCAAGTTGACAGATAGCGGCGTAAAGAGTGGTTAAGGAAAACTTCAAACTAAAGCCGAACGCTCTCAGAACTGTTAT…
Chromis cyanea	Chromis	Pomacentridae	NA	Actinopteri	Chordata	TACTGTCAGCTCTAACTGAACTTACACATGCAAGTATCCGCACCCCTGTGAGAATGCCCTACAGTTTCCCGCTCGAAAACAAGGAGCTGGTATCAGGCACAGTTAAAATCTAGCCCACGACGCCTTGCTTAGCCACACCCTCAAGGGATTTCAGCAGTGATAAACATTAAGCTATAAGTGAAAACTTGACTTAGTTAAAGCTAAGAGAGCCGGTAAAACTCGTGCCAGCCACCGCGGTTATACGAGAGGCTCAAGTTGACAGATAGCGGCGTAAAGAGTGGTTAAGGAAAACTTCAAACTAAAGCCGAACGCTCTCAGAACTGTTATACGTTTCCGAGGGTATGAAGCCCCACCACGAAAGTGGCTTTATCCCACCCCCGACCCCACGAAAGCTGTGAA…
Chromis delta	Chromis	Pomacentridae	NA	Actinopteri	Chordata	TGCTGTCAGCTCTGGCTAAACTTACACATGCANGTATCCGCACCCCCGTGAAAATGCCCTACAGTTTTCTGCCCGAAAATAAGGAGCCGGTATCAGGCACAATTAAATTTAGCCCATGACACCTTGCTTAGCCACACCCCCAAGGGATTTCAGCAGTGATAAACATTAAGCCATAAGTGAAAACTTGACTTAGTTAAAGCCAAAAGAGCCGGTCAAACTCGTGCCAGCCACCGCGGTTATACGAGAGGCTCAAGTTGACAGACAGCGGCGTAAAGAGTGGTTAAGGAAACTTTTTAAACTAAAGCCGAACGCCTGCAGAACTGTTATACGTTTATGAAGGTATGAAGCTCCACCACGAAAGTGGCTTTACTATCCCTGACCCCACGAAAGCTGTGAAAC…
Chromis dimidiata	Chromis	Pomacentridae	NA	Actinopteri	Chordata	TTGCTGTCAGCTCTGGCTAAACTTACACATGCAAGTATCCGCACCCCCGTGAAAANTGCCCTACAGTTTTCTGCCCGAAAATAAGGAGCTGGTATCAGGCACAATTAAATTTAGCCCACGACACCTTGCTTAGCCACACCCCCAAGGGATTTCAGCAGTGATAAACATTAAGCCATAAGTGAAAGCTTGACTTAGTTAAGGCCAAAAGAGCCGGTCAAACTCGTGCCAGCCACCGCGGTTATACGAGAGGCTCAAGTTGACAGACAGCGGCGTAAAGAGTGGTTAAGGAAAATTTTTAAACTAAAGCCGAACGCCTGCAGAACTGTTATACGTTTATGAAGGTATGAAGCTCGACCACGAAAGTGGCTTTACTACCCCTGACCCCACGAAAGCTGTGAA…
Chromis enchrysura	Chromis	Pomacentridae	NA	Actinopteri	Chordata	TTACTGTCAACTCTAGCTAGACTTACACATGCAAGTATCCGCACCCCTGTGAGAATGCCCCACAGTTCCCCGCCCGGAAACAAGGAGCCGGTATCAGGCACAACTAAAACTAGCCCACGACACCTTGCTTAGCCACACCCTCAAGGGATTTCAGCAGTGATAAACATTAAGCTATAAGTGAAAACTTGACTTAGTTAAAGCTAAGAGAGCCGGTAAAACTCGTGCCAGCCACCGCGGTTATACGAGAGGCTCAAGTTGATAGACAGCGGCGTAAAGAGTGGTTAAGGAAACTTTTAAACTAAAGCCGAACGCCCTCAGAACTGTTATACGTTTCCGAAGGTATGAAGCCCCACCACGAAAGTGGCTTTACTCCCCCTGACTCCACGAAAGCTGTGAAAC…
Chromis iomelas	Chromis	Pomacentridae	NA	Actinopteri	Chordata	TAAAGCATAACACTGAAGATGTTAAGATGGACCTAGAGTTGGTCCCGCGAGCACAAAGGCTTGGTCCTGACCTTGCTGTCAGCTCTGGCCAAACTTACACATGCAAGTATCCGCACCCCCGTGAAAATGCCCTACAGTTTTCTGCCCGAAAATAAGGAGCTGGTATCAGGCACAATTAAATTTAGCCCACAACACCTTGCTTAGCCACACCCCCAAGGGATTTCAGCAGTGATAAACATTAAGCCATAAGTGAAAGCTTGACTTAGTTAAGGCCAAATAGAGCCGGTCAAACTCGTGCCAGCCACCGCGGTTATACGAGAGGCTCAAGTTGACAGACAGCGGCGTAAAGAGTGGTTAAGGAAATTTTTTAAACTAAAGCCGAACGCCTGCAAAACTGTT…
Chromis margaritifer	Chromis	Pomacentridae	NA	Actinopteri	Chordata	CACAAAGGCTTGGTCCTGACCTTGCTGTCAGCTCTGGCTAAACTTACACATGCAAGTATCCGCACCCCCGTGAAAATGCCCTACAGTTTTCTGCCCGAAAATAAGGAGCTGGTATCAGGCACAATTAAATTTAGCCCACGACACCTTGCTTAGCCACACCCCCAAGGGATTTCAGCAGTGATAAACATTAAGCCATAAGTGAAAGCTTGACTTAGTTAAGGCCAAAAGAGCCGGTCAAACTCGTGCCAGCCACCGCGGTTATACGAGAGGCTCAAGTTGACAGACAGCGGCGTAAAGAGTGGTTAAGGAAAATTTTTAAACTAAAGCCGAACGCCTGCAGAACTGTTATACGTTTATGAAGGTATGAAGCTCGACCACGAAAGTGGCTTTACTACCCCT…
Chromis multilineata	Chromis	Pomacentridae	NA	Actinopteri	Chordata	CACAAAGGCTTGGTCCTAACCTTACTGTCAGCTCTAGCTAAACTTACACATGCAAGTATCCGCACCCCTGTGAGAATGCCCCACAGTTTCCCGCCCGAAAACAAGGAGCTGGTATCAGGCACAGTATATTCTAGCCCACAACACCTTGCTCAGCCACACCCTCAAGGGACTTCAGCAGTGATAGACATTAAGCCATAAGTGAAAACTTGACTTAGTTAAAGCTAAAAGAGCCGGTGAAACTCGTGCCAGCCACCGCGGTTATACGAGAGGCCCAAGTTGACAGACAACGGCGTAAAGAGTGGTTAAGGAGACTTTTAAACTAAAGCCGAACCTCCTCAGAACTGTTATACGTTTCCGAAGGTATGAAGCTCCTCCACGAAAGTGGCTTTACTTATCCTG…
Chromis nigrura	Chromis	Pomacentridae	NA	Actinopteri	Chordata	TTACTGTCAGCTCTCGCTAAACTTACACATGNCAAGTATCCGCACCCCCGTGAGAATGCCCACAGTTTTCCGTCCGAAAACAAGGAGCTGGTATCAGGCACAATTAAATTTAGCCCACAACACCTTGCTTAGCCACACCCCCAAGGGATTTCAGCAGTGATAAACATTAAGCTATGAGTGAAAACTCGACTTAGTTACAGCAATATAGAGCCGGTCAAACTCGTGCCAGCCACCGCGGTTATACGATGGGGCTCAAGTTGACAGACATGCGGCGTAAAGAGTGGTTAAGGAAATTTTTAAACTAAAGCCGAACGCCTACAGAACTGTTATACGTTTATGAAGGTATGAAGCACAACCACGAAAGTGGCTTTACTCCCCCTGACCCCACGAAAGCTGTGA…
Chromis opercularis	Chromis	Pomacentridae	NA	Actinopteri	Chordata	CACAAAGGCTTGGTCCTGACTTTACTATCAGCTCTAGCCAGACTTACACATGCAAGTATCCGCACCCCTGTGAGAATGCCCCACAGTTTCCCGCCCGGAAACAAGGAGCCGGTATCAGGCACGATCAACACCAGCCCACGACACCTTGCTTAGCCACACCCTCAAGGGATTTCAGCAGTGATAAACATTAAGCCATAAGTGAAAACTTGACTTAGTTAAAGCTAAGAGAGCCGGTAAAACTCGTGCCAGCCACCGCGGTTATACGAGAGGCTCAAGTTGATAGACAGCGGCGTAAAGAGTGGTTAAGGAAACTTTTAAACTAAAGCCGAAGGCCCTCAGAACTGTTATACGTTTCCGAAGGTATGAAGCCCCACCACGAAAGTGGCTTTATTCCCCCTG…
Chromis ovatiformis	Chromis	Pomacentridae	NA	Actinopteri	Chordata	CACAAAGGCTTGGTCCTGACCTTGCTGTCAGCTCTGGCTAAACTTACACATGCAAGTATCCGCACCCCCGTGAAAATGCCCTACAGTTTTCTGCCCGAAAATAAGGAGCTGGTATCAGGCACAATTAAATTTAGCCCACGACACCTTGCTTAGCCACACCCCCAAGGGATTTCAGCAGTGATAAACATTAAGCTATAAGTGAAAACTTGACTTAGTTAAAGCCAAAAGAGCCGGTTAAACTCGTGCCAGCCACCGCGGTTATACGAGAGGCTCAAGTTGACAGACAGCGGCGTAAAGAGTGGTTAAGGAAACTTTTTAAACTAAAGCCGAACGCCTGCAGAACTGTTATACGTTTATGAAGGTATGAAGCTCTACCACGAAAGTGGCTTTATCATCCCT…
Chromis punctipinnis	Chromis	Pomacentridae	NA	Actinopteri	Chordata	CACAAAGGCTTGGTCCTGACTTTACTATCAACTCTAACTAGATTTACACATGCAAGTATCCGCACCCCTGTGAGAATGCCCCACAGTTCCCCGCCCGGAAACAAGGAGCCGGTATCAGGCTCAATTTAATCCTAGCCCACGACACCTTGCTTAGCCACACCCTCAAGGGACTTCAGCAGTGATAAACATTAAGCTATAAGTGAAAACTTGACTTAGTTAAAGCTAAGAGAGCCGGTAAAACTCGTGCCAGCCACCGCGGTTATACGAGAGGCTCAAGTTGATAGACAGCGGCGTAAAGAGTGGTTAAGGAAACTTTTTAAACTAAAGCCGAACGCCCTCAGAACTGTTATACGTTTCCGGAGGTACGAAGCCCCACCACGAAAGTGGCTTTATTTTCCC…
Chromis randalli	Chromis	Pomacentridae	NA	Actinopteri	Chordata	TCCTGACTTTACTATCAGCTCTAGCTAGACTTACACATGCAAGTATCCGCACCCCTGTGAGAATGCCCCACAGTTTTCTGCCCGAAAACAAGGAGCTGGTATCAGGCACAGCTGACCCTAGCCCACGACACCTTGCTTAGCCACACCCTCAAGGGATTTCAGCAGTGATAAACATTAAGCCATAAGTGAAAACTTGACTTAGTTAAAGCTAAGAGAGCCGGTAAAACTCGTGCCAGCCACCGCGGTTATACGAGAGGCTCAAGTTGACAGACAACGGCGTAAAGAGTGGTTAAGGAAACTTTTAAACTAAAGCCGAACGCCCCCAGGACTGTTATACGTCTCCGGGAGTATGAAGCCCCACCACGAAAGTGGCTTTATTTACCCTGACTCCACGAAAGC…
Chromis retrofasciata	Chromis	Pomacentridae	NA	Actinopteri	Chordata	CACAAAGGCTTGGTCCTGACCTTGCTGTCAGCTCTGGCTAAACTTACACATGCAAGTATCCGCGCCCCCGTGAAAATGCCCTACAGTTTTCTGCCCGAAAATAAGGAGCTGGTATCAGGCACAATTAAATTTAGCCCATGACACCTTGCTTAGCCACACCCCCAAGGGATTTCAGCAGTGATAAACATTAAGCAATAAGTGAAAACTTGACTTAGTTAAGGCCAAAAGAGCCGGTCAAACTCGTGCCAGCCACCGCGGTTATACGAGAGGCTCAAGTTGACAGACAGCGGCGTAAAGAGTGGTTAAGGAGAACTTTTAAACTAAAGCCGAACGCCTGCAGAACTGTTATACGTTTATGAAGGTATGAAGCTCTACCACGAAAGTGGCTTTACTACCCCT…
Chromis ternatensis	Chromis	Pomacentridae	NA	Actinopteri	Chordata	GACTTACACATGCAAGTATCCGCATCCCTGTGAGAATGCCCCACAGTTTTCCCCGCCCGAAAACAAGGAGCTGGTATCAGGCACAGTACAACACTAGCCCACGACACCTTGCTTTGCCACACCCCTAAGGGATTTCAGCAGTGATAAACATTAAGCCATAAGTGAAAACTTGACTTAGTTAAAGCCAAGAGAGCCGGTAAAACTCGTGCCAGCCACCGCGGTTATACGAGAGGCTCAAGTTGACAGACAGCGGCGTAAAGAGTGGTTAGGGAAACCTTAAAACTAAAGCCGAACGCCCTCAGAACTGTTATACGTTTCCGAAGGTATGAAGTCCTACTACGAAAGTGGCTTTACCCCCCCCCCGACCCCACGAAAGCTGTGAAACAAACCGGGATTAGA…
Chromis vanderbilti	Chromis	Pomacentridae	NA	Actinopteri	Chordata	TTACTGTCAGCTCTCGCTAAACTTACACATGCAAGTATCCGCACCCCCGTGAGAATGCCCACAGTTTTCCGTCCGAAAACAAGGAGCTGGTATCAGGCACAATTAAATTTAGCCCACAACACCTTGCTTAGCCACACCCCCAAGGGATTTCAGCAGTGATAAACATTAAGCTATGAGTGAAAACTCGACTTAGTTAGAGCAATATAGAGCCGGTCAAACTCGTGCCAGCCACCGCGGTTATACGATGGGGCTCAAGTTGACAGACATGCGGCGTAAAGAGTGGTTAAGGAAGTTTTTAAACTAAAGCCGAACGCCCGCAGAACTGTAATACGTTTATGAAGGTATGAAGCACAACCACGAAAGTGGCTTTACTCCCCCTGACCCCACGAAAGCTGTGAA…
Chromis viridis	Chromis	Pomacentridae	NA	Actinopteri	Chordata	CACAAAGGCTTGGTCCTGACTTTACTGTCAGCTCTGACTAGACTTACACATGCAAGTATCCGCACCCCTGTGAGAATGCCCCACAGTTTCCCGCCCGAAAACAAGGAGCCGGTATCAGGCACAGTCCACACTAGCCCACGACACCTTGCTTAGCCACACCCTCAAGGGATTTCAGCAGTGATAGACATTAAGCTATAAGTGAAAACTTGACTTAGTTAAAGCCAAGAGAGCCGGTAAAACTCGTGCCAGCCACCGCGGTTATACGAGAGGCTCAAGTTGACAGTCAACGGCGTAAAGAGTGGTTAAGGAAACCTAAAAACTAAAGCCGAACGCCCTCAGAACTGTTATACGTTTCCGAAGGTATGAAGCCCCTCTACGAAAGTGACTTTACTCCCCCTG…
Chromis viridis	Chromis	Pomacentridae	NA	Actinopteri	Chordata	CTTTACTGTCAGCTCTGACTAGACTTACACATGCAAGTATCCGCACCCCTGTGAGAATGCCCTACAGTTTCCCGCCCGAAAACAAGGAGCCGGTATCAGGCACAGTCCCCACTAGCCCACGACACCTTGCTTAGCCACACCCTCAAGGGATTTCAGCAGTGATAGACATTAAGCTATAAGTGAAAACTTGACTTAGTTAAAGCCAAGAGAGCCGGTAAAACTCGTGCCAGCCACCGCGGTTATACGAGAGGCTCAAGTTGACAGACAACGGCGTAAAGAGTGGTTAAGGAGAACTTTAAACTAAAGCCGAACGCCCTCAGAACTGTTATACGTTTCCGAAGGTATGAAGTCCCACTACGAAAGTGGCTTTACTCCCCCTGACTCCACGAAAGCTGTGAA…
Chromis weberi	Chromis	Pomacentridae	NA	Actinopteri	Chordata	CACAAAGGCTTGGTCCTGACTTTACTATCAACTCTAGCTAGACTTACACATGCAAGTATCCGCACCCCTGTGAGAATGCCCCACAGTTTCCCGCCCGGAAACAAGGAGCCGGTATCAGGCACAATTCATACTAGCCCACGACACCTTGCTTAGCCACACCCCCAAGGGATTTCAGCAGTGATAAACATTAAGCCATAAGTGAAAACTTGACTTAGTTAAAGCCAAGAGAGCCGGTAAAACTCGTGCCAGCCACCGCGGTTATACGAGAGGCTCAAGTTGACAGACAGCGGCGTAAAGAGTGGTTAAGGAAATTTTTAAACTAAAGCCGAACGCCCTCAGAACTGTTATACGTTTCCGAAGGTATGAAGCCCCACCACGAAAGTGGCTTTACCTCCCCTG…
Chromis xanthochira	Chromis	Pomacentridae	NA	Actinopteri	Chordata	CACAAAGGCTTGGTCCTGACTTTACTATCAACTCTAGCTAGACTTACACATGCAAGTATCCGCACCCCTGTGAGAATGCCCCACAGTTTCCCGCCCGGAAACAAGGAGCCGGTATCAGGCACAATTCATACTAGCCCACGACACCTTGCTTAGCCACACCCCCAAGGGATTTCAGCAGTGATAAACATTAAGCCATAAGTGAAAACTTGACTTAGTTAAAGCCAAGAGAGCCGGTAAAACTCGTGCCAGCCACCGCGGTTATACGAGAGGCTCAAGTTGACAGACAGCGGCGTAAAGAGTGGTTAAGGAAATTTTTAAACTAAAGCCGAACGCCCTCAAAACTGTTATACGTTTCCGAAGGTATGAAGCCCCACCACGAAAGTGGCTTTACCTCCCCTG…
Chromis xanthura	Chromis	Pomacentridae	NA	Actinopteri	Chordata	CACAAAGGCTTGGTCCTGACTTTACTATCAGCTCTAGCCAGACTTACACATGCAAGTATCCGCACCCCTGTGAGAATGCCCCACAGTTTCCCGCCCGGAAACAAGGAGCCGGTATCAGGCACGATCGACACCAGCCCACGACACCTTGCTTAGCCACACCCTCAAGGGATTTCAGCAGTGATAAACATTAAGCCATAAGTGAAAACTTGACTTAGTTAAAGCTAAGAGAGCCGGTAAAACTCGTGCCAGCCACCGCGGTTATACGAGAGGCTCAAGTTGATAGACAGCGGCGTAAAGAGTGGTTAAGGAAACTTTTAAACTAAAGCCGAAGGCCCTCAGAACTGTTATACGTTTCCGAAGGTATGAAGCCCCACCACGAAAGTGGCTTTATTCCCCCTG…
Chrysiptera annulata	Chrysiptera	Pomacentridae	NA	Actinopteri	Chordata	GGGCTGTCCTGACTTTCTTGTCAGCTCTAGCTAGATTTACACATGCAAGTATCCGCACCCCTGTGAGGATGCCCCACAGTCTCCTGCCCGGAGGCGAGGAGCAGGTATCAGGCACGATTAACACCAGCCCACGACACCTTGTTTAGCCACACCCCCAAGGGAATTCAGCAGTGATAGACATTAAGCTATAAGTGAAAACTTGACTTAGTTAAGGCTAAGAGGGCCGGTAAAACTCGTGCCAGCCACCGCGGTTATACGAGAGGCTCAAGTTGACAGGTACCGGCGTAAAGCGTGGTTAGGGAAATCTTTAAACTAAAGCCGAACTTGCTCAGAGCTGTTTAACGCTTACGAGCTAAGAAGCCCCATTACGAAAGTAGCTTTAACAAACCTGATCCCACG…
Chrysiptera biocellata	Chrysiptera	Pomacentridae	NA	Actinopteri	Chordata	TTACTGTCAGCTGAGGCTAGACTTACACATGNCAAGTATCCGCACCCCTGTGAGAATGCCCCCACCTCCTGCCCTGAATTGGGGAGCTGGTATCAGGCACAATCCTATTAGCCCATGACACCTTGCTTAGCCACGCCCTCAAGGGACTTCAGCAGTGATAAATTTTAAGCCATGAGTGAAAACTCGACTTAGTTAAAGCTCAGAGAGCCGGTAAAACTCGTGCCAGCCACCGCGGTTAGACGGGAGGCTCAAGTTGACAGACTACGGCGTAAAGCGTGGTTAGGGAAAATACTAAACTAAAGCCGAACGTCCTCAAAGCTGTTTAACGCTTCCGAGTTAAGAAGCCCCCTTACGAAAGTAGCTTTATTAAACCTGATCCCACGAAAGCTGAGGAACAAA…
Chrysiptera brownriggii	Chrysiptera	Pomacentridae	NA	Actinopteri	Chordata	TCCGTCAGCTACAGCTAGACTTACACATGCAAGTATCCGCACCCCTGTGAAAATGCCCCCACCTCCTTGCCCGGAGCCGGGGAGCCGGTATCAGGCACAATCCTAATTAGCCCATGACACCTTGCTTAGCCACGCCCCCAAGGGACTCAGCAGTGATAAATTTTAAGCCATGAGTGAAAGCTCGACTTAGTCAAAGCCCAGAGAGCCGGTAAACCTCGTGCCAGCCACCGCGGTTAGACGGGAGGCTCAAGTTGACAGACTACGGCGTAAAGCGTGGTTAGGGAAAAAATAATAAAACTAAAGCCGAACATCCTCAAAGCTGTTTAACGCTTCCGAGTTAAGAAGCCCCTTTACGAAAGTAGCTTTATTCAACCTGATCCCACGAAAGCTGAGGAACAA…
Chrysiptera cyanea	Chrysiptera	Pomacentridae	NA	Actinopteri	Chordata	CACAAAAGCTTGGTCCTGACTTTACTGTTAGCTAAAGCTAAATTTACACATGCAAGTATCCGCACCCCTGTGAGAATGCCCTACAGTTCCCCGCCCGGGAACAAGGAGCTGGTATCAGGCTCGCCCCAAATCAGCCCACGACACCTTGCTAAGCCACACCCTCAAGGGAATTCAGCAGTGATAAACATTAAGCCATAAGTGAAAACTTGACTTAGTTAAAGCTTAGAGGGCCGGTAAAACTCGTGCCAGCCACCGCGGTTATACGAGAGGCCCAAGTTAACAGACAACGGCGTAAAGCGTGGTTAGGGAAATCTTTAAACTAAAGCCGAACGCCCTCAGAGCTGTCAAACGCTTACGAGCTAAGAAGCCCCATTACGAAAGTAGCTTTATTTTACCTGA…
Chrysiptera galba	Chrysiptera	Pomacentridae	NA	Actinopteri	Chordata	AAAGGGCTTGGTCCTGACTTTACTGTCGGCTGTAGCTAAACTTACACATGCAAGTATCCGCACCCCCGTGAGAATGCCCCAACAGTTTCCCGCCCGGAAACAAGGAGCCGGTATCAGGCACAACCTTCACCAGCCCACGACACCTTGCTTAGCCACACCCTCAAGGGACTTCAGCAGTGATAAACATTAAGCTATGAGTGAAAACTCGACTTAGTCAAAGCTCAGAGGGCCGGTAAAACTCGTGCCAGCCACCGCGGTTATACGAGAGGCCCAAGTTGACAGACAGCGGCGTAAAGAGTGGTTAGGGAAATTTTTAAACTAAAGCCGAACGTCCTCAAAGCTGTTTAACGCTTACGAGTTAAGAAGCCCCATTACGAAAGTAGCTTTATCTAACCTGAC…
Chrysiptera glauca	Chrysiptera	Pomacentridae	NA	Actinopteri	Chordata	TGTCTGACTTTACTGTCAGCTGTAGCTAGACTTATACATNGCAAGTATCCGCANCCCCTGTGAGAATGCCCCCGGCCTCCTGCCCGGAGACAAGGAGCTGGTATCAGGCACAATTTTTTTAGCCCACGACACCTTGCTTAGCCACACCCTCAAGGGACTTCAGCAGTGATAAATTTTAAGCCATGAGTGAAAACTCGACTTAGTTAAAGCTTAGAGAGCCGGTAAAACTCGTGCCAGCCACCGCGGTTATACGAGAGGCTCAAGTTGACAGACAACGGCGTAAAGAGTGGTTAGGGAAAGTACTTAAACTAAAGCCGAACGTCCTCAAAGCTGTTGAACGCTTCCGAGTTAAGAAGCCCCCTTACGAAAGTAGCTTTATCCAACCTGACCCCACGAAAG…
Chrysiptera kuiteri	Chrysiptera	Pomacentridae	NA	Actinopteri	Chordata	CACAAAGGCTTGGTCCTGACTTTACTATCAGCTTTAGCTAGACTTACACATGCAAGTATCCGCACCCCTGTGAGAATGCCCCCCAGTTTCCCGTCCGGAAACAAGGAGCCGGTATCAGGCACGACTAAAATCAGCCCACGACACCTTGCTTAGCCACACCCCCACGGGATTTCAGCAGTGATAGACATTAAGCCATGAGTGAAAACTTGACTTAGTTAAAGCTAAGCAGAGCCGGTAAAACTCGTGCCAGCCACCGCGGTTATACGAGAGGCTCAAGTTGATAGGCAACGGCGTAAAGCGTGGTTAGGGAAATTTTTTAAACTAAAGCCGAACGTCCTCAAAGCTGTTTAACGCTTCCGAGTTAAGAAGCCCCACTACGAAAGTAGCTTTAATAAACCT…
Chrysiptera oxycephala	Chrysiptera	Pomacentridae	NA	Actinopteri	Chordata	CACAAAGGCTTGGTCCTGACTTTACTGTTGGCTATAGCTAAATTTACACATGCAAGTATCCGCACCCCTGTGAGAATGCCCTACAGTTCCCCGTCCGAGAACAAGGAGCCGGTATCAGGCACACCCCCGTTTAGCCCACGACACCTTGCTCAGCCACCCCCTCAAGGGAATTCAGCAGTGATAAACATTAAGCCATGAGTGAAAACTCGACTTAGTTAAAGCTTAGAGGGCCGGTAAAACTCGTGCCAGCCACCGCGGTTATACGAGAGGCTCAAGTTAACAGACAACGGCGTAAAGAGTGGTTAGGGAGATCTTTAAACTAAAGCCGAACGTCCTCAAAGCTGTCGAACGCTTCCGAGTTAAGAAGCCCCACTACGAAAGTAGCTTTACCTTACCTGA…
Chrysiptera rapanui	Chrysiptera	Pomacentridae	NA	Actinopteri	Chordata	GACTTTACTGTCGGCTGTAGCTAAACTTACACATGCAAGTATCCGCACCCCCGTGAGAATGCCCCAACAGTTTCCCGCCCGGAAACAAGGAGCCGGTATCAGGCACAACCTTCACCAGCCCACGACACCTTGCTTAGCCACACCCTCAAGGGACTTCAGCAGTGATAAACATTAAGCTATGAGTGAAAACTCGACTTAGTCAAAGCTCAGAGGGCCGGTAAAACTCGTGCCAGCCACCGCGGTTATACGAGAGGCCCAAGTTGACAGACAGCGGCGTAAAGAGTGGTTAGGGAAATTTTTAAACTAAAGCCGAACGTCCTCAGAGCTGTCTAACGCTTACGAGTTAAGAAGCCCCATTACGAAAGTAGCTTTATCTAACCTGACCCCACGAAAGCTGAG…
Chrysiptera rex	Chrysiptera	Pomacentridae	NA	Actinopteri	Chordata	CACAAAGGCTTGGTCCTGACTTTACTGTTAGCTAAAGCTAAATTTACACATGCAAGTATCCGCACCCCTGTGAGAATGCCCCACAGTTCCCCGCCCGGGAACAAGGAGCTGGTATCAGGCACGGCCCCCCCCCCAGCCCATGACACCTTGCTAAGCCACACCCCCAAGGGAATTCAGCAGTGATAAACATTAAGCCATGAGTGAAAACTTGACTTAGTTAAAGCTTAGAGAGCCGGTAAAACTCGTGCCAGCCACCGCGGTTATACGAGGGGCTCAAGTTAATAGACAACGGCGTAAAGAGTGGTTAGGGAAATGTTTAAACTAAAGCCGAACGCCCTCAGAGCTGTCGAACGCTTACGAGCCAAGAAGCCCCATTACGAAAGTAGCTTTATTTTACCT…
Chrysiptera rex	Chrysiptera	Pomacentridae	NA	Actinopteri	Chordata	AGCTAAATTTATACATGCAAGTATCCGCACCCCTGTGAGAATGCCCCACAGTTCCCCGCCCGGGAACAAGGAGCCGGTATCAGGCACGACCCCCCCCCCCCCAGCCCATGACACCTTGCTAAGCCACACCCCCAAGGGAATTCAGCAGTGATAAACATTAAGCCATGAGTGAAAACTTGACTTAGTTAAAGCTTAGAGAGCCGGTAAAACTCGTGCCAGCCACCGCGGTTATACGAGAGGCTCAAGTTAACAGACAACGGCGTAAAGAGTGGTTAGGGAAATATTTAAACTAAAGCCGAACGACCTCAGAGCTGTCGAACGCTTACGAGCCAAGAAGCCCCATTACGAAAGTAGCTTTATTTTACCTGACCCCACGAAAGCTGAGAAACAAACTGGGAT…
Chrysiptera rollandi	Chrysiptera	Pomacentridae	NA	Actinopteri	Chordata	TTGGTCCTGACTTACTGTTAGCTTAGCTAAATTTACACATGCAAGTATCCGCACCCCTGTGAGAATGCCCCACAGTTCTCCGCCCGAGAACAAGGAGCTGGTATACGGCACACCTTTATGCTAGCCCACGACACCTTGCTCAGCCACACCCTCAAGGGACTTCAGCAGTGATAAATATTAAGCCATAAGTGAAAACTTGACTTAATTAAAGCTTAAAGAGCCGGTAAAACTCGTGCCAGCCACCGCGGTTATACGAGAGGCTCAAGTTAACAGACAACGGCGTAAAGAGTGGTTAGGGAAATCTTTTAAACTAAAGCCGAACGTCCTCAAAGCTGTCGAACGCTCCCGAGTTAAGAAGCCCCACTACGAAAGTAGCTTTATACTGCCTGACCCCACGAA…
Chrysiptera rollandi	Chrysiptera	Pomacentridae	NA	Actinopteri	Chordata	CACAAAGGCTTGGTCCTGACTTTACTGTTAGCTGTAGCTAAATTTACACATGCAAGTATCCGCACCCCTGTGAGAATGCCCCACAGTTCTCCGCCCGAGAACAAGGAGCTGGTATCAGGCACACCTTCATGCTAGCCCACGACACCTTGCTCAGCCACACCCCCAAGGGACTTCAGCAGTGATAAATATTAAGCCATAAGTGAAAACTTGACTTAATTAAAGCTTAAAGAGCCGGTAAAAGTCGTGCCAGCCACCGCGGTTATACGAGAGGCTCAAGTTAACAGACAACGGCGTAAAGAGTGGTTAGGGAAATTTTTTAAACTAAAGCCGAACATCCTCAAAGCTGTCGAACGCTCTCGAGTTAAGAAGCCCCACTACGAAAGTAGCTTTATATTGCCT…
Chrysiptera springeri	Chrysiptera	Pomacentridae	NA	Actinopteri	Chordata	CACAAAGGCTTGGTCCTGACTTTACTGTTGGCTATAGCTAAATTTACACATGCAAGTATCCGCACCCCTGTGAGAATGCCCCCCAGTTCCCCGCCCGAGAACAAGGAGCCGGTATCAGGCACACCCACATTTAGCCCACGACGCCTTGCTCAGCCACACCCTCAAGGGAATTCAGCAGTGATAAACATTAAGCCATGAGTGAAAACTCGACTTAGTTAAAGCTTAGAGAGCCGGTAAAACTCGTGCCAGCCACCGCGGTTATACGAGAGGCTCAAGTTAACAGATAACGGCGTAAAGAGTGGTTAGGGAAATCTTTAAACTAAAGCCGAACGTCCTCAAAGCTGTCGAACGCTTCCGAGTTAAGAAGCCCCACTACGAAAGTAGCTTTACCCTACCTGA…
Chrysiptera talboti	Chrysiptera	Pomacentridae	NA	Actinopteri	Chordata	CATAAAGGCTTGGTCCTGACTTTACTGTTGGCTATAGCTAAATTTACACATGCAAGTATCCGCACCCCTGTGAGAATGCCCCACAGTTCCCCGCCCGGGAACAAGGAGCCGGTATCAGGCACACCTTTAATGCTAGCCCACGACACCTTGCTCAGCCACACCCTCAAGGGACTTCAGCAGTGATAAACATTAAGCCATAAGTGTAAACTTGACTTAATTAAAGCTTAAAGAGCCGGTAAAACTCGTGCCAGCCACCGCGGTTATACGAGAGGCTCAAGTTAACAGACAACGGCGTAAAGAGTGGTTAGGGAGATTTTTTTAAACTAAAGCCGAACGTCCTCAGAGCTGTCGAACGCTTACGAGTTAAGAAGCCCCACTACGAAAGTGGCTTTAATACCA…
Chrysiptera taupou	Chrysiptera	Pomacentridae	NA	Actinopteri	Chordata	TTACTGTTAGCTAAAGCTAAATTTACACATGCAAGTATCCGCACCCCTGTGAGAATGCCCTACAGTTCCCCGCCCGGGAACAAGGAGCTGGTNATCAGGCTCGCCCTAACTTCAGCCCACGACACCTTGCTAAGCCACACCCCCAAGGGAATTCAGCAGTGATAAACATTAAGCCATAAGTGAAAGCTTGACTTAGTTAAAGCTTAGAGAGCCGGTAAAACTCGTGCCAGCCACCGCGGTTATACGAGAGGCTCAAGTTAACAGACAACGGCGTAAAGCGTGGTTAGGGAAATCTTTAAACTAAAGCCGAACGACCTCAGAGCCGTCTAACGCTCACGAGCCAAGAAGCCCCACTACGAAAGTAGCTTTATTTTACCTGACCCCACGAAAGCTGAGGAA…
Chrysiptera traceyi	Chrysiptera	Pomacentridae	NA	Actinopteri	Chordata	TTACACATGCAAGTATCCGCACCCCNTGTGAGAATGCCCCACAGTTCCCCGCCCGGGAACAAGGAGCCGGTATCAGGCACACCTTTAATGCTAGCCCACGACACCTTGCTCAGCCACACCCTCAAGGGACTTCAGCAGTGATAAACATTAAGCCATAAGTGAAAACTTGACTTAATTAAAGCTTAAAGAGCCGGTAAAACTCGTGCCAGCCACCGCGGTTATACGAGAGGCTCAAGTTAACAGACAACGGCGTAAAGAGTGGTTAGGGAGATTTTTTAAAACTAAAGCCGAACGTCCTCAGAGCTGTCGAACGCTTACGAGTTAAGAAGCCCCACTACGAAAGTGGCTTTAATACCACCTGACCCCACGAAAGCTGTGAAACAAACTGGGATTAGATAC…
Chrysiptera tricincta	Chrysiptera	Pomacentridae	NA	Actinopteri	Chordata	ACAAAGGGCTGGTCCTGACTTTACTATCAGCTTTAGCTAGACTTACACATGCAAGTATCCGCACCCCTGTGAGAATGCCCCCCAGTTTCCCGCCCGGAAACAAGGAGCCGGTATCAGGCACGACTAAAATCAGCCCACGACACCTTGCTTAGCCACACCCCCACGGGATTTCAGCAGTGATAGACATTAAGCCATGAGTGAAAACTTGACTTAGTTAAAGCTAAGTAGAGCCGGTAAAACTCGTGCCAGCCACCGCGGTTATACGAGAGGCTCAAGTTGATAGGCAACGGCGTAAAGCGTGGTTAGGGAAATTTTTTAAACTAAAGCCGAACGTCCTCAAAGCTGTTTAACGCTTCCGAGTTAAGAAGCCCCACTACGAAAGTAGCTTTAACAAACCTG…
Chrysiptera unimaculata	Chrysiptera	Pomacentridae	NA	Actinopteri	Chordata	ACTGTCAGCTGTAGCTAGACTTATACATGCAAGTATCCGCACCCCTGTGAGAATGCCCCCCAGTCTCCTGCCCGGAGACAAGGAGCTGGTATCAGGCGCAATTTCCATTTAGCCCACGACACCTTGCTTAGCCACACCCTCAAGGGACTTCAGCAGTGATTAATTTTAAGCCATGAGTGAAAGCTCGACTTAGTTAAAGCTTAGAGAGCCGGTAAAACTCGTGCCAGCCACCGCGGTTATACGAGAGGCTCAAGTTGACAGACAACGGCGTAAAGAGTGGTTAGGGAGATACTTAAACTAAAGCCGAACGTCCTCAAAGCTGTTTAACGCTTCCGAGTTAAGAAGCCCCCTTACGAAAGTAGCTTTATCCAACCTGACCCCACGAAAGCTGTGGAACAA…
Cirrhilabrus cyanopleura	Cirrhilabrus	Labridae	Labriformes	Actinopteri	Chordata	CATCCACGCCCCTGTGAGAATGCCCTCCGTTTTCTCCCCGAAAATAAGGAGCTGGTATCAGGCACAATAATTTTACATTAGCCCATGACACCTTGCTCAGCCACACCCCTACGGGACCTCAGCAGTGATAAACATTAAGCCATAAGTGAAAACTTGACTTAGTTCGAGCTTCCTGAGCCGGTTAATCTCGTGCCAGCCGCCGCGGTTAGACGAGTCTTTGGCTCTAGTTGACAGCTAACGGCGTAAAGAGTGGTTAAGGAATATATATAATAAAGTCGAAGACTTTCATAACTGTTATACGTCAATGAAGGTGCGAAGCTCAACCACAAAAGTGACTTTATCCCCCCTGAACCCACGAAAGCTATGACACAAACTGGGATTAGATACCCCATTATGCTT…
Cirrhilabrus exquisitus	Cirrhilabrus	Labridae	Labriformes	Actinopteri	Chordata	CATCCGCACCCCTGTGAGAATGCCCCCCGTTTTCTCTACGAAAATAAGGAGCCGGTATCAGGCACAATCTTAATATAGCCCATGACACCTTGCTTAGCCACTCCCCTACGGGTCCTCAGCAGTGATAAACATTAAGCCATAAGTGAAAACTTGACTTAGTTCGAGCTACTTGAGCCGGTTAATCTCGTGCCAGCCGCCGCGGTTAGACGAGTCTTTGGCTCTAGTTGACAGATAACGGCGTAAAGAGTGGTTAAGGAATCACTACACTAAAGTCGAAGGCTCTCAGCGCTGTCATACGTTTATGAGAGAACGAAGCTCCACCACAAAAGTGACTTTACTACCCCCTGAACCCACGAAAGCTATGACACAAACTGGGATTAGATACCCCACTATGCTTAG…
Cirrhilabrus lubbocki	Cirrhilabrus	Labridae	Labriformes	Actinopteri	Chordata	CACAAAGATTTGGTCCTAGTCTTACTGTCAGCCCCAGCCCAACTTACACATGCAAGCATCCGCGCCCCCGTGAGAATGCCCCCCCGTTTTCCTCGCGAGAATAAGGAGCTGGTATCAGGCACAGCCCATAATGCTAGCCCATGACACCTTGCTCAGCCACACCCCCACGGGTCGTCAGCAGTGGTAAACATTAAGCCATAAGTGAAAACTTGACTTAGTTCGAGCTAACTGAGCCGGTTAATCTCGTGCCAGCCGCCGCGGTTACACGACTGGCTCTAGTTGACAGATAACGGCGTAAAGAGTGGTTAAGGAACATTAGCACTAAAGTCGAAAACTCTCACTCCTGTTATACGCTAGCGAGAGCATGAAGCCCCACTACAAAAGTGACTTTAAAAAACC…
Cirrhilabrus punctatus	Cirrhilabrus	Labridae	Labriformes	Actinopteri	Chordata	CATCTGCGTCCCCGTGAGAATGCCCCCCGTTTTCTTAACGAAAATAAGGAGCCGGTATCAGGCACAATCTAAACTTAGCCCATAACACCTTGCTCAGCCACTCCCCTACGGGTCCTCAGCAGTGATAAACATTAAGCCATAAGTGAAAACTTGACTTAGTTCGAGCTACTTGAGCCGGTTAATCTCGTGCCAGCCGCCGCGGTTAGACGAGTCTTTGGCTCTAGTTGACAGATAACGGCGTAAAGGGTGGTTAGGGAACAATCACACTAAAGTCGAAGGCTCTCAGTGCTGTCATACGCTTATGAGAGAGCGAAGCTCCACCACAAAAGTGACTTTACTCCCCCCGAACCCACGAAAGCTATGATACAAACTGGGATTAGATACCCCACTATGCTTAGC…
Cirrhilabrus scottorum	Cirrhilabrus	Labridae	Labriformes	Actinopteri	Chordata	CATCCACGCCCCTGTGAGAATGCCCTCCGTTTTCTCCCCGAAAATAAGGAGCTGGTATCAGGCACAATAATTTTACATTAGCCCATGACACCTTGCTCAGCCACACCCCTACGGGACCTCAGCAGTGATAAACATTAAGCCATAAGTGAAAACTTGACTTAGTTCGAGCTTCCTGAGCCGGTTAATCTCGTGCCAGCCGCCGCGGTTAGACGAGTCTTTGGCTCTAGTTGACAGCTAACGGCGTAAAGAGTGGTTAAGGAATATATATAATAAAGTCGAAGACTTTCATAACTGTTATACGTCAATGAAGGTGCGAAGCTCAACCACAAAAGTGACTTTATCCCCCCTGAACCCACGAAAGCTATGACACAAACTGGGATTAGATACCCCATTATGCTT…
Cirrhilabrus temminckii	Cirrhilabrus	Labridae	Labriformes	Actinopteri	Chordata	CATCCGCACCCCTGTGAGAATGCCCTCAGTTTTCTCCCCGAAAATAAGGAGCTGGTATCAGGCACAATCAAGCTTTAGCCCATGACACCTTGCTCAGCCACACCCCCACGGGCCCTCAGCAGTGATAAACATTAAGCCATAAGTGAAAACTTGACTTAGTTCGAGCTTCCTGAGCCGGTTAATCTCGTGCCAGCCGCCGCGGTTAGACGAGTCTTGGCTCTAGTTGACAGCTAACGGCGTAAAGGGTGGTTAAGGAACATATATAATAAAGTCGAAGACTTTCATAACTGTTATAAGTCAATGAAGGTGCGAAGCTCAACGACAAAAGTGACTTTATTTCCCCTGAACCCACTAAAGCTATGACACAAACTGGGATTAGATACCCCACTATGCATAGCC…
Coris aygula	Coris	Labridae	Labriformes	Actinopteri	Chordata	CACAAAGGCTTGGTCCTGACTTTGCCATCAACTCTAACTAGACTTACACATGCAAGTATCCGCACCCCTGTGAGAATGCCCCACAGTCTCCTGAATGGAGACAAGGAGCTGGTATCAGGCACAATATTTTAGCCCACGACGCCTTGCTAAGCCACACCCCCAAGGGAATTCAGCAGTGATAGATATTAAGCCATAAGTGAAAACTTGACTTAGTTAATGTTTACAGGGTCGGTAAATCTCGTGCCAGCCACCGCGGTTATACGAGAGACCCAAGTTGACGACCTCCGGCGTAAAGAGTGGTTAAGAGAGCCCTATACTAAAGCCAAATGACTTCAAAGCTGTCATACGCACACGAAAGTACGAAGCCCGATTACGAAAGTGGCTTTAAACCCCTGACTC…
Coris batuensis	Coris	Labridae	Labriformes	Actinopteri	Chordata	CATAAAGGCTTGGTCCTGGCTTTGCCATCAACTACAACTAGATTTACACATGCAAGTATCCGCACCCCTGTGAGAATGCCCCACAATCTTCCTACTTGGACACGAGGAGCTGGTATTAGGCACAACCTTTTAGCCCATGACGCCTTGCTTAGCCACACCCCCAAGGGAATTCAGCAGTGATAAACATTAAGCCATAAGTGAAAACTTGACTTAGTTAGTGTTGACAGGGTCGGTAAATTTCGTGCCAGCCACCGCGGTTATACGAGAGACCCAGGTTGATGGCCCTCGGCGTAAAGAGTGGTTAGGAGACATTTTAAACTAAAGACAAACGACCCCAAAGCAGTTATACGCACATGAAGGTACGAAGATCATCCACGAAAGTGACTTTAAACCCCTGAA…
Coris caudimacula	Coris	Labridae	Labriformes	Actinopteri	Chordata	GCCATCAGCTATGACTAAATTTACACATGCGAGTATCCGCATCCCCGTGAGAATGCCCCACAATGTCCTAGATGGAAGTGAGGAGCCGGTATCAGGCACAATTTAGCCCACGACGCCTTGCTAAGCCACACCCCCAAGGGAGTTCAGCAGTGATAGATATTAAGCCATGAGTGAAAACTTGACTTAGTTAATGTCTACAGAGTCGGTAAATTTCGTGCCAGCCACCGCGGTTATACGAGAGACTCAAGTTGATGACCTTCGGCGTAAAGAGTGGTTAAGGGAATATATACTAAAGCCGAATGACTTCAAAGCTGTTATACGCACACGAAAGTACGAAGCCCGACTACGAAAGTGGCTTTAACCCTTGACCCCACGAAAGCTAGGGTACAAACTGGGATT…
Coris debueni	Coris	Labridae	Labriformes	Actinopteri	Chordata	CTGACTTTGCCATCAGCTATAACTAAATTTACACATGCGAGTATCCGCATCCCCGTGAGAATGCCCCACAATATCCTGGATGGAAGTGAGGAGCCGGTATCAGGCACAATCCTTTAGCCCACGACGCCTTGCTAAGCCACACCCCCAAGGGAATTCAGCAGTGATAGGTATTAAGCCATGAGTGAAAACTTGACTTAGTTAATGTTTAAAGAGTCGGTAAATTTCGTGCCAGCCACCGCGGTTATACGAGAGACTCGAGTTGATGACCTTCGGCGTAAAGAGTGGTTAAGGGAAAATTATACTAAAGCTAAATGACTTCAAAGCTGTTATACGCACACGAAAGTACGAAGCCCGACTACGAAAGTGGCTTTAACCCTCTGACCCCACGAAAGCTAGGGT…
Coris dorsomacula	Coris	Labridae	Labriformes	Actinopteri	Chordata	GCTATCAGCTATAACTAAATTTACACATGCGAGTATCCGCACCCCCGTGAGAATGCCCCACAATGTCCTAGATGGAAGTGAGGAGCCGGTATCAGGCACAATCCTTTAGCCCACGACGCCTTGCTAAGCCACACCCCCAAGGGAATTCAGCAGTGATAGATATTAAGCCATGAGTGAAAACTTGACTTAGTTAATGTTTATAGAGTCGGTAAATTTCGTGCCAGCCACCGCGGTTATACGAGAGACTCAAGTTGATGACCTTCGGCGTAAAGAGTGGTTAAGGGAATACCATACTAAAGCTAAATGACTTCAAAGCTGTTATACGCACACGAAAGTACGAAGCCCAACTACGAAAGTGGCTTTAACCCTCTGACCCCACGAAAGCTAGGATACAAACTG…
Coris gaimard	Coris	Labridae	Labriformes	Actinopteri	Chordata	CAACTCTAGCCAAACTTACACATGCAAGTATCCGCACCCCCGTGAGAATGCCCCACAGCTTCCTGAATGGAAACGAGGAGCCGGTATCAGGCACAAAATTTAGCCCACGACGCCTTGCTAAGCCACACCCCCAAGGGAATTCAGCAGTGATAGATATTAAGCCATAAGTGAAAACTTGACTTAGTTAATGCTTATAGGGTCGGTAAATCTCGTGCCAGCCACCGCGGTTATACGAGAGACCCAAGTTGATGACTTTCGGCGTAAAGAGTGGTTAAGAGAGCCCCACACTAAAGCCGAACGACCTCATAGCTGTTATACGCGCATGAAAGTACGAACCCCAACTACGAAAGTGGCTTTAAACTCCTGACCCCACGAAAGCTAGGAAACAAACTGGGATTA…
Coris hewetti	Coris	Labridae	Labriformes	Actinopteri	Chordata	GCCATCAGCTATAACTAAATTTACACATGCGAGTATCCGCACCCCCGTGAGAATGCCCCACAATCCTAGATGGAAGTGAGGAGCCGGTATCAGGCACAATCTAGCCCACGACGCCTTGCTAAGCCACACCCCCAAGGGAATTCAGCAGTGATAGATATTAAGCCATGAGTGAAAACTTGACTTAGTTAATGTTTATAGAGTCGGTAAATTTCGTGCCAGCCACCGCGGTTATACGAGAGACTCAAGTTGATGACCTTCGGCGTAAAGAGTGGTTAAGAGAAATTAAACTAAAGCCAAACGACTTCAAAGCTGTTATACGCACACGAAAGTACGAAGCCCACCGACGAAAGTGGCTTTAATCCTTGACCCCACGAAAGCTAGGATACAAACTGGGATTAG…
Coris julis	Coris	Labridae	Labriformes	Actinopteri	Chordata	CAAAGGCTTGGTCCTGACTTTGCCATCAACTCTAACCAAACTTACACATGCAAGTATCCGCACCCCCGTGAGAATGCCCTACAGCCTCCTGAATGGAGACAAGGAGCCGGTATCAGGCACAAACTTTTAGCCCACAACGCCTTGCTAAGCCACACCCCCAAGGGAACTCAGCAGTGATAAATATTAAGCCATGAGTGAAAGCTTGACTTAGTTAATGTTTATAGGGCCGGTAAATCTCGTGCCAGCCACCGCGGTTATACGAGAGACCCAAGTTGATGACCCTCGGCGTAAAGAGTGGTTAAGGTGTCTTTAAACTAAGGCCAAATGACTTCAAAGCCGTTATACGCACATGAAAGTACGAAGCCCAATTACGAAAGTGGCCTTAAACCCCTGACTCCA…
Coris picta	Coris	Labridae	Labriformes	Actinopteri	Chordata	GCCATCAACTCTAACCAAACTTACACATGCAAGTATCCGCACTCCCGTGAGAATGCCCCACAGTTTCCTGAGTGGAAACAAGGAGCTGGTATCAGGCACAATATAGCCCATGACGCCTTGCTAAGCCACACCCCTAAGGGAATTCAGCAGTGATAAATATTAAGCCATAAGTGAAAGCTTGACTTAGTTAATGTTAATAGGGTCGGTAAATCTCGTGCCAGCCACCGCGGTTATACGAGAGACCCAAGTTGATGACTTCCGGCGTAAAGAGTGGTTAAGAAAGCCTGCACTAAAGCCAAATGACTTCAAAGCTGTCATACGCACACGAAAGTACGAAGCCCAATCACGAAAGTAGCTTTAAGACCTGACCCCACGAAAGCTATGGTACAAACTGGGATT…
Coris pictoides	Coris	Labridae	Labriformes	Actinopteri	Chordata	GCTATCAACTTTAACTAAACTTACACATGCAAGTATCCGCACCCCCGTGAGAATGCCCCCTAACCTCCCATATCGGAGGCGGGGAGCCGGCATCAGGCACAACACATTTAGCCCATGACGCCTTGCTTAGCCACGCCCCCAAGGGAATTCAGCAGTGATAAACATTAAGCCATAAGTGAAAACTTGACTTAGTTAATGTTAAGAGGGCCGGTAAATCTCGTGCCAGCCACCGCGGTTATACGAGAGACCCAAGTCGATGGCCTTCGGCGTAAAGAGTGGTTAAGAAATATCCTTAAAACTAAAGCTAAATAACTTCAAAGCTGTTATACGCTCATGAAGTCAAGAAAATCAACTACGAAAGTGACTTTATGTTATTCTGAACCCACGAAAGCTATGGCA…
Coris venusta	Coris	Labridae	Labriformes	Actinopteri	Chordata	GCCATCAGCTATGACTAAATTTACACATGCGAGTATCCGCATCCCCGTGAGAATGCCCCACAATCCTAGATGGAAGTGAGGAGCCGGTATCAGGCACAATTTAGCCCACGACGCCTTGCTAAGCCACACCCCCAAGGGAGTTCAGCAGTGATAGATATTAAGCCATGAGTGAAAACTTGACTTAGTTAATGTCTACAGAGTCGGTAAATTTCGTGCCAGCCACCGCGGTTATACGAGAGACTCAAGTTGATGACCTTCGGCGTAAAGAGTGGTTAAGGGAATATATACTAAAGCCGAATGACTTCAAAGCTGTTATACGCACACGAAAGTACGAAGCCCGACTACGAAAGTGGCTTTAACCCTTGACCCCACGAAAGCTAGGGTACAAACTGGGATTAG…
Coryphaena equiselis	Coryphaena	Coryphaenidae	Carangiformes	Actinopteri	Chordata	CAAAGGTTTGGTCCTGGCTTTACTGTCAGCTTTAGCTAAACTTACACATGCAAGTATCTGCCCCCCGGTGAGGATGCCCTTACTCTTCTTACCCTGAAGATAAGGAGCTGGTATCAGGCACACAAATTCAGCCCACAACACCTTGCTAAGCCACACCCCCAAGGGAACCCAGCAGTGATAAATTTTAAGCTATGAGTGTAAACTTGACTTAGTTAAGGCTAATTAGGGTTGGTAAATTTCGTGCCAGCCACCGCGGTTAGACGAATGACCCAAGTTGACAGAACACGGCGTAAAGGGTGGTTAGGGAATATAATAACTAAAGCCGAACACCTTCCAAGCTGTTATACGCTTATGAAGAACTGAAGCACAACTACGAAAGTGGCTTTAATTCACCTGAAT…
Coryphaena hippurus	Coryphaena	Coryphaenidae	Carangiformes	Actinopteri	Chordata	CAAAGGCTTGGTCCTGACTTTACTGTCAGCTTTAGCTATACTTACACATGCAAGTATCCGCCCCCCGGTGAGAATGCCCTTACTCTTCTTGCACTGAAGATAAGGAGCTGGTATCAGGCACACAAGCTCAGCCCACAACACCTTGCTAAGCCACACCCCCAAGGGAACCCAGCAGTGATAAATTTTAAGCCATAAGTGAAAACTTGACTTAGTTAAGGCTAATTAGGGTTGGTAAATTTCGTGCCAGCCACCGCGGTTAGACGAATGACCCAAGTTGACAGAATACGGCGTAAAGGGTGGTTAGGGAATATTAATACTAAAGCCGAACACCTTCCAAGCTGTTATACGCTTATGAAGAACTGAAGCACAACTACGAAAGTGGCTTTAAAACACCTGAAC…
Ctenochaetus binotatus	Ctenochaetus	Acanthuridae	Acanthuriformes	Actinopteri	Chordata	GACCCTAAAAAGTCCCGCAAGCACAAAAGTTTGGTCCTGACTTTGCTGTCAGCTTTAGCCTGATTTACACATGCAAGTATCTGCACCCCCGTGAGAATGCCCTACAGTTTCCTGCTTGGAAACAAGGAGCTGGTATCAGGCACACTTCTCCCAGTAGCCCATAACACCTTGCTTAGCCACACCCTCAAGGGATTTCAGCAGTGATAAATATTAAGCCATAAGTGAAAACTTGACTTAGTCAAGGCTAAATAGGGCCGGTAAAACTCGTGCCAGCCACCGCGGTTATACGAGAGACCCAAGTTGACAGACAATCGGCGTAAAGAGTGGTTAAGTATCATACATCACTAAAGCCAAACACCTCAAAGCTGTTATACGCACCCGAAGGTCAGAAGCCCAATC…
Dascyllus aruanus	Dascyllus	Pomacentridae	NA	Actinopteri	Chordata	TTAAGCATAACACTGAAGATGTTAAGATGGACCCTAGAGTGGTCCTACTTGCACAAAGGCTTGGTCCTGACTTTACTATCAACTCTTGCTAGACTTACACATGCAAGTATCCGCACCCCCGTGAGAATGCCCACAGTTTTCTGCCCGAAAACAAGGAGCTGGTATCAGGCACAGCTAGCGCTAGCCCACGACACCTTGCTTAGCCACACCCCCAAGGGATTTCAGCAGTGATAAACATTAAGCTATAAGTGTAAACTTGACTTAGTTAAAGCAAAGAGAGCCGGTAAAACTCGTGCCAGCCACCGCGGTTATACGAGAGGCTCAAGTTGACAGACAGCGGCGTAAAGAGTGGTTAAGGAATCCTATAAACTAAAGCCGAACGCCTACAAAACTGTCATA…
Dascyllus aruanus	Dascyllus	Pomacentridae	NA	Actinopteri	Chordata	ACTATCAACTCTTGCTAGACTTACACATGCAAGTATCCGCACCCCCGTGAGAATGCCCACAGTTTTCTGCCCGAAAACAAGGAGCTGGTATCAGGCACAGCTAGCGCTAGCCCACGACACCTTGCTTAGCCACACCCCCAAGGGATTTCAGCAGTGATAAACATTAAGCTATAAGTGTAAACTTGACTTAGTTAAAGCAAAGAGAGCCGGTAAAACTCGTGCCAGCCACCGCGGTTATACGAGAGGCTCAAGTTGACAGACAGCGGCGTAAAGAGTGGTTAAGGAATCCTATAAACTAAAGCCGAACGCCTACAAAACTGTCATACGTTCTTCGAAGGTATGAAGCTCTATTACGAAAGTGGCTTTATTTTTCCTGACCCCACGAAAGCTGAGGAACAA…
Dascyllus melanurus	Dascyllus	Pomacentridae	NA	Actinopteri	Chordata	ACTATCAACTCTTGCTAGACTTACACATGCAAGTATCCGCACCCCCGTGAGAATGCCCACAGTTTTCTGCCCGAAAACAAGGAGCTGGTATCAGGCACAGCTAACGCTAGCCCACGACACCTTGCTTAGCCACACCCCCAAGGGATTTCAGCAGTGATAAACATTAAGCTATAAGTGTAAACTTGACTTAGTTAAAGCCAAGAGAGCCGGTAAAACTCGTGCCAGCCACCGCGGTTATACGAGAGGCTCAAGTTGACAGACAACGGCGTAAAGAGTGGTTAAGGAAACCTAACAAACTAAAGCCGAACGCCTACAAGACTGTTATACGTTCTTCGAAGGTATGAAGCCCTATAACGAAAGTGGCTTTATTTCTCCTGACCCCACGAAAGCTGAGAAACA…
Dascyllus reticulatus	Dascyllus	Pomacentridae	NA	Actinopteri	Chordata	ACTGTCGACTCTTGCTAGATTTACACATGCAAGTATCCGCACCCCTGTGAGAATGCCCTACAGTTTTCTGTTTGAAAACAAGGAGCTGGTATCAGGCACAGTTAACACTAGCCCACGACACCTTGCTTAGCCACACCCCCAAGGGATTTCAGCAGTGATAAACATTAAGCCATAAGTGTAAACTTGACTTAGTTAAAGCAAAGAGAGCCGGTAAAACTCGTGCCAGCCACCGCGGTTATACGAGAGGCTCAAGTTGACAGACATCGGCGTAAAGAGTGGTTAAGGAAATTTTTAAATTAAAGCCGAACGCCTACAAGACTGTCATACGTTCTTCGAAGGTATGAAGCCCCACCACGAAAGTGGCTTTATTTCCCCTGACCCCACGAAAGCTGAGAAACA…
Dascyllus trimaculatus	Dascyllus	Pomacentridae	NA	Actinopteri	Chordata	CCTTGCTAAATTTACACATGCAAGTATCCGCACCCCCGTGAGAATGCCCTACAGTTTTCTGTTTGAAGACAAGGAGCCGGTATCAGGCACAGTCAACGCTAGCCCACGACACCTTGCTTAGCCACACCCCCAAGGGATTTCAGCAGTGATAAACATTAAGCCATAAGTGCAAGCTTGACTTAATTAAGGCAAAGAGAGCCGGTAAAACTCGTGCCAGCCACCGCGGTTATACGAGAGGCTCAAGTTGACAGACACCGGCGTAAAGAGTGGTTAAGGAAATTTTTAGATTAAAGCCGAACGCCTACAAGACTGTCATACGTTCTTCGAAGGTATGAAGCCCCACCACGAAAGTGGCTTTATCCCCCCTGACCCCACGAAAGCTGAGAAACAAACCGGGAT…
Dascyllus trimaculatus	Dascyllus	Pomacentridae	NA	Actinopteri	Chordata	ACTGTCAGCTCTTGCTAAATTTACACATGCAAGTATCCGCACCCCCGTGAGAATGCCCTACAGTTTTCTGTTTGAAGACAAGGAGCCGGTATCAGGCACAGTCAACGCTAGCCCACGACACCTTGCTTAGCCACACCCCCAAGGGATTTCAGCAGTGATAAACATTAAGCCATAAGTGCAAGCTTGACTTAATTAAGGCAAAGAGAGCCGGTAAAACTCGTGCCAGCCACCGCGGTTATACGAGAGGCTCAAGTTGACAGACACCGGCGTAAAGAGTGGTTAAGGAAATTTTTAGATTAAAGCCGAACGCCTACAAGACTGTCATACGTTCTTCGAAGGTATGAAGCCCCACCACGAAAGTGGCTTTATCCCCCCTGACCCCACGAAAGCTGAGAAACA…
Dascyllus trimaculatus	Dascyllus	Pomacentridae	NA	Actinopteri	Chordata	ACTGTCAGCTCTTGCTAAATTTACACATGCAAGTATCCGCACCCCCGTGAGAATGCCCTACAGTTTTCTGTTTGAAGACAAGGAGCCGGTATCAGGCACAGTCAACGCTAGCCCACGACACCTTGCTTAGCCACACCCCCAAGGGATTTCAGCAGTGATAAACATTAAGCCATAAGTGCAAGCTTGACTTAATTAAGGCAAAGAGAGCCGGTAAAACTCGTGCCAGCCACCGCGGTTATACGAGAGGCTCAAGTTGACAGACACCGGCGTAAAGAGTGGTTAAGGAAATTTTTAGATTAAAGCCGAACGCCTACAAGACTGTCATACGTTCTTCGAAGGTATGAAGCCCCACCACGAAAGTGGCTTTATCCCCCCTGACCCCACGAAAGCTGAGAAACA…
Diagramma picta	Diagramma	Haemulidae	Lutjaniformes	Actinopteri	Chordata	CACAAAGGCTTGGTCCTGACTTTATTATCAACTTTAGCTAAACTTACACATGCAAGTATCCGCACTCCTGTGAGAATGCCCTAGTTTCCTGCTTGGTAACAAGGAGCTGGTATCAGGCACAACCCACTCTCAAGCCCATGACACCTTGCTTAGCCACACCCTCAAGGGAATTCAGCAGTGATAAACATTAAGCCATAAGTGAAAACTTGACTTAGTCAAAGCTAAGAGGGCCGGTAAAACTCGTGCCAGCCACCGCGGTTATACGAGAGGCCCAAGTTGATAAGCATCGGCGTAAGGAGTGGTTAAGACAAATCAAATACTAAAGCCGAATACCTTCACAGCTGTCATACGCAACACGAAGGCTAGAAGTTCAACTACGAAAGTGGCTTTATAATATCT…
Diodon holocanthus	Diodon	Diodontidae	Tetraodontiformes	Actinopteri	Chordata	CAAAAGTTTGGTCCTGACTTTACTAACAACTCTGGCTATATTTACACATGCAAGTATCCGCACCCCTGTGAGAATGCCCTAACAGTTTCCCGCCAGGAAACGAGGAGCGGGTATCAGGCACACGTCAATGCACGCAGCCCAAGACGCCTTGCTTAGCCACACCCTCAAGGGAACTCAGCAGTGACAAACATTGAGCCATGAGTGAAAACTTGACTCAGTTAAAGCCAATAGGGCCGGTAAACCTCGTGCCAGCCACCGCGGTTATACGAGAGGCCCAAGTTGTTAGGCATCGGCGTAAAGGGTGGTTAAGGCAAATCTCCAAACTAAAGCCGAACATCTTCCAAGCCGTCATACGCACACGAAGACAAGAAGCCCGATAACGAAAGTGGCTCTAACCTG…
Diodon holocanthus	Diodon	Diodontidae	Tetraodontiformes	Actinopteri	Chordata	ACTAACAACTCTGGCTATATTTACACATGCAAGTATCCGCACCCCTGTGAGAATGCCCTAACAGTTTCCCGCCAGGAAACGAGGAGCGGGTATCAGGCACACGTCAGCCCAAGACGCCTTGCTTAGCCACACCCTCAAGGGAACTCAGCAGTGACAAACATTGAGCCATGAGTGAAAACTTGACTCAGTTAAAGCCAGGGCCGGTAAACCTCGTGCCAGCCACCGCGGTTATACGAGAGGCCCAAGTTGTTAGGCATCGGCGTAAAGGGTGGTTAAGGCAAATCTCCAAACTAAAGCCGAACATCTTCCAAGCCGTCATACGCACACGAAGACAAGAAGCCCGATAACGAAAGTGGCTCTAACCTGCCTGAACCCACGAAAGCTATGACACAAACTGGG…
Diodon hystrix	Diodon	Diodontidae	Tetraodontiformes	Actinopteri	Chordata	CAAAAGTTTGGTCCTGACTTTACTAACAACTCTGGCTATATTTACACATGCAAGTATCCGCACCCCCGTGAGAATGCCCTAACAGTTTCCCGCCAGGAAACAAGGAGCGGGTATCAGGCACACGTCAATACATGTAGCCCAAGACGCCTTGCTTAGCCACACCCTCAAGGGAACTCAGCAGTGACAAACATTGAGCCATAAGTGAAAGCTTGACTCAGTTAAAGCCAACAGGGCCGGTAAACCTCGTGCCAGCCACCGCGGTTATACGAGAGACCCAAGTTGTTAGGCATCGGCGTAAAGGGTGGTTAAGGCAATACCCAAACTAAAGCCGAACATCTTCCAAGCCGTCATACGCACACGAAGACAAGAAGCCCGATAACGAAAGTGGCTCTAACCTGC…
Diodon liturosus	Diodon	Diodontidae	Tetraodontiformes	Actinopteri	Chordata	CAAAAGTTTGGTCCTGACTTTACTAACAACTCTGGCTATATTTACACATGCAAGTATCCGCACCCCCGTGAGAATGCCCTAACAGTTTCCCGCCAGGAAACAAGGAGCGGGTATCAGGCACACGTCAATACACGTAGCCCAAGACGCCTTGCTTAGCCACACCCTCAAGGGAACTCAGCAGTGACAAACATTGAGCCATAAGTGAAAACTTGACTCAGTTAAAGCCAACAGGGCCGGTAAACCTCGTGCCAGCCACCGCGGTTATACGAGAGACCCAAGTTGTTAGGCATCGGCGTAAAGGGTGGTTAAGGCAAATACCCAAACTAAAGCCGAACATCTTCCAAGCCGTCATACGCACACGAAGACAAGAAGCCCAATAACGAAAGTGGCTCTAACCTG…
Echeneis naucrates	Echeneis	Echeneidae	Carangiformes	Actinopteri	Chordata	CAAAGGCTTGGTCCTGACTTTACTGTCTGCTTTAGCCATATTTACACATGCAAGTATCCGCACCCCTGTGAGAATGCCCATATTCTCCTGTATGGAGATAAGGAGCTGGTATCAGGCACACAACTCTTGTAGCCCATAACACCTTGCTTAGCCACACCCCCAAGGGAACCCAGCAGTGATAAATATTAAGCCATAACTGAAAGCTTGACTTAGTTAAAGCTAAGAGGGCCGGTAAAACTCGTGCCAGCCACCGCGGTTATACGAGAGGCCCGAGTTGACAGATAACGGCGTAAAGCGTGGTTAAGGGTGTCCTAAACTAAAGCCGAATATCTCCAGGACTGTTATACGTTTCCGGAGAAACGAAGATCAACTACGAAAGTGGCTTTATAAAACCTGAAT…
Echeneis neucratoides	Echeneis	Echeneidae	Carangiformes	Actinopteri	Chordata	CAAAGGCTTGGTCCTGACTTTACTGTCTGCTTTAGCCATATTTACACATGCAAGTATCCGCACCCCTGTGAGAATGCCCATATTCTCCTGTATGGAGATAAGGAGCTGGTATCAGGCACACAACTCTTGTAGCCCATAACACCTTGCTTAGCCACACCCCCAAGGGAACCCAGCAGTGATAAATATTAAGCCATAAGTGAAAACTTGACTTAGTTAAAGCTAAGAGGGCCGGTAAAACTCGTGCCAGCCACCGCGGTTATACGAGAGGCCCGAGTTGACAGATAACGGCGTAAAGCGTGGTTAAGGGTGTCCTAAACTAAAGCCGAATATCTCCAGGACTGTTATACGTTTCCGGAGAAACGAAGATCAACTACGAAAGTGGCTTTATAAAACCTGAAT…
Echidna nebulosa	Echidna	Muraenidae	Anguilliformes	Actinopteri	Chordata	ACACATGCAAAGTTCCCGCACCCCTGTGAGAATGCCCTTTACATCCGGCAGGAAGAAAGGAGCGGGCATCAGGCACACCCTCGTAGCCCAAAACGCCTTGCTTAGCCACACCCCCAAGGGAAATCAGCAGTGACAAACATTAAGCCATTAGCGAAAGCTTGACTTAGTTAGAGCTAAGAGGGCCGGTAAAACTCGTGCCAGCAACCGCGGTTATACGAGAGGCCCAAATTGACGCACCACGGCGTAAAGTGTGATTAGAGATCAACCCAGACTAAAGCCGAACACCCCTTATGCTGTCATACGCCATGGGGGTCACGAAGCTCAACAGCGAAAGTGGCTTTATGAATCTTGAACTCACGACAGCTAGGACACAAACTGGGATTAGATACCCCACTATGC…
Echidna polyzona	Echidna	Muraenidae	Anguilliformes	Actinopteri	Chordata	TGTGAGAATGCCCTTTCCCCCCGGCAGGAGAAAAAGGAGCAGGCATCAGGCACACACTAGTGGCCCCAAAACGCCCTTGTTAGCCACACCCCCAAGGGAACGCAGCAGTGACAAACATTAAGCCATAAGCGAAAGCTTGACTTAGTTAGGGCTAACAGAGCCGGTAAAACTCGTGCCAGCAACCGCGGTTATACGAGAGGCTCGAATTGATGCACCACGGCGTAAAGTGTGATTAAAGATAATCAAAACTAGAGCCAAACACCCCCTATGCTGTCATACGCCATGGGGGTCACGAAGCCCAACAACGAAGTGGTTCTATTAACCTTGAACTCACGACAGCTAAGATACAAACTGGGATTAGATACCCCATTATGCTCAGCCTTAAACTAAGGCGATAAA…
Echidna xanthospilos	Echidna	Muraenidae	Anguilliformes	Actinopteri	Chordata	CAAAAGCCTGGTCCTGACTTTAACATCAGTTGTAGCCCAATTTACACATGCAAGTCCCCGCCCCCCTGTGAGAATGCCCTTTACCTCCGAGAGGAAAAAAGGAGCGGGCATCAGGCACACAATTGTAGCCCAAAACGCCTTGCTTAGCCACACCCCCAAGGGAACTCAGCAGTGATAGACATTAAGCAATAAGCGAAAGCTCGACTTAGTTAGGGTTAAGAGGGCCGGTAAAACTCGTGCCAGCCACCGCGGTTATACGAGAGGCCCAAATTGATGCAATACGGCGTAGAGTGTGATTAGAGACAAAAACAAACTAAAGCCAAACACCCCCTATACTGTCATACGCCATGGGGAGTAAGAAGCCCAACAACGAAAGTGGCTTTAAACATCTTGAACTCA…
Ellochelon vaigiensis	Ellochelon	Mugilidae	Mugiliformes	Actinopteri	Chordata	AAAGGCTTGGTCCTGACTTTTCTATCGGCTTCAGCTAAATTTACACATGCAAGTATCCGCACCCCCGTGAGAATGCCCTACAGTTCCCCTCCCCGGGAACAAGGAGCTGGTATCAGGCACATTTAATTCACCGCCCACGACACCTTGCTCAGCCACACCCCCAAGGGAATTCAGCAGTGATAAACATTAAGCTATAAGTGAAAACTTGACTTAGTTACAGCTATAAGGGCCGGTAAAACTCGTGCCAGCCACCGCGGTTATACGAGAGGCCCAAGTTGATAGACATCGGCGTAAAGAGTGGTTAAGTAACCCACCCCAACTAAAGCCGAACGCCTCCAAGACTGTAATACGTGTTCGGAGGTATGAAGCCCAACTACGAAAGTGGCTTTAAAAAAGCTG…
Epibulus brevis	Epibulus	Labridae	Labriformes	Actinopteri	Chordata	TCTATCAATTCTAACCCAACTTACACATGCAAGTATCCGCGCCCCTGTGAGAATGCCCCTCCCCCGCTTCCTTTGAAGGATGCTAGGAGCTGGTATCAGGCACAGCCCTCAGCTAGCCCATGACACCTTGCTTGGCCACACCCCCAAGGGAACTCAGCAGTGATAAACATTAAGCCATAAGTGAAAACTTGACTTAGTTAAGGTTAAGAGGGCCGGTCAATTTCGTGCCAGCCACCGCGGTTATACGAGAGGCCCAAGTTGATAGACTCCGGCATAAAGTGTGGTTAAGGATTAAATTTTACTAAAGCCGAAGACTTTCAAAGCTGTTATACGCGAATGAAAGATTGAAGCCCAACCACGAAAGTGGCTTTAATTACCCTGACGCCACGGAAGCTACGG…
Epibulus insidiator	Epibulus	Labridae	Labriformes	Actinopteri	Chordata	CAAAGGCTTGGTCCTGACTTTTCTATCAACTCTAACCAAACTTACACATGCAAGTATCCGCGCCCCTGTGAGAATGCCCCCACCCCCGCTTCCTTTGAAGGATGCTAGGAGCTGGTATCAGGCACAGCCCTCAGCTAGCCCATGACACCTTGCTTGGCCACACCCCCAAGGGAACTCAGCAGTGATAAACATTAAGCCATAAGTGAAAACTTGACTTAGTTAAGGTTAAGAGGGCCGGTCAATTTCGTGCCAGCCACCGCGGTTATACGAGAGGCCCAAGTTGATAGACTCCGGCATAAAGTGTGGTTAAGGATTAAATTTTACTAAAGCCGAAGACTTTCAAAGCTGTTATACGCGAATGAAAGATTGAAGCCCAACCACGAAAGTGGCTTTAATTAC…
Epibulus insidiator	Epibulus	Labridae	Labriformes	Actinopteri	Chordata	CATAAAGGCTTGGTCCTGACTTTTCTATCAACTCTAACCAAACTTACACATGCAAGTATCCGCGCCCCTGTGAGAATGCCCCCACCCCCGCTTCCTTTGAAGGATGCTAGGAGCTGGTATCAGGCACAGCCCTCAGCTAGCCCATGACACCTTGCTTGGCCACACCCCCAAGGGAACTCAGCAGTGATAAACATTAAGCCATAAGTGAAAACTTGACTTAGTTAAGGTTAAGAGGGCCGGTCAATTTCGTGCCAGCCACCGCGGTTATACGAGAGGCCCAAGTTGATAGACTCCGGCATAAAGTGTGGTTAAGGATTAAATTTTACTAAAGCCGAAGACTTTCAAAGCTGTTATACGCGAATGAAAGATTGAAGCCCAACCACGAAAGTGGCTTTAATT…
Epibulus insidiator	Epibulus	Labridae	Labriformes	Actinopteri	Chordata	CCCTAGAAAGCTCCGATGACATAAAGGCTTGGTCCTGACTTTTCTATCAACTCTAACCAAACTTACACATGCAAGTATCCGCGCCCCTGTGAGAATGCCCCCACCCCCGCTTCCTTTGAAGGATGCTAGGAGCTGGTATCAGGCACAGCCCTCAGCTAGCCCATGACACCTTGCTTGGCCACACCCCCAAGGGAACTCAGCAGTGATAAACATTAAGCCATAAGTGAAAACTTGACTTAGTTAAGGTTAAGAGGGCCGGTCAATTTCGTGCCAGCCACCGCGGTTATACGAGAGGCCCAAGTTGATAGACTCCGGCATAAAGTGTGGTTAAGGATTAAATTTTACTAAAGCCGAAGACTTTCAAAGCTGTTATACGCGAATGAAAGATTGAAGCCCAAC…
Epibulus insidiator	Epibulus	Labridae	Labriformes	Actinopteri	Chordata	TCTATCAATTCTAACCCAACTTACACATGCAAGTATCCGCGCCCCTGTGAGAATGCCCCTCCCCCGCTTCCTTTGAAGGATGCTAGGAGCTGGTATCAGGCACAGCCCTCAGCTAGCCCATGACACCTTGCTTGGCCACACCCCCAAGGGAACTCAGCAGTGATAAACATTAAGCCATAAGTGAAAACTTGACTTAGTTAAGGTTAAGAGGGCCGGTCAATTTCGTGCCAGCCACCGCGGTTATACGAGAGGCCCAAGTTGATAGACTCCGGCATAAAGTGTGGTTAAGGATTAAATTTTACTAAAGCCGAAGACTTTCAAAGCTGTTATACGCGAATGAAAGATTGAAGCCCAACCACGAAAGTGGCTTTAATTACCCTGACGCCACGGAAGCTACGG…
Epibulus insidiator	Epibulus	Labridae	Labriformes	Actinopteri	Chordata	CTAGCCCATGACACCTTGCTTGGCCACACCCCCAAGGGAACTCAGCAGTGATAAACATTAAGCCATAAGTGAAAACTTGACTTAGTTAAGGTTAAGAGGGCCGGTCAATTTCGTGCCAGCCACCGCGGTTATACGAGAGGCCCAAGTTGATAGACTCCGGCATAAAGTGTGGTTAAGGATTAAATTTTACTAAAGCCGAAGACTTTCAAAGCTGTTATACGCGAATGAAAGATTGAAGCCCAACCACGAAAGTGGCTTTAATTACCCTGACGCCACGGAAGCTACGGGACAAACTGGGATTAGATACCCCACTATGCGTAGCCGTAAACATTGATAACGCCCTATATTTGTTATCCGCCCGGGAACTACGAGCGAGAGCTTAAAACCCAAGGGACTTGG…
[truncated: 557 more rows]
